# Supplementary material for: Selection and classification of gene expression in autism disorder: Use of a combination of statistical filters and a GBPSO-SVM algorithm
Source: PLoS One. 2017 Nov 2;12(11):e0187371. doi: 10.1371/journal.pone.0187371 (PMC5667738; doi:10.1371/journal.pone.0187371)
Supplement: S1 Dataset — The dataset contains 146 observations and 9454 genes. (CSV) [file pone.0187371.s001.csv]

ID_REF	IDENTIFIER	GSM627128	GSM627110	GSM627132	GSM627107	GSM627103	GSM627114	GSM627134	GSM627137	GSM627148	GSM627101	GSM627130	GSM627071	GSM627118	GSM627094	GSM627122	GSM627115	GSM627125	GSM627174	GSM627102	GSM627073	GSM627108	GSM627126	GSM627078	GSM627090	GSM627099	GSM627105	GSM627117	GSM627121	GSM627127	GSM627087	GSM627089	GSM627092	GSM627076	GSM627136	GSM627081	GSM627091	GSM627097	GSM627072	GSM627080	GSM627088	GSM627109	GSM627111	GSM627113	GSM627133	GSM627177	GSM627086	GSM627095	GSM627079
117_at	HSPA6	1159.9	1613.39	1539.71	814.064	1750.83	818.392	922.035	773.74	959.711	983.827	1579.25	1185.85	1208.86	926.4	1267.7	907.586	1055.02	1087.25	626.13	894.275	1458.75	2031.8	892.953	1354.08	2943.71	1394.67	1071.39	639.598	1455.15	964.966	1177.54	1039.47	1142.72	864.812	947.999	2646.59	1455.85	827.136	1303.8	906.517	1356.87	903.197	1593.15	1171.27	761.589	562.426	1696.35	2597.38
121_at	PAX8	142.105	165.064	143.838	155.742	147.676	115.417	140.117	134.98	176.885	126.453	137.525	133.932	123.287	165.168	135.543	147.79	141.063	162.463	161.815	140.231	184.293	177.05	132.233	102.971	107.051	109.909	126.552	148.302	116.864	129.52	159.406	162.532	164.405	152.718	138.68	148.38	133.531	161.661	139.818	145.347	139.986	146.459	133.356	139.221	148.824	132.01	129.516	126.48
1316_at	THRA	34.5595	40.0428	34.0509	35.1393	29.6305	30.9071	37.0246	40.1724	40.801	32.3974	38.6803	32.6418	32.0173	37.0791	36.6786	36.1097	34.068	39.2604	43.4828	35.2649	40.3689	44.0776	41.5007	38.9198	28.8115	31.6057	35.443	34.8709	30.5685	31.2299	34.5428	49.3927	39.3694	33.2086	33.1263	37.6913	33.5791	34.5854	37.8483	33.7622	37.8871	38.5191	33.7443	32.4676	33.1946	29.6303	46.1256	35.1395
1552274_at	PXK	111.597	123.896	91.1683	116.264	78.3166	127.835	110.274	57.9119	94.8793	50.0925	175.624	146.405	110.33	81.3298	129.551	84.4499	208.695	89.5528	81.4739	98.668	56.7399	121.992	79.9445	278.628	78.3104	200.002	182.843	118.049	68.6501	104.423	141.076	129.4	199.101	99.389	124.645	69.7132	100.958	139.531	101.671	115.198	108.465	113.781	131.215	150.812	140.551	72.0313	77.095	144.055
1552275_s_at	PXK	191.941	213.742	180.194	183.597	156.073	212.821	188.52	163.072	190.603	155.786	130.987	268.267	190.724	124.331	230.633	186.958	177.609	142.666	93.9342	217.894	99.8511	217.352	103.213	262.394	152.417	190.944	168.508	206.348	175.109	194.097	345.398	127.889	217.259	179.328	227.953	125.409	123.724	274.7	229.822	205.914	191.884	219.433	244.995	246.686	238.417	146.6	135.797	350.632
1552288_at	CILP2	10.7788	11.4623	12.4104	8.98532	11.0308	9.57445	10.3508	11.3448	9.04609	9.67856	10.1437	8.32813	9.76859	9.0142	10.0506	9.83689	9.86058	8.32777	9.60383	11.4205	10.5142	9.00275	11.7709	8.64047	8.92624	8.11765	14.3326	10.169	12.6439	10.5382	9.99667	9.50327	8.75788	8.0954	9.39553	9.29944	8.96605	9.38965	10.8097	10.3543	27.7227	25.3814	12.7675	11.3822	10.3614	8.51396	15.6182	9.03741
1552296_at	BEST4	8.95001	10.5091	11.2208	10.9661	11.204	11.6283	10.7618	12.797	9.88669	12.448	9.10328	9.67673	12.205	13.3474	10.2027	9.45192	11.1244	11.2371	15.4948	13.6999	9.35928	8.13261	11.3028	6.78843	12.0417	9.15143	13.4914	9.48035	10.4789	11.0775	8.21803	11.2523	9.86153	11.1127	10.468	10.1032	9.15083	9.85452	11.2568	11.9547	14.0914	14.3531	13.2187	10.9053	13.1644	10.6643	16.4696	10.6826
1552309_a_at	NEXN	61.9958	201.317	56.5132	102.611	63.1786	105.3	36.525	46.0679	62.6031	52.5886	69.1578	99.4704	59.2153	40.6266	56.9846	44.8915	65.5851	91.9806	28.6257	66.2033	70.3504	42.0956	45.1544	53.1413	39.1133	47.4908	53.6579	74.1491	72.1471	50.8552	40.4742	64.8085	53.89	40.1379	70.844	29.4041	91.7151	48.0227	48.4225	63.0528	29.5174	54.3468	38.585	60.1645	51.0893	41.1294	51.0689	66.2094
1552311_a_at	RAX2	51.4908	67.4737	58.5855	65.4496	61.0846	51.3484	76.7428	82.452	58.6032	68.8042	57.1618	53.2442	66.1746	91.1364	55.0635	73.2543	47.6126	58.8415	99.5839	72.0658	92.5506	58.4295	75.7539	44.8826	72.4921	46.7158	65.9249	47.1906	69.4675	65.2426	49.0604	80.0708	53.2119	45.3072	63.1259	89.5972	71.5226	44.5066	57.4955	62.6579	60.1766	60.3824	55.1496	84.2746	51.6768	67.7589	70.178	51.1251
1552312_a_at	MFAP3	33.4518	39.2965	36.629	64.0126	39.2322	38.7348	38.8761	43.9742	50.633	38.464	30.8035	34.711	44.1142	45.0113	39.4948	36.0718	40.1867	35.5606	26.5217	53.0469	30.0419	39.1859	28.584	57.599	37.9182	43.2632	39.2494	51.6791	44.3213	50.7317	48.5637	23.2135	36.4885	45.9468	56.1343	33.9216	40.6545	48.4734	33.2081	40.9891	31.6176	33.2768	38.6336	40.0547	41.4907	40.2304	30.22	58.3621
1552316_a_at	GIMAP1	920.433	906.44	429.57	1201.08	1013.26	1191.62	1237.95	1106.31	931.497	1051.26	875.942	992.059	1034.47	1048.92	740.539	1101.32	982.421	838.96	1610.7	974.406	1285.67	341.67	1153.63	803.283	1226.96	917.326	973.121	1318.01	1020.9	1074.78	738.428	1139.8	886.401	983.01	1006.92	1102.06	726.433	1034.08	346.923	986.166	874.468	471.452	872.152	1089.14	1007.28	1382.4	719.691	907.762
1552318_at	GIMAP1	725.102	809.929	490.925	845.575	853.159	847.214	919.59	699.521	984.077	1019.63	660.953	870.349	1005.72	710.364	776.023	913.782	800.727	781.284	718.33	928.48	972.14	297.755	803.629	659.495	1127.36	563.491	810.478	1146.13	802.547	989.469	678.157	682.975	895.508	809.207	861.766	1030.17	693.308	896.291	529.894	961.068	859.635	541.037	844.029	863.288	980.464	1101.28	764.234	760.718
1552320_a_at	CCDC65	9.38253	7.67593	11.9231	10.5474	10.2136	11.6251	10.0184	7.94308	14.6855	10.0725	8.79519	8.72004	8.84043	8.86603	9.55581	10.5279	7.37377	9.80945	10.0874	8.89458	13.4981	8.48	11.5075	10.1701	10.3293	8.06126	10.284	9.69774	7.80796	11.8788	10.2889	9.66985	8.04985	8.5975	8.80156	12.0873	7.16754	7.6419	11.6569	9.94151	9.27785	9.26045	8.66667	8.16637	9.36423	8.75935	8.18655	9.29755
1552334_at	TRIOBP	101.827	41.5053	89.4289	84.4587	49.9161	63.6071	89.2114	62.1821	81.647	146.557	121.805	70.6496	122.915	53.9069	89.4573	43.639	89.0661	102.021	58.6645	102.982	48.0073	91.5822	59.6719	107.235	85.4588	89.7109	51.0666	57.1466	77.7755	66.2331	62.0345	71.8347	91.3744	65.6736	78.6351	60.756	101.319	73.7545	87.9814	60.402	87.8368	76.4136	85.6701	58.9666	71.6903	54.2363	69.5429	92.4313
1552337_s_at	HOXD4	13.9426	16.0431	14.2916	14.8541	16.7873	16.7514	18.0289	14.4881	18.8292	16.022	16.4343	13.0928	14.1366	19.9471	13.6224	18.5788	13.7265	12.2626	25.6671	18.6144	17.8324	13.6751	15.2669	16.1458	18.4033	14.4305	24.9594	16.9751	15.4981	13.5955	15.3912	15.015	13.6699	13.8488	14.8775	19.384	15.8211	16.3178	13.8901	17.6729	28.4577	19.6789	17.2548	19.9052	17.6997	18.4729	30.8118	14.1846
1552344_s_at	CNOT7	55.6249	41.2565	57.0491	65.1327	36.7829	49.1673	36.7291	30.7009	44.9755	38.3307	39.5816	57.9109	50.9822	37.578	49.7354	42.627	44.5551	45.7385	24.3895	49.0465	30.2004	22.5621	40.9327	62.2843	46.3418	51.9255	44.5733	68.2221	40.3834	40.636	69.6738	33.2785	49.3848	36.8117	58.9807	32.5026	40.1328	57.8108	45.9811	42.3571	27.4245	26.5804	40.9018	46.6244	47.7104	40.7656	26.424	55.3839
1552347_at	CRYZL1	191.521	151.165	120.242	267.059	198.032	134.226	207.797	214.583	153.461	315.579	237.96	202.563	323.097	149.261	194.52	171.483	188.347	202.477	106.615	294.731	174.892	110.973	233.885	160.531	360.419	147.453	101.296	237.483	287.086	170.449	125.705	132.948	186.437	140.34	170.614	229.306	179.903	122.236	117.324	149.592	128.712	129.219	153.148	165.287	204.522	259.944	156.734	165.283
1552360_a_at	TIRAP	68.2795	45.9564	56.4126	51.5965	61.1191	58.2744	37.7541	120.775	48.1029	43.8941	49.383	62.4153	76.6891	85.2326	51.266	75.3445	69.9116	58.1687	83.5168	66.5915	74.7101	74.8482	63.3494	52.5126	85.1095	92.1745	64.9832	64.5492	77.7332	78.6459	58.3152	70.3705	55.174	66.6972	71.5164	69.2653	112.31	92.8464	51.1442	53.9846	52.4574	45.8871	39.8965	51.8982	76.0942	88.5514	45.2539	45.2701
1552375_at	ZNF333	69.0711	54.2995	42.7924	72.0713	48.4978	35.4504	58.5242	73.9052	44.6007	57.0438	64.6393	51.6143	93.9562	57.1523	54.4666	50.7599	53.0457	61.7745	49.505	51.5072	53.6873	63.3099	42.3646	50.5459	67.1855	137.424	39.337	54.7634	73.762	51.7627	50.2819	73.862	53.4546	71.6409	59.3177	51.9312	72.3071	46.4057	49.2682	47.6711	32.6694	36.7404	44.0628	37.6073	51.3741	55.4404	41.8662	69.3346
1552378_s_at	RDH10	12.5792	18.2239	17.7614	13.6537	18.2402	23.3387	13.6671	14.0328	15.8817	13.4287	15.1339	15.871	13.367	15.4853	13.2784	17.8161	16.0656	16.8256	17.7153	20.692	21.8872	14.3056	12.2845	23.3399	13.1448	14.2576	15.6828	17.8864	11.5454	11.0402	15.5327	21.17	13.6894	13.6089	12.7757	13.0365	13.1721	13.4291	12.6608	17.8276	15.6893	14.2825	16.5009	13.4989	13.6854	14.0432	15.5685	16.1997
1552383_at	FAM71A	24.4569	52.6992	27.3734	39.2702	54.0326	33.073	58.1352	54.4661	54.8118	46.5731	33.0426	42.0883	44.7103	44.0685	27.7823	65.6316	23.709	30.0389	49.505	43.1283	63.4105	33.3473	59.1578	26.0738	36.7547	28.0745	52.5018	48.2385	43.64	43.8735	28.0928	55.9205	42.4041	35.6565	41.5936	50.5399	36.1714	32.3465	37.1984	38.7963	59.3552	44.8235	40.4927	59.8069	28.8178	53.2764	35.6435	34.3903
1552388_at	FLJ30901	36.149	36.5223	31.5303	29.1552	30.174	23.5207	28.033	34.7554	33.5477	29.031	27.9636	28.4541	30.3711	35.9499	33.5688	32.4334	30.3484	42.0143	44.1293	33.7179	41.1525	26.8714	31.6058	27.6679	30.2058	30.6276	30.9611	28.1765	24.5837	31.0061	32.1899	40.9507	33.7198	29.7339	33.2395	38.144	26.144	29.3252	37.3172	31.0796	41.6242	45.7124	32.6615	33.5718	33.9455	31.0994	42.408	32.3386
1552391_at	CCDC185	10.532	15.6358	10.7944	14.9983	17.0626	14.2051	18.3568	16.5834	15.4448	13.5937	12.0501	14.1627	14.832	17.8022	11.6903	19.9714	8.91365	10.2099	17.8577	17.7409	19.2163	14.9653	16.6036	14.7877	15.9268	10.7504	16.4439	20.3481	16.4286	20.1321	10.6632	17.4067	9.05886	11.1519	15.8477	18.3469	13.0536	10.7893	18.0751	13.4371	19.6789	17.2473	17.4827	21.1247	14.6001	14.8073	14.9835	10.2979
1552409_a_at	ODF4	31.9556	54.3364	35.1759	36.945	51.9038	40.0547	48.8893	43.2393	57.5285	41.9412	35.7606	39.5946	42.2252	60.1391	40.1071	43.1349	41.3028	33.9388	42.5603	39.9596	49.7375	44.9691	42.75	31.237	39.0016	42.4264	59.7057	41.4092	38.2831	47.8168	41.9266	52.0541	33.164	46.518	43.9469	55.6703	25.4559	37.3487	33.3189	39.4411	32.0498	40.049	29.7909	48.0851	47.6101	35.6695	51.9614	34.9882
1552410_at	CLEC4F	62.526	33.8527	125.23	34.94	66.5899	36.3317	65.4773	32.535	56.2871	60.2556	86.5956	73.5564	26.0854	49.5668	36.331	39.3183	56.5712	36.6047	47.8699	63.1043	31.2158	67.1925	27.5613	36.0533	23.309	25.5416	31.0114	32.9671	99.8871	42.593	37.3145	33.4983	75.3247	68.6432	39.3511	33.4383	33.8319	48.9861	40.9848	77.3718	60.5395	50.0988	27.8738	47.1294	27.3494	40.9098	239.669	34.9964
1552415_a_at	WFDC9	13.157	14.3424	14.7832	11.0796	12.6113	14.5803	14.6735	12.8257	16.5383	12.2184	10.7892	13.6909	10.5878	13.3374	12.8993	13.1811	12.8727	14.4691	14.0541	12.7725	11.4923	19.1378	11.5414	11.5984	11.141	13.2037	15.7302	11.6233	11.9122	12.5494	13.1087	11.6297	12.1946	14.0317	12.9517	13.2319	11.7588	14.0256	11.5305	11.858	16.6653	12.6707	13.6125	14.5941	12.7162	12.7414	13.944	8.94445
1552427_at	ZNF485	10.6884	8.41426	9.0553	13.0124	16.3844	10.031	11.3515	13.4496	9.85286	12.0622	9.54111	11.0204	11.1445	11.527	9.82086	11.3607	9.15904	9.65252	10.1167	11.6337	9.5183	8.63635	9.09232	7.24433	12.9171	10.5871	8.24834	15.4043	11.0774	13.7857	8.293	10.3182	9.89897	13.4554	10.8182	14.4624	8.27499	13.542	8.58772	9.28854	7.9426	7.31054	9.9332	11.0971	13.44	13.4069	7.66463	8.84585
1552436_a_at	LOC100653137	11.58	12.8113	11.5731	14.1838	15.2849	12.2861	15.5257	16.4449	14.6736	14.2805	11.7242	12.4161	13.47	16.2379	11.0072	16.0663	14.0356	16.0104	15.8888	15.3856	22.3797	14.3171	15.7186	15.1086	15.6073	9.87758	12.9444	14.2064	15.1034	14.3627	16.0477	18.8938	11.5225	13.162	14.9813	14.4769	13.3559	15.945	10.971	11.5645	14.6439	12.7212	16.7535	18.3622	14.2262	14.093	15.8775	16.253
1552467_at	DSCR10	38.1895	43.8361	42.224	33.6089	38.3476	40.3237	39.8482	39.4917	40.3353	36.5419	40.4235	45.0949	35.597	42.347	40.724	40.3313	34.4704	43.538	44.9332	33.8245	39.7709	44.2208	37.6108	33.807	36.2146	39.6487	48.2572	42.9738	38.2418	38.9278	39.3181	52.8666	36.9748	35.8918	37.6061	45.3914	40.4466	44.5239	54.9833	38.6655	50.1358	46.3254	35.0331	37.3383	34.4758	34.9422	53.1605	35.4219
1552472_a_at	ACAP2	177.89	199.066	125.766	177.918	194.197	146.481	143.062	308.168	171.659	153.921	237.83	181.357	199.838	199.953	181.887	189.403	287.36	135.114	153.304	149.492	134.415	197.443	146.315	216.937	238.826	277.208	214.313	124.226	283.754	198.587	174.179	170.17	235.556	222.688	218.1	200.98	269.07	241.559	203.956	166.076	165.265	154.098	144.564	208.124	189.201	136.248	164.101	220.055
1552485_at	LACTB	40.7192	61.2351	43.5213	45.4111	36.9234	35.1776	33.3589	47.7015	42.326	41.9038	58.316	38.5621	75.6017	37.4892	43.093	46.9436	61.002	50.9295	25.3381	37.2936	40.7601	44.6059	39.8335	43.306	45.3567	50.6967	38.2906	30.0072	85.3956	44.9428	47.7674	35.3383	44.9105	40.0663	42.1128	43.4941	45.8273	45.4793	59.2044	43.6861	14.6439	26.3863	27.5438	32.1044	48.867	27.057	54.3632	55.7179
1552486_s_at	LACTB	54.7362	107.91	29.9612	77.3232	54.2175	56.8133	56.4327	36.4679	65.5657	63.0229	42.9657	58.0424	63.8793	46.3014	73.3572	64.6695	55.2871	37.5532	22.4181	73.1955	36.2447	71.2501	49.3328	51.8367	90.3049	51.3671	76.9913	64.5492	98.1667	75.9682	66.2193	42.0132	58.3523	42.6711	93.411	48.9721	60.8794	43.9543	25.8546	63.944	75.6289	62.3126	49.0633	80.0971	52.5671	52.9794	39.8493	73.2917
1552491_at	IDI2	39.0732	34.677	45.333	36.1496	42.809	43.0581	30.5156	47.9884	39.255	31.1121	32.312	35.8473	35.7114	38.0711	29.7213	37.5461	34.7726	28.4887	42.5123	36.9768	43.3262	40.8892	32.4433	42.333	32.3394	43.895	36.0736	35.2088	36.7382	36.5664	32.4671	51.5287	37.1554	30.4348	34.6845	36.9056	38.3718	41.7569	39.1975	38.361	32.0123	41.3308	29.9734	34.5701	43.0512	40.569	38.0769	37.9648
1552516_a_at	HIPK1	40.1676	37.1281	41.7406	33.8927	31.0705	46.2584	29.0362	23.2111	34.319	32.2263	42.803	53.8373	32.0892	26.1984	39.6618	26.6066	90.4365	33.1389	23.5255	37.9286	29.2639	59.1034	30.9614	73.3452	28.131	68.8328	46.1765	44.0548	22.2532	24.0236	32.9291	47.05	55.6952	41.0283	30.8095	33.921	25.6976	52.9756	56.6135	46.735	55.6133	44.8329	48.0793	41.0585	43.2708	34.5958	33.1848	34.0491
1552519_at	ACVR1C	34.7639	19.7191	28.9831	27.5225	24.3074	24.5329	22.9851	27.6197	41.9623	25.5977	20.4107	38.7816	21.7957	25.2248	41.357	20.4598	22.2309	20.2846	17.9331	28.4563	17.744	26.6109	19.2021	22.4986	27.547	24.4106	21.1069	47.3214	25.5796	23.242	26.503	22.8455	21.1717	33.539	32.4755	27.3093	36.02	22.7616	20.554	31.0037	17.155	19.1211	19.5937	25.4657	27.5189	28.9412	19.434	27.2139
1552540_s_at	IQCD	17.863	22.4699	38.211	20.6182	31.4216	24.5689	26.826	26.1576	30.2953	23.4309	21.7714	22.3256	21.9041	31.9796	25.0067	40.3865	25.1315	20.987	26.6714	24.7501	31.8304	42.8899	30.4079	31.2173	23.5651	25.276	26.5324	26.726	24.3873	29.3674	24.298	24.0229	16.5351	20.2168	25.0628	28.6768	20.8619	21.1663	25.4542	25.3784	29.5612	29.1802	18.6111	26.803	26.6093	24.6325	19.4475	24.6664
1552546_a_at	LETM2	42.2124	37.9007	44.9016	76.2002	87.9272	51.4218	64.6566	31.2492	51.9017	52.0237	37.4377	47.4761	57.9404	41.648	46.2088	42.9962	42.5491	35.9762	29.8827	62.4687	47.2389	63.9074	39.6361	64.1446	100.058	87.2891	44.1164	42.0935	45.6849	39.8241	51.202	39.2532	42.3202	58.9354	55.5453	65.5371	33.8723	44.963	47.5625	66.7973	56.1007	56.4533	36.7401	58.3678	71.3318	35.9551	48.9185	79.3289
1552552_s_at	CLEC4C	79.2196	53.372	46.3115	36.8219	44.8074	57.6	70.4905	87.2045	19.9403	33.4131	63.4514	40.0216	32.868	44.6126	37.934	80.7532	56.8632	48.0856	21.2397	60.28	51.0978	54.8258	48.6318	12.7163	36.345	21.9765	140.639	50.3991	47.4813	83.5741	19.5136	29.6245	42.8256	41.0679	94.4946	31.935	111.912	45.3714	23.9519	112.316	23.7789	52.0975	75.6063	46.3658	97.1362	63.8755	41.3869	63.8006
1552558_a_at	RAI1	33.6238	49.4172	40.0052	42.3391	44.2394	43.2106	39.0082	42.8007	43.052	34.9708	41.3801	46.7948	39.858	52.8425	40.4641	48.708	36.0718	44.8607	53.3852	42.9295	53.6775	55.5526	45.4353	33.4967	38.1388	40.8181	58.9134	32.7136	37.8552	39.4099	44.6033	55.1189	44.7787	43.9878	40.2756	39.0876	45.7337	43.7869	37.8419	42.6605	54.9126	47.3328	45.9487	41.715	41.7198	42.3632	42.1958	41.8074
1552562_at	ZNF570	27.1367	35.7895	31.9343	32.2768	38.9865	40.3218	28.9671	37.7498	31.9541	29.0823	31.4475	35.3821	23.5286	28.4338	30.7455	29.311	35.2143	34.6156	34.4569	33.1283	31.3217	33.9347	29.5677	43.0983	27.6899	34.5254	31.1333	47.303	30.3253	28.0053	41.9514	30.4574	38.7673	43.5304	36.3545	25.8512	30.7087	34.0531	32.0161	35.0226	17.3953	27.541	27.6747	23.4847	31.4946	40.5653	29.3377	38.1709
1552568_at	RTP3	20.9367	26.516	25.8642	23.7618	25.6239	22.5198	25.6328	27.0842	27.2234	23.0415	20.1903	24.2706	21.2601	25.6061	25.2518	26.9949	20.6755	25.84	35.7738	26.8216	33.5422	19.7082	23.8344	28.3188	18.6728	21.2518	26.6937	26.0788	18.9587	22.2508	29.7328	24.777	21.9882	21.3163	24.1026	26.1827	26.0447	23.6312	23.227	25.1886	24.1807	28.8207	32.9604	27.1074	24.3946	24.04	33.2153	22.3249
1552569_a_at	RTP3	15.2157	12.593	18.5999	12.9988	16.3189	16.8163	17.8097	24.2742	17.3965	14.0715	14.6876	16.5427	14.8842	14.6127	14.307	19.1686	15.4733	16.2813	16.2329	15.8561	17.4804	19.4657	15.9001	15.3285	11.9538	16.9904	14.8867	14.3583	15.0098	19.7167	17.2247	13.2357	20.4982	17.2027	16.6436	17.5084	15.2568	17.6316	15.9862	13.0189	17.271	16.2619	11.5913	16.2992	15.477	16.1678	22.469	12.3487
1552576_at	ALMS1P1	16.4598	22.2141	24.6011	17.6193	19.1958	21.2171	18.3767	20.5923	20.6696	19.1356	18.4783	20.885	18.1646	26.5011	20.5126	23.6966	24.0867	20.8158	33.9591	20.1618	21.6474	18.891	22.7583	19.9743	19.4258	20.4283	21.8188	22.073	18.7727	19.7155	20.5126	27.7835	20.0276	21.7736	19.6507	23.6627	23.8542	21.2007	21.6852	16.4514	22.8687	19.8456	17.8275	19.4127	24.3648	19.4781	21.8217	23.5797
1552580_at	TRIML2	27.5725	31.4617	31.6558	28.5705	35.1542	27.6752	29.7342	27.0743	29.0391	24.3685	26.4916	22.62	23.8846	41.0514	25.3154	35.4049	32.6567	21.0266	32.309	28.4735	34.0239	33.5091	28.6806	29.0128	31.7912	23.0147	34.9165	27.2824	29.2391	31.5113	22.1877	25.7416	31.0242	20.8535	28.0503	32.65	24.467	23.5371	34.3537	29.2204	30.09	24.5512	27.5614	38.5054	22.5029	28.5432	28.1511	27.1801
1552586_at	TRPV3	37.3583	54.9806	42.3683	29.5297	34.9895	43.7352	36.2997	40.004	37.6816	31.5848	41.0801	40.1278	30.9872	39.1797	35.4376	38.472	34.8876	36.5391	41.7797	39.1557	48.522	39.468	35.1858	36.7893	33.8447	38.767	48.2364	37.1615	33.8852	32.8055	31.5677	44.5733	43.2089	38.9155	37.712	43.5213	40.3221	42.4614	52.5548	35.3868	47.7591	41.7627	48.9562	40.7385	40.1103	33.4599	47.6427	34.9197
1552608_at	WFDC11	9.8935	12.7764	12.5241	13.027	11.4906	13.1356	9.83244	11.8941	11.0483	10.9027	13.4408	11.6602	9.30286	12.2478	11.5051	11.5161	12.5105	11.2872	13.1167	11.4449	11.9779	13.3607	11.1378	13.8332	10.6737	12.4209	15.9591	12.6538	10.4895	11.1868	11.1954	12.4747	14.9154	12.136	13.9426	12.7644	13.8568	11.3909	13.2825	13.079	16.8845	16.6509	13.3395	10.9882	13.172	11.4781	17.3191	11.4147
1552610_a_at	JAK1	814.453	835.017	1235.77	1061.1	572.689	953.78	816.111	231.324	1238.72	869.599	630.36	1075.39	667.702	290.46	1148.42	393.666	833.658	475.734	285.929	1244.19	270.093	870.518	362.028	959.183	438.382	791.64	738.711	992.375	346.467	397.973	1560.97	401.527	1198.25	936.813	867.387	429.615	399.651	1151.23	1012.97	922.437	1058.72	855.932	1054.6	723.048	1033.28	412.825	613.97	1818.45
1552612_at	CDC42SE2	363.678	632.204	637.837	549.697	353.04	506.516	334.837	243.343	651.039	364.904	278.725	389.682	382.689	334.134	438.285	328.01	391.151	331.231	240.403	547.554	306.186	357.544	311.849	515.115	339.102	410.055	422.979	547.503	319.702	382.024	565.076	366.543	633.492	416.642	444.934	314.691	300.248	535.27	681.079	396.303	574.103	406.449	723.529	357.712	396.5	314.47	287.799	784.889
1552613_s_at	CDC42SE2	330.079	420.286	433.324	527.712	341.363	461.666	315.542	395.187	580.351	348.565	324.953	372.767	483.703	314.565	406.664	393.622	424.854	297.201	307.691	434.185	295.712	352.935	308.338	445.488	425.041	459.608	433.347	478.807	330.758	378.476	431.249	349.305	570.145	349.426	420.529	316.114	330.09	534.678	430.353	360.425	485.835	422.503	548.89	349.42	435.57	360.163	316.744	624.303
1552615_at	ACACB	65.0406	104.484	82.3174	86.8277	113.071	72.1344	110.071	117.288	115.01	91.2903	77.8253	77.8213	95.6268	123.926	69.7141	106.882	71.0701	63.8792	133.807	117.837	150.561	90.8527	105.994	75.2876	96.0415	90.236	104.378	74.0621	99.2164	95.3459	90.4196	109.553	93.2036	83.2052	93.7533	110.566	80.1088	93.8471	69.174	84.7318	126.755	116.849	97.0729	116.205	90.9841	101.732	95.7998	87.5994
1552617_a_at	RFWD2	839.956	1027.88	782.513	773.12	722.59	746.791	755.769	460.009	890.615	726.795	641.376	850.179	786.039	498.81	790.885	736.146	743.134	680.857	296.476	792.273	522.309	824.48	472.724	864.436	632.327	835.304	866.755	786.389	779.542	730.176	1035.31	490.192	936.604	792.519	944.36	627.554	677.643	798.406	989.189	763.33	913.203	659.75	874.266	729.362	911.083	528.749	568.091	1257.59
1552623_at	HSH2D	290.324	329.219	305.313	265.829	306.927	170.845	190.475	145.643	195.827	366.661	191.414	217.178	227.117	197.806	239.046	207.011	299.297	272.014	141.104	233.048	245.759	282.67	209.8	163.649	292.191	329.92	210.378	162.378	290.028	225.985	234.067	211.708	248.887	246.64	242.495	259.642	338.795	203.413	161.216	316.154	266.166	252.718	303.386	317.551	241.556	185.509	193.178	348.06
1552625_a_at	TRNT1	55.5108	68.7551	61.1587	77.0491	67.7007	69.5301	53.7284	37.3965	65.6907	66.1967	60.9654	61.1222	59.2366	35.7212	63.5508	40.3663	39.6281	51.517	23.7727	59.5997	32.3813	34.6853	49.4654	66.8832	43.1455	34.4663	51.7195	73.4785	36.4249	41.3924	79.5041	35.3383	52.3477	53.1991	73.4354	39.9552	47.1608	50.2451	48.0367	45.0182	39.1645	44.1449	53.5872	49.9196	50.5604	53.7353	30.1174	91.0153
1552632_a_at	ARSG	139.544	112.467	115.528	107.074	129.199	108.266	116.591	119.573	91.5272	108.759	112.917	107.646	95.9824	116.833	109.896	110.861	104.066	116.227	90.6191	100.356	109.974	115.683	102.02	105.464	126.227	136.96	155.141	109.285	140.65	107.842	152.886	123.371	147.633	109.035	113.021	107.98	98.3407	124.863	132.448	124.498	130.792	87.6216	174.055	117.909	146.656	64.1566	96.6428	140.225
1552646_at	IL11RA	100.097	72.6588	128.19	94.8476	82.8594	73.4335	78.9942	74.4413	90.9183	110.919	126.686	89.5841	83.2857	64.5689	107.189	60.8862	72.2706	90.0664	72.5471	122.189	79.7617	82.3072	96.3257	80.6251	73.1996	86.9031	62.5987	83.2754	68.5118	67.9195	82.9047	76.08	80.8076	84.216	68.515	74.5151	85.2062	84.5359	113.257	82.3965	125.181	106.173	109.167	60.7478	99.011	80.666	112.474	121.998
1552649_a_at	RAD51L3-RFFL	46.3186	55.9039	70.0025	47.9824	59.6256	48.7301	37.7028	36.4679	50.0289	36.249	35.8299	37.6908	43.1974	48.1943	71.0004	46.0897	49.2598	55.1682	37.9775	44.3482	38.7231	71.2226	40.1964	50.2147	56.9983	58.6031	56.4005	37.9902	41.279	47.6807	63.9384	31.9129	43.0396	48.7121	47.5983	46.6959	38.3031	51.3652	71.5971	51.692	72.0515	64.1582	80.3219	50.9279	59.1577	43.2416	45.9284	64.6271
1552651_a_at	RAD51L3-RFFL	56.1186	55.6735	64.4048	54.5484	56.1771	51.5617	48.1011	52.1991	56.4012	41.0783	45.5106	62.0353	45.7698	49.0728	61.6156	49.6882	55.344	57.49	49.6574	61.698	51.0818	54.0928	49.264	49.8217	57.4089	80.9562	56.4318	47.5941	62.3363	54.3133	76.3735	50.7091	62.4624	61.6986	54.0488	59.0043	66.4732	74.5995	56.5441	57.8587	55.7167	53.4988	74.5001	54.4101	63.7595	39.1734	53.129	78.308
1552660_a_at	C5orf22	27.2754	34.4151	40.2255	40.0462	18.3489	46.5653	23.2739	13.392	34.6535	24.815	20.301	34.217	26.7968	14.5135	29.2236	19.491	30.7208	21.4151	15.9299	41.6017	16.2253	26.2932	18.7289	50.2629	17.5695	20.819	25.371	31.7349	16.5382	23.6126	44.5448	11.7177	40.8787	31.2069	35.5346	17.7323	18.1314	44.6967	25.9731	28.8035	33.9789	25.4098	40.893	25.0174	34.876	25.0979	13.3374	48.9385
1552665_at	JMJD1C-AS1	14.8709	21.051	29.6599	18.5974	18.893	21.8923	17.3736	24.3039	22.8013	15.5882	17.1643	17.3916	15.9114	23.8663	23.9997	20.5103	20.153	18.4917	25.628	19.5867	24.3481	26.1885	18.3932	19.4022	18.2485	15.3322	24.4524	16.2874	21.6922	19.8154	18.1557	20.5253	24.5241	22.6416	19.4295	19.0659	25.6826	18.4693	22.0548	25.6699	22.8349	23.5061	23.5852	18.9005	22.2965	18.7341	27.7977	19.2245
1552667_a_at	SH2D3C	601.466	613.481	897.107	462.019	577.398	537.234	577.577	292.62	553.033	613.479	419.711	655.145	502.309	423.341	713.246	485.544	455.936	501.5	436.42	586.45	435.423	935.202	482.492	504.243	563.446	507.342	502.419	393.994	587.811	526.822	751.869	425.96	670.727	554.033	522.697	498.028	591.621	499.576	888.344	597.887	803.947	697.089	853.751	605.94	762.87	478.11	690.481	680.382
1552670_a_at	PPP1R3B	206.563	204.262	161.03	140.17	85.0948	164.345	123.471	62.948	177.922	102.367	116.469	207.366	106.219	38.4841	180.75	88.1211	141.9	89.6662	42.0592	202.006	56.237	207.09	73.7613	252.123	101.037	178.41	157.411	114.104	127.394	106.556	244.564	85.6859	202.936	173.247	153.342	85.0407	155.716	213.155	281.6	140.242	164.121	140.238	383.706	115.115	204.664	67.4683	108.456	415.828
1552676_at	UCN3	31.7008	39.6269	37.368	35.9281	42.2382	41.277	44.4686	38.2886	38.1519	33.9074	30.6249	34.7876	37.6209	37.7586	34.959	43.58	33.164	50.6514	40.8096	36.5137	49.9673	34.6659	40.7989	28.9411	36.7189	25.0964	50.152	34.5894	31.254	35.8136	40.3565	45.141	37.2776	33.3859	38.6946	36.5842	36.7574	39.0064	36.2154	40.4916	47.498	38.2028	35.3109	36.8037	35.5068	40.5899	32.9098	34.3135
1552691_at	ARL11	50.5524	61.8871	29.8954	43.4429	38.4634	39.9825	44.3022	34.8116	33.5308	43.9923	42.2628	38.4026	71.0932	34.0727	39.5756	73.645	79.5976	38.8833	29.8823	48.4978	35.9635	27.4114	42.7302	42.0975	57.2215	84.3355	68.9635	41.0914	69.8609	70.7097	44.4434	57.4245	55.8709	37.2912	44.2545	47.0234	51.4964	41.7962	33.5444	42.045	30.6924	24.3981	40.9328	71.023	43.9272	36.7341	30.4887	52.5746
1552693_at	ARL11	10.4248	11.5157	14.5181	8.86436	7.54114	9.35214	8.56557	9.51554	10.0544	8.04045	8.25363	11.1355	9.8051	10.4518	8.91715	9.37873	10.2456	10.3896	8.61476	8.29886	8.56441	11.1065	9.49263	11.6271	9.9293	10.3814	7.35198	9.8826	9.57801	9.74618	10.6578	8.66799	11.5225	9.52639	10.719	11.0193	10.4859	13.7388	12.8294	7.92798	8.61396	9.30003	10.8581	10.957	11.2611	9.40381	8.37864	11.9067
1552719_at	CASC4	66.1521	37.7349	38.2612	58.9962	51.3179	24.2681	54.5911	37.68	42.2792	53.792	103.149	46.7057	54.2043	38.6614	80.5239	34.0572	102.108	38.5009	33.3016	51.5122	40.7881	73.6885	53.6536	63.7737	46.5078	103.713	52.4205	39.2932	68.3727	38.9137	40.5601	52.3856	72.1631	41.724	46.6832	37.4904	54.0872	43.285	71.3649	55.7367	38.8927	56.5132	44.355	42.9293	49.3624	35.7845	48.2025	47.0292
1552725_s_at	ADAMTS17	12.2036	24.9422	18.6617	19.7714	19.569	22.6616	19.4669	23.9107	20.1562	18.5915	23.7552	24.2645	20.9084	21.25	18.7939	20.6641	14.2815	17.3938	20.0072	22.0567	23.9683	22.0284	24.9663	22.0368	16.3186	13.9929	21.8457	24.3709	21.2003	21.2642	20.5227	25.4781	18.6815	18.6287	15.435	20.1274	19.3009	18.1419	24.2029	21.6077	24.8998	33.6852	16.8626	21.5387	21.4174	15.4074	26.3404	19.1651
1552727_s_at	ADAMTS17	18.9104	9.07403	11.0955	10.6379	10.448	14.6613	12.3228	14.1949	9.17364	10.6048	9.2167	12.5346	11.344	9.85045	14.3246	14.3655	10.5995	11.9518	9.33694	12.401	10.3371	13.4112	11.9702	13.5333	16.2309	8.65356	11.4361	16.3742	8.93827	16.4881	13.5842	10.3543	12.3108	13.3378	12.4612	11.0781	9.28843	12.0869	15.3065	13.1986	10.4341	15.444	10.8965	8.04	12.7177	15.173	9.31914	10.2736
1552729_at	SNORA17B	40.3441	37.4247	67.3641	48.1677	38.4464	37.0654	45.2213	39.0641	48.8213	52.5309	67.5599	44.9664	41.1404	39.6825	44.7714	37.8877	46.2587	67.0348	46.5587	53.4135	52.8658	51.2119	44.3394	37.1734	56.4919	44.4024	36.4432	40.5792	40.6642	41.1061	45.2829	41.2045	47.728	46.1709	42.996	50.7666	51.7521	40.8781	49.8393	47.0661	50.8598	48.2173	51.5522	42.9665	49.8258	37.748	49.9297	45.9822
1552734_at	RICTOR	15.0844	16.8744	9.09197	12.3611	11.8922	10.6586	9.95082	10.5724	11.6912	16.1845	12.0738	10.5745	13.6033	10.3876	10.8361	10.5882	11.9523	10.3596	11.442	8.9074	10.3616	17.1333	10.7547	14.4609	13.6005	20.2805	10.4846	11.3476	17.2005	10.5245	9.75132	9.05616	14.3848	12.9794	11.4949	14.6173	18.1092	13.076	11.0266	13.3066	9.33582	11.7435	9.38157	13.0056	10.9706	11.4784	8.47466	12.963
1552737_s_at	WWP2	161.647	179.138	228.57	146.574	137.62	136.705	157.424	44.3399	153.133	169.512	96.2907	129.381	127.397	62.6525	217.391	70.3471	116.878	81.3165	77.6237	206.115	62.2895	255.088	74.2204	180.607	111.408	151.997	96.0265	137.006	110.458	87.0269	219.859	94.1742	184.562	237.473	197.25	83.6602	127.541	172.455	190.593	197.994	209.037	144.876	267.679	150.898	215.481	92.0655	117.668	246.805
1552739_s_at	ST7L	17.6247	20.7226	18.0847	24.2969	19.1657	22.6762	12.5211	15.2315	16.4681	17.2945	17.5631	27.3423	18.4949	17.8022	17.6443	16.3754	17.481	14.046	13.2624	22.1636	16.0138	22.7776	16.7394	19.0735	20.4537	16.4978	15.3808	25.8688	21.7001	18.9535	31.7215	17.0941	18.4473	16.5403	22.4029	16.9309	18.8085	16.3787	25.9396	28.298	14.7817	15.6118	27.3646	14.55	22.312	22.8304	18.9364	15.8635
1552742_at	KCNH8	25.0184	15.2277	21.2684	23.7212	21.6878	23.5231	19.5063	21.6915	19.4553	30.2651	19.6807	33.0095	24.5795	20.8242	23.4701	16.8192	22.6259	17.9079	25.1609	23.6154	12.8294	23.6296	18.5506	19.6879	12.1664	19.1973	17.557	21.8659	17.3861	19.6269	31.9227	10.7165	29.3425	20.3146	18.4598	14.4721	15.8303	20.6744	21.829	22.1108	18.2927	17.5695	19.2567	21.8842	20.1043	22.8789	28.789	15.0548
1552747_a_at	PP2D1	5.63056	5.46241	5.29846	4.88776	5.69939	6.90304	6.78716	6.25123	5.63739	5.91158	6.46694	5.72707	5.34067	6.1531	5.56561	6.09655	5.76421	5.84057	6.61804	5.68972	5.76519	6.97325	5.83684	7.47226	6.31418	6.87052	7.40435	5.05994	5.39307	5.67825	6.17782	5.72899	7.64179	5.91381	6.2442	6.15798	5.88599	6.66485	6.86198	6.24556	7.02277	6.04403	5.7956	5.79202	5.79052	5.42691	7.06338	5.31858
1552751_a_at	CIB3	45.5354	48.8582	51.5205	41.6574	48.514	50.6579	44.8674	50.2967	46.7361	44.4437	47.9717	48.8655	39.4848	55.1256	41.6947	53.6247	36.783	56.8809	53.5924	48.8408	67.7204	41.4591	47.4657	48.6098	45.2017	39.5054	59.4099	37.9129	42.6202	48.1256	44.8255	53.655	50.4193	47.5706	43.5187	60.3389	40.4393	43.2509	44.4165	46.2489	64.0145	68.373	51.3851	49.42	54.4241	51.7583	68.0304	49.4839
1552755_at	C9orf66	67.2977	66.0489	72.9533	52.6368	75.2089	67.7152	42.1087	94.2797	76.0019	70.6291	67.7261	55.2195	67.0415	72.8328	84.7555	80.1702	84.4284	74.3067	67.52	63.1878	58.606	76.1937	53.1203	64.5255	74.5663	91.3397	70.0594	61.1008	99.8871	58.0237	61.7985	73.4744	65.4099	79.7856	86.2653	58.7538	106.637	58.4861	73.9405	73.5617	60.6955	53.8807	63.9393	49.0808	62.9668	39.6502	74.7903	63.2811
1552768_at	CAMKK1	28.4453	53.1134	33.2863	42.0613	38.5913	33.1122	45.8878	42.0833	43.3192	43.8125	35.9037	29.8538	36.7866	50.6484	34.4483	37.6682	33.7033	31.2116	52.7656	36.3722	47.4598	48.1136	44.4648	39.4194	33.573	31.3883	39.8931	39.0164	39.3457	42.8202	34.7152	52.2187	49.1883	36.8292	38.8963	40.2009	34.4527	37.4496	39.8059	33.773	51.1122	57.4633	37.9042	43.1265	32.1758	37.7281	37.6689	38.9363
1552774_a_at	SLC25A27	8.56623	9.85005	12.4634	7.20773	8.0362	7.47755	8.02882	8.87097	7.86286	9.57224	7.69218	8.6977	5.8108	8.16024	6.6762	8.3408	7.20174	9.75777	8.81552	8.72654	7.31036	11.8169	8.12689	8.15509	7.95357	7.37527	12.5655	8.83773	10.0644	7.77386	7.42545	8.52863	7.54673	11.0002	7.96467	8.05689	10.0434	8.16684	10.0753	9.48763	15.6931	13.8737	11.4575	8.61756	8.33624	7.97092	10.9718	9.51493
1552787_at	HELB	9.34472	8.61285	8.41759	25.2015	14.6323	11.3535	12.893	35.6543	13.1649	26.7896	10.5495	12.9265	15.7532	11.5836	10.8988	12.1232	19.8736	12.3454	11.773	9.39438	10.3005	10.4304	18.2013	18.5409	11.291	10.8527	9.23738	15.3659	12.1803	11.1434	12.8418	14.3012	18.8914	10.8252	14.0211	9.04501	9.32239	10.5534	9.079	12.98	15.6531	11.4831	22.5204	12.9074	12.1941	11.2639	12.2391	11.2305
1552790_a_at	SEC62	270.648	191.327	198.184	288.459	286.713	312.693	241.48	449.636	272.095	257.39	205.176	293.932	295.695	298.549	248.665	332.837	319.721	228.736	319.613	278.44	228.961	143.366	233.885	268.919	298.456	338.381	320.464	376.773	253.56	331.901	257.36	200.215	235.611	360.645	299.719	270.209	211.969	334.521	179.136	258.415	152.727	225.536	205.491	230.522	251.766	377.833	192.266	205.603
1552793_at	C8orf31	23.3166	28.1847	20.0116	22.1398	19.2346	20.3141	17.7305	22.1519	22.0808	28.4492	24.0329	19.6612	18.6636	29.6775	17.6662	21.4186	23.5915	17.0195	24.3424	21.5306	20.1981	17.236	21.6289	19.9871	25.761	18.992	22.2888	23.8906	36.6831	26.2241	26.0773	20.7417	22.8212	18.2921	21.3195	31.4956	27.7989	27.3165	18.4267	30.1192	16.7635	22.8816	35.6314	18.5131	20.5189	29.3452	24.825	22.1329
1552796_a_at	SIM1	8.98847	10.5058	7.76189	11.7519	13.7252	9.61733	12.3529	13.6798	12.1929	9.90569	10.5665	10.2764	10.8304	14.5239	10.1269	12.0961	9.38587	9.54628	11.884	14.0715	15.2208	9.68151	11.8307	8.95182	12.5722	8.95425	11.2659	12.6236	11.3893	11.8183	10.6424	16.3665	9.78337	9.21894	11.4454	10.9533	9.09899	10.1167	7.44842	10.2084	13.3342	9.13879	10.9524	12.4401	9.46675	10.989	11.3912	9.79756
1552798_a_at	TLR4	302.987	564.689	273.584	333.496	218.757	264.725	246.55	282.71	278.351	261.056	188.259	366.707	272.013	202.075	318.19	208.623	263.686	157.673	127.353	247.056	135.004	403.955	114.998	397.018	205.654	257.962	322.643	268.848	363.329	233.184	451.683	210.019	336.098	288.917	355.447	191.19	252.782	351.524	418.652	316.272	425.517	296.416	382.78	262.679	351.728	190.266	283.796	515.715
1552806_a_at	SIGLEC10	214.517	194.088	228.666	126.274	166.036	190.551	191.458	78.7268	167.658	171.328	187.249	165.18	138.961	89.0662	234.367	122.214	156.371	156.493	99.5211	346.913	102.122	293.745	124.003	316.115	156.845	147.21	294.36	99.3679	93.8278	134.905	255.55	177.332	234.391	191.689	204.761	133.381	228.088	174.04	749.016	208.754	232.692	253.661	419.254	233.286	218.327	169.212	271.4	259.99
1552828_at	SNX18	60.2231	59.9089	61.0055	54.145	44.9929	63.1921	49.5851	52.9628	60.6983	47.0918	51.2575	60.8657	55.6941	40.2401	85.0727	46.9416	69.0033	50.5209	49.505	52.3042	40.3375	83.7386	39.7634	75.4554	41.3114	57.4498	65.3422	42.1546	46.8096	52.1651	56.5628	55.6126	61.7253	58.7452	59.6179	52.1543	53.2928	73.4786	76.1265	52.3283	90.271	66.7593	82.9784	43.3175	68.0117	44.0983	70.4905	71.3096
1552845_at	CLDN15	139.853	63.6686	194.192	121.543	82.0841	92.6921	97.4205	113.206	109.167	162.021	172.243	109.877	113.138	74.5131	128.802	64.236	111.832	259.063	91.6734	116.391	85.9091	153.131	132.044	88.5918	150.299	105.913	41.2131	89.4699	108.34	66.0858	105.415	88.4584	143.448	92.9716	73.0278	132.384	97.3751	73.0316	140.177	99.2973	115.925	104.467	140.168	85.6621	110.059	124.619	168.32	107.731
1552863_a_at	CACNG6	114.335	148.363	130.589	118.618	121.94	108.787	109.462	124.449	126.756	117.17	109.042	136.862	104.402	118.419	135.856	116.357	93.9964	122.747	169.04	150.403	160.872	147.849	123.729	116.302	97.7339	117.728	148.272	101.694	98.6196	122.812	156.595	169.637	149.608	181.018	122.613	109.565	178.548	149.078	107.441	123.665	140.382	133.446	128.401	109.855	136.202	117.285	133.164	131.582
1552882_a_at	AMER1	32.697	38.1529	30.9732	25.4977	27.418	31.8099	24.6618	17.6827	21.6291	20.4959	28.9675	23.7413	20.8798	26.2159	24.059	27.5648	22.3102	23.9294	31.1986	27.2127	25.3691	42.3771	24.7102	23.3939	27.4891	25.5396	26.6466	24.8944	20.3903	23.4954	27.795	26.7123	20.4371	24.2954	21.427	26.6157	27.3175	27.4122	26.95	26.7014	27.3143	28.2006	29.7357	29.4145	28.5258	23.4919	29.0573	25.2426
1552885_a_at	NKX6-3	38.4009	57.7115	51.6279	42.4452	50.0901	41.2283	45.7446	51.4883	52.367	50.5057	46.1974	58.5373	43.6491	54.9029	51.9034	51.1199	43.9649	42.2504	62.68	56.0387	67.8533	47.8483	57.4725	36.6552	48.4839	44.5914	54.8751	45.1023	51.0062	48.0934	48.7949	64.1892	47.3905	50.3445	44.13	48.0952	41.6633	46.8577	51.027	43.8693	52.3613	49.1728	52.0624	52.7694	42.9933	43.5442	54.0756	34.4591
1552912_a_at	IL23R	9.89366	7.55701	6.66541	8.19867	10.6558	10.1611	11.2887	6.05423	13.5266	12.7849	8.60905	7.12434	11.5518	15.0448	8.83385	7.28532	9.84619	15.3341	8.40054	10.7591	7.48924	7.59181	8.77744	7.99308	11.8488	8.06199	9.08258	10.568	7.35779	7.74008	17.6292	9.0316	15.1705	9.99963	9.98869	11.29	8.50172	11.2132	8.46228	15.3311	9.58613	7.83243	7.64056	9.33507	7.24841	7.94157	8.99633	7.85286
1552917_at	IFNL1	30.9699	28.9263	36.2945	32.3945	33.9015	32.9233	29.7342	33.2742	34.3951	24.3112	27.3432	31.2619	29.7457	33.1035	29.9048	34.8945	23.2252	49.0919	42.5678	34.9621	43.9451	26.4853	33.0655	25.6737	37.1152	28.4633	39.445	27.719	25.6287	37.3066	28.5559	36.593	38.3521	31.4814	30.6985	35.8446	31.4736	31.9511	27.4635	31.2342	38.9784	49.753	33.9163	31.71	29.7882	34.9422	35.8401	28.2528
1552928_s_at	TAB3	12.3613	11.1976	8.70474	13.5786	8.01183	8.12758	10.7777	8.86638	9.37036	10.8953	11.381	15.3113	9.44562	7.73396	11.0817	7.19102	13.5598	6.52462	8.08702	12.8147	7.75636	8.11794	7.81782	8.88246	9.8267	8.12804	7.07335	13.2852	9.63597	10.3451	14.9034	9.17639	12.2656	7.76413	8.5242	8.1337	16.7666	11.2771	8.55202	8.91877	8.44364	7.30456	15.6116	7.96267	11.2961	8.54028	7.95685	14.6287
1552935_at	ZCCHC5	15.4412	20.2908	15.4342	16.657	21.1651	13.7586	25.3842	19.8417	22.4215	15.8765	16.6567	18.6489	20.4319	21.3191	12.7651	20.6983	15.7774	18.2955	19.1576	18.7933	26.4227	18.9788	16.4089	13.5681	19.1223	13.6482	20.1075	18.5703	20.5019	15.8359	17.5524	22.9445	14.3013	19.7848	16.5449	22.7234	26.9527	14.4971	13.4482	22.8214	20.0599	20.7531	16.1637	19.5843	19.7408	20.0637	20.9645	16.5481
1552961_at	1552961_at	10.3321	21.1166	13.4401	13.2021	15.1009	12.1686	16.0195	13.6216	15.2356	13.1055	13.3644	12.8286	15.9387	16.8843	11.036	15.5079	10.3763	10.7044	17.6459	16.2736	21.1479	11.8192	19.1475	14.0605	13.0627	12.3238	12.2317	13.8327	12.4616	15.2565	13.0088	13.679	11.8566	13.8494	15.5993	13.2948	14.3664	12.6427	17.7127	14.0733	19.825	21.7034	17.2	15.4487	11.7039	15.3159	15.9147	14.0396
1552976_at	DNAJB13	27.6053	25.0187	20.6436	30.192	27.611	24.4609	26.2532	28.4744	28.5352	27.322	24.0115	22.3701	21.1356	25.1137	31.5132	28.7047	25.5752	26.8584	31.2299	28.4735	28.2103	26.3475	26.1456	27.4794	21.6391	24.1186	32.1982	28.3199	23.4466	26.6071	34.7731	35.3383	33.853	23.3467	25.8018	30.9789	30.5182	29.4498	29.6738	28.6889	26.3639	48.4001	25.6397	24.7625	23.4206	24.289	32.7826	31.8467
1552977_a_at	CNPY3	422.887	302.143	501.556	324.232	272.765	315.749	446.076	126.646	380.69	447.836	256.541	393.304	450.526	323.52	387.46	379.735	141.176	323.784	149.623	374.626	214.667	347.44	436.489	121.418	435.129	179.407	187.598	392.421	380.314	448.49	475.821	101.421	153.052	234.2	535.492	396.052	254.417	329.537	558.836	577.29	680.615	393.207	652.094	518.137	571.379	377.542	282.103	463.367
1552978_a_at	SCAMP1	20.515	31.143	43.5336	20.7872	21.2818	22.6072	17.0186	17.6112	21.346	25.4189	15.685	25.7102	24.7238	13.6382	25.9938	22.5095	25.3429	21.7074	20.528	30.0778	15.365	18.819	17.9727	36.3301	20.1028	25.0947	17.9059	25.8246	18.3508	19.8701	40.4764	13.9962	27.7164	22.9995	25.7839	18.8925	17.7964	34.7208	22.2646	29.1955	16.8058	16.0486	27.422	20.8624	21.9768	20.2231	16.5673	40.245
1553002_at	DEFB105B	10.5975	10.9635	11.4935	9.49651	10.1524	9.7372	8.81649	10.3338	7.66073	8.07647	11.1062	8.6379	8.01885	8.59559	9.34672	9.60263	8.08748	9.24165	12.5241	10.4102	8.58373	10.8285	7.69318	9.00804	9.30633	8.54387	9.93795	9.63484	8.89318	9.01948	11.1049	9.601	10.2796	8.11975	9.00967	9.05606	9.78714	10.0471	12.8273	10.3739	8.69961	10.8463	12.0086	10.9907	9.14712	11.213	13.4234	9.83221
1553020_at	SMCR5	17.4045	15.1465	17.4131	15.0742	17.8261	15.578	14.8802	12.9015	12.0444	12.2172	19.3693	14.9404	14.0211	19.549	13.5024	15.7971	16.3109	12.3495	17.6458	15.5989	18.4549	21.2812	14.5124	14.3676	15.035	15.2117	15.6667	14.3191	13.2859	17.3643	12.0359	16.8608	14.1758	14.7344	16.7258	13.717	14.6708	13.4078	19.3934	14.7452	37.5403	23.7678	18.9727	14.2925	15.6535	11.6084	22.6678	13.7272
1553021_s_at	BICD2	38.2733	56.534	62.4636	55.4182	42.6712	64.4082	51.9377	31.3512	60.5992	42.2453	40.6074	49.3044	39.5558	37.0617	73.318	40.2333	53.5944	40.4214	43.719	49.7069	44.0754	60.3077	45.6865	93.3865	39.2855	62.7705	54.2055	53.3465	34.9403	39.2164	62.7089	39.7253	74.2091	51.4627	75.578	47.9754	34.9195	83.498	67.166	51.2753	83.4147	54.5633	111.135	55.4942	80.8465	35.8257	63.6453	60.5109
1553045_at	WNT9A	10.7477	13.8794	12.6034	10.797	9.90696	12.8437	13.0283	14.7685	13.1041	11.0024	9.79407	11.7184	13.0153	13.8125	11.7956	11.589	12.8209	13.0298	12.7127	14.682	15.4628	12.6026	12.4128	10.441	12.2462	10.1939	12.8864	11.5341	12.6869	14.0032	10.7378	14.4312	12.4279	10.5154	12.8683	13.1011	12.6228	11.5989	16.25	11.8472	14.5168	12.7669	13.2154	12.2855	11.4584	13.1832	18.7809	11.0185
1553047_at	PIP4K2B	50.1937	59.7141	55.7803	50.0524	70.1178	52.7799	65.4962	77.5949	64.4258	54.1123	56.987	61.7483	56.3286	79.821	56.6909	75.2084	56.64	75.2087	109.043	70.6038	104.003	64.2381	69.2663	58.6981	63.3841	63.6597	66.2306	45.1023	65.8123	60.7784	71.1599	99.6916	66.8563	61.6856	63.3771	74.0415	67.9141	66.5006	52.3333	58.3064	63.333	48.6321	75.6958	70.3956	61.5302	64.8516	65.9719	57.1012
1553058_at	GIPC3	15.4329	15.0869	14.4588	17.838	14.7932	17.5031	19.3563	15.7576	13.2629	17.2364	16.2082	17.002	14.907	17.4293	13.5856	16.1468	14.3952	22.6379	22.8503	20.1595	24.8668	15.5253	14.2651	16.4778	14.8381	13.7657	19.2785	17.6608	16.4873	14.9806	13.7854	23.7094	12.5974	15.7003	17.7798	16.5831	16.4593	13.5434	17.9866	15.3751	25.973	22.1571	17.3676	18.3622	17.781	17.106	21.6512	13.4684
1553062_at	MOGAT1	10.8414	17.2904	16.5283	15.2786	16.4689	14.4053	14.9836	16.3165	15.5964	16.4553	16.1143	13.3189	12.9708	17.3289	13.32	15.4623	13.8638	19.1056	24.1682	14.6102	22.7892	15.522	15.0657	11.1751	12.7135	12.8198	16.9306	11.7881	16.3423	13.9756	16.7694	17.3597	16.9174	11.8347	15.6705	15.4191	18.1769	17.9254	17.4627	14.0965	20.0667	16.9707	18.7165	15.2881	13.9942	14.4966	14.3693	13.8757
1553064_at	H1FOO	28.5702	38.726	31.0667	30.8033	38.9889	29.309	35.281	36.0865	36.2878	35.8458	32.6614	32.1489	27.9749	38.5109	28.8056	30.7887	32.1824	34.9554	40.8103	33.8544	39.5686	27.6081	31.3184	28.1642	29.3905	27.3733	31.4028	33.6232	33.3251	33.4502	32.5521	50.2356	31.8653	31.2069	28.5424	36.2218	32.8835	35.9552	40.2019	31.6034	44.6383	36.8134	31.5098	35.2959	33.2204	30.6563	48.9912	27.5166
1553094_at	FLJ45513	10.8857	36.8863	12.1847	16.6745	29.0667	18.4675	26.1535	19.8598	30.1694	22.7333	17.9779	18.0869	25.182	31.0961	12.2331	27.5101	13.7732	9.53195	27.3885	27.669	31.8662	11.3257	27.4882	20.2557	25.1511	14.6586	22.0766	16.5952	27.1986	27.2123	12.9093	31.7325	14.2288	17.3088	21.2336	28.0503	14.9719	15.1149	14.2414	14.1263	31.0168	23.5365	21.3458	29.5791	15.7199	25.6939	11.9574	14.5441
1553099_at	TIGD1	108.007	50.1501	80.3465	93.9351	75.6772	62.9926	95.1458	85.7743	58.792	67.7037	120.354	106.958	88.5747	71.8747	94.3657	74.4561	99.0549	92.4037	79.1982	104.676	73.8225	49.5742	103.096	65.7483	99.4359	93.3063	50.0762	79.5117	69.6749	68.2571	58.1813	80.6758	67.1096	68.2571	87.9395	70.1866	81.5892	69.441	63.9608	87.5389	51.8356	65.5173	85.5389	75.6158	101.273	89.0314	69.5565	82.0752
1553115_at	NKD1	24.076	50.4178	32.0389	43.7603	41.9738	47.6009	46.86	51.7088	51.2801	38.2428	41.1263	53.9328	46.4799	53.0098	32.801	57.1881	34.8876	37.6619	64.2871	48.4978	59.5039	39.4134	52.9861	33.5881	38.224	37.416	54.2984	49.0826	43.3832	51.4821	41.4164	58.499	48.962	40.7927	40.1366	55.1477	44.0787	47.1189	44.5339	41.3388	62.0322	71.9973	51.7576	49.5375	37.1109	53.0299	68.4747	36.5799
1553117_a_at	STK38	740.015	805.444	1085.09	879.63	521.322	849.755	754.171	126.279	846.648	883.072	691.367	753.91	575.344	212.078	928.762	361.547	714.044	423.318	274.132	866.439	237.785	986.225	398.058	836.479	385.387	524.224	533.686	1035.25	449.668	344.739	1024.65	379.656	897.141	755.775	835.737	335.627	347.149	763.013	956.495	669.044	883.499	716.877	1016.58	636.986	680.685	388.62	608.844	1167.85
1553118_at	THEM4	165.039	103.983	123.674	215.088	125.332	202.463	102.484	82.6139	131.271	108.047	141.596	126.638	100.513	76.7494	151.844	92.1023	102.419	115.506	75.7918	148.837	86.6463	68.1113	119.247	93.4825	101.993	111.531	123.77	164.591	64.1712	83.5548	135.764	61.5052	94.658	135.624	87.225	101.209	88.1937	118.568	92.3924	157.57	138.798	115.942	180.981	91.2317	107.885	109.086	66.3197	161.094
1553123_at	WDR62	10.725	17.152	14.2899	13.6715	17.0565	15.9571	14.9157	16.2625	18.0873	12.6912	14.3218	16.414	14.778	17.4952	12.456	16.8338	12.7128	11.8035	16.8054	14.8489	18.3696	18.5864	15.4035	12.6605	17.9826	12.2852	19.6724	15.7638	13.2684	16.7208	12.2195	19.8318	12.9763	12.8883	14.219	15.0538	15.2033	14.8587	13.7498	16.6799	22.5745	20.5632	18.679	19.7426	14.0046	15.658	16.6585	15.7783
1553125_x_at	WDR62	10.2076	11.6502	12.5714	12.7903	16.3043	13.8656	18.6532	17.2056	13.2252	14.7684	11.247	13.9585	11.9933	15.2159	12.8759	18.3562	13.184	10.9821	17.5917	16.0505	16.9446	11.483	14.8632	9.50788	14.7539	11.4362	17.4597	15.3131	15.219	14.5086	9.73146	19.4496	12.2496	12.6224	14.0805	14.8148	12.9813	14.4674	17.005	14.7219	20.3708	19.9712	14.3618	17.8832	12.5917	13.4453	16.1822	13.6213
1553127_a_at	RNF168	8.97698	9.33162	8.57005	10.8145	14.7586	11.415	11.5091	9.20981	10.756	8.29357	9.82906	7.56727	10.9495	11.1472	9.58035	12.8734	7.72607	7.95095	10.6572	11.8881	15.9219	7.17062	10.061	8.66561	11.1786	10.0811	10.9625	11.7158	10.7451	10.9112	7.3103	14.4315	7.98105	9.2356	9.79686	9.87756	11.0805	8.51682	10.341	11.4055	12.0593	15.6745	9.85037	11.3287	9.51547	10.6635	10.77	8.98348
1553138_a_at	ANKLE1	18.3376	28.839	25.3438	22.8247	22.4569	22.6531	30.0447	18.4781	16.1311	22.4306	21.2525	21.2768	19.6692	18.8055	19.5531	21.2111	17.6156	17.2897	24.3006	25.9594	16.8544	19.1399	20.0736	27.409	19.4699	13.5975	24.0147	23.3619	20.7232	21.2572	18.2408	20.355	13.5431	22.3516	24.353	18.466	19.5487	18.1805	35.0245	25.2325	29.8778	33.8912	28.6944	25.2835	24.1339	18.8563	22.5197	19.243
1553145_at	TAPT1-AS1	127.324	48.5205	59.7974	90.5782	68.3507	54.823	90.8037	68.6799	48.1435	193.958	110.698	96.1337	111.987	41.1642	96.5104	68.6108	85.3491	101.127	81.2269	100.263	60.2774	84.2753	99.6917	58.9955	84.9858	87.5494	35.0832	99.2056	97.9953	73.8659	68.5551	55.2414	102.25	75.4332	78.9787	71.6375	79.5099	53.2586	98.3068	64.7737	59.2099	50.9858	86.1091	63.2191	81.9203	92.6443	100.178	73.7911
1553156_at	LHX4	14.2333	19.1288	13.9734	17.4123	20.1838	18.5886	26.5349	19.5006	18.7751	16.8449	19.5518	18.07	16.8227	23.9908	15.5587	20.3187	18.4881	17.2072	27.2116	19.1166	25.6565	15.3285	22.7051	14.1205	19.9929	12.4055	23.8156	18.3045	14.414	19.738	14.8401	21.0339	21.1661	15.206	17.9721	21.5515	20.8659	26.3105	20.0591	20.6414	22.2991	20.7734	22.7176	24.8318	18.7584	22.1646	19.7844	15.7838
1553158_at	CEP19	285.232	516.262	294.593	292.924	287.172	260.594	255.627	133.229	404.188	288.11	240.855	281.008	294.173	205.121	324.665	329.262	293.31	300.379	125.284	444.588	210.509	475.022	185.591	483.883	288.194	329.412	427.672	243.75	251.002	347.348	308.193	217.623	428.969	339.803	380.445	292.476	320.443	257.971	550.666	369.275	292.893	411.535	346.322	363.738	291.445	198.312	226.631	563.601
1553167_a_at	SEPSECS	21.4079	22.0096	32.3067	28.2781	18.4788	26.8456	21.9594	27.4782	12.8583	21.9173	20.7025	20.4168	25.5914	15.653	21.8057	16.5101	22.0986	21.0064	21.2102	16.4037	19.1817	15.1904	17.4702	30.7354	23.2445	27.2466	21.3028	29.7305	19.4942	21.4944	25.6073	17.1729	27.1338	25.5873	25.0479	16.632	18.0531	27.5859	20.4284	22.7803	17.3511	20.8226	21.0695	21.4694	17.7742	19.2785	18.9298	21.3657
1553169_at	LRRN4	17.5097	24.4538	26.6796	18.0756	22.9687	21.3732	19.5868	21.7053	22.1851	19.689	20.1256	18.9688	21.523	29.7024	21.2702	24.7572	21.4263	21.3604	23.5127	22.6076	25.5017	30.8264	19.6422	19.5011	20.3653	25.6276	32.1813	27.5256	19.5458	18.3183	17.4326	27.5838	21.2557	21.8346	22.9931	24.9757	23.6637	25.4684	23.646	20.3468	37.4889	22.4194	25.7441	24.5933	25.0834	21.8222	26.6387	16.7638
1553174_at	JPH2	25.9222	35.2177	36.7779	33.5163	36.8568	39.8522	39.0036	34.8126	29.1834	28.3014	27.2777	28.1005	29.6447	39.8146	24.9234	40.821	30.2686	24.9326	40.1223	32.4266	39.4264	39.2346	32.6319	35.6135	28.0766	23.1515	38.0601	41.6371	31.0773	30.9657	31.6027	44.7061	35.0867	28.8187	38.3247	40.0082	31.7697	36.1634	36.1203	40.233	37.0686	34.3838	37.3789	33.9365	25.4796	29.0334	30.9575	31.0169
1553176_at	SH2D1B	35.009	42.1096	67.2506	33.1322	21.6878	57.3088	28.6542	8.87664	39.5769	35.5351	18.9983	29.6945	22.1787	21.0224	27.4207	18.6455	20.9443	40.5033	13.4832	52.2797	22.2587	14.2304	24.8506	41.9975	28.7413	21.7168	26.9706	24.0236	14.7913	20.4084	58.276	26.1578	54.6954	21.099	25.1281	22.1829	14.8033	29.1907	30.2859	48.7378	24.4062	37.9204	80.8892	28.9024	25.3866	25.3307	29.2625	85.2777
1553177_at	SH2D1B	365.378	264.409	358.524	359.263	269.194	276.823	321.966	164.774	503.746	431.597	175.619	261.074	238.423	318.576	188.199	314.68	373.56	601.791	148.928	427.167	408.327	114.896	257.079	330.885	356.981	263.578	232.967	237.466	418.492	316.337	349.868	392.312	338.535	166.994	250.419	370.658	211.738	338.368	214.011	369.629	102.195	264.568	375.527	270.208	250.822	351.585	133.546	462.567
1553185_at	RASEF	181.971	120.925	94.134	267.902	74.1188	85.7352	145.399	162.644	173.7	406.233	595.831	133.826	72.099	87.5062	118.375	71.0147	594.824	80.985	135.053	146.705	60.7573	97.6866	175.056	345.638	71.6532	303.646	90.7885	278.404	82.1745	72.1357	173.304	127.316	436.744	95.361	185.013	62.9749	92.1426	79.0553	181.225	88.589	193.248	88.4249	211.001	113.93	167.213	66.1508	126.646	141.031
1553205_at	C20orf166-AS1	59.1193	71.349	55.6736	56.0583	63.5783	43.5029	61.4228	57.407	71.4119	55.88	52.2821	55.5074	48.3097	58.1043	59.4716	59.3438	44.0168	74.7426	95.8918	56.5083	79.3672	57.3536	53.3732	41.9883	57.2519	54.4425	55.5099	56.2265	44.7424	58.0844	51.7897	87.1195	49.429	59.5914	63.0038	68.0086	49.288	60.2693	47.7447	57.478	48.493	43.381	43.149	66.5782	56.5434	59.9625	55.8469	57.2751
1553212_at	KRT78	33.754	48.0202	40.1802	39.1156	38.691	38.98	38.6274	51.8996	39.6513	39.7426	39.1322	40.2686	36.7463	35.9923	40.5311	55.1859	35.3449	40.4513	50.7219	43.1239	51.6648	42.0836	44.0727	34.7953	42.8636	35.9315	54.7645	42.9899	41.8127	50.5736	42.4515	49.8735	40.1915	41.9849	39.2805	53.4583	45.8819	37.1103	41.0415	40.1849	46.6659	39.8274	37.4138	39.7437	35.5369	40.2455	44.6552	39.3133
1553213_a_at	KRT78	8.52709	13.2237	13.2601	8.90577	9.74243	10.6114	10.5159	12.8431	10.0615	9.36212	10.0337	10.2397	9.28609	10.3229	10.4623	11.4205	10.2231	14.1613	10.97	11.2382	12.7277	12.5591	9.21453	10.4726	9.95736	9.06727	12.9465	9.58048	9.57801	10.533	10.4248	8.28515	12.2745	13.9915	8.49515	10.152	9.09899	11.6249	15.0661	9.092	11.797	11.4646	10.006	10.3467	10.205	10.1584	12.1595	11.0185
1553227_s_at	BRWD1	47.0391	47.7928	49.7497	82.3425	78.7484	53.7408	74.3572	51.9636	65.9756	74.9206	78.646	45.036	70.5532	54.7708	67.4801	44.4664	59.9912	64.4467	42.6814	71.0213	45.4853	41.9843	46.4102	46.9707	55.214	63.5163	48.4443	77.4321	68.3761	57.8381	69.3914	44.5733	62.0658	45.566	62.7085	53.2494	53.8922	59.2498	38.9882	50.8334	57.5904	44.1451	43.9405	49.9157	60.2913	65.4899	30.9315	59.2671
1553232_at	RMDN2	17.0307	23.9018	14.1366	15.2694	22.5196	15.5085	21.7905	17.9254	28.4635	19.6639	16.1675	18.444	19.8164	23.9441	18.9778	21.6516	14.4082	22.8179	20.1993	20.895	19.708	18.6005	14.6439	14.4609	22.6682	13.2035	22.4714	18.4237	20.2312	20.5601	16.7232	17.8826	16.7779	15.8352	15.4943	24.7069	17.4846	18.2364	26.8673	21.5944	21.4715	19.8517	18.7471	22.4414	17.9995	17.9442	17.4569	16.7493
1553235_at	PCDHAC1	28.8621	29.1975	22.3124	28.3179	22.7958	26.1923	25.7379	28.978	27.5188	26.6039	25.9337	23.9054	24.2271	28.9735	30.3344	28.802	21.3118	30.4723	30.5941	24.8441	30.3924	29.2022	24.8904	23.9321	28.0871	26.335	34.7359	25.3753	27.7135	35.0897	23.9637	26.0255	28.4987	28.9011	28.7832	28.0983	31.931	23.595	29.4885	22.4688	30.3803	22.5812	27.27	27.783	25.4175	27.3169	27.8265	22.3708
1553237_x_at	PCDHAC1	19.7377	23.4765	17.6949	20.5837	21.2947	18.2058	23.6252	22.4353	20.1802	21.2662	19.7442	18.1359	16.9621	24.7351	19.6799	18.7863	18.9777	20.5692	27.1333	19.8855	21.3988	17.2411	20.6217	18.0761	16.947	20.258	24.25	25.156	19.4561	21.1399	19.3832	26.0027	17.8957	22.876	21.0436	22.2155	17.0414	23.8241	17.6994	17.5441	19.6554	25.318	20.1161	19.1992	17.47	19.8202	22.8207	21.1838
1553238_a_at	HIPK4	66.985	67.3664	62.6633	52.4933	72.3618	60.5439	74.3352	53.9925	69.8511	62.921	55.3246	64.3877	68.6022	78.1277	66.8633	70.9138	64.7551	70.2533	89.0229	72.4434	86.469	75.1928	77.1372	54.182	62.6734	69.0085	61.2996	65.0528	60.72	67.6607	65.0132	80.0988	67.0263	69.4506	55.1702	74.8647	71.259	72.4092	68.1998	69.0142	77.4176	82.3017	69.0766	84.9555	70.91	70.5224	88.5083	63.0263
1553246_a_at	POMK	21.904	44.1687	36.5099	24.768	29.3587	33.5951	29.4357	37.3956	35.0429	29.2908	34.6091	34.1436	25.361	33.4132	30.5418	31.563	36.011	34.4401	31.3922	27.5411	42.583	29.5051	29.1072	29.7987	30.2234	27.9426	33.8683	28.1996	32.1859	34.8076	34.4233	34.0233	32.8472	32.9562	31.5374	35.5713	23.9129	32.4595	35.0858	30.0552	25.4132	38.203	28.9042	30.1632	28.7399	26.3595	29.3803	30.144
1553268_at	RHBDL3	17.9433	17.87	18.3459	22.6884	17.7577	18.3144	20.5482	23.3874	25.4156	19.5427	20.1909	17.7322	19.7785	21.1091	19.3693	22.1712	19.9221	16.3953	23.7663	21.1323	26.8773	17.1947	19.472	19.5312	16.0203	17.7082	22.989	22.2407	18.1989	19.6214	25.2462	22.959	20.5873	20.9705	20.7897	23.8045	19.2323	22.5871	18.7001	17.0102	20.1121	23.7678	18.0381	21.6732	19.6433	24.3576	25.1378	18.6027
1553269_at	ZNF718	14.1909	15.1361	11.5731	15.9073	14.3498	15.9095	17.154	14.7823	17.062	15.5185	10.0176	14.7748	17.5796	20.6967	25.8287	13.9044	17.812	17.7098	14.0011	23.3739	27.3778	11.1261	14.5116	12.7242	15.7344	18.4554	12.4486	14.9002	16.2828	15.8263	16.4942	11.8796	15.1995	11.4131	12.6794	12.9126	32.6757	17.2605	6.32975	15.8855	11.3495	12.5515	17.6693	15.3923	27.9031	19.188	12.7076	15.5341
1553274_a_at	SNRNP48	119.954	89.8046	71.669	133.574	102.532	88.2715	134.039	159.393	96.7599	112.197	136.494	106.395	125.706	91.3891	89.2059	123.913	192.707	127.175	158.728	97.1334	100.828	61.787	129.261	180.159	174.35	171.871	140.36	136.848	162.121	144.315	75.5786	164.477	91.6083	76.8759	146.384	136.727	160.348	100.914	71.8809	117.431	69.5566	80.6592	81.1887	151.605	85.2005	104.653	59.6973	136.554
1553281_at	PLCXD2	20.4191	31.5073	26.9592	27.249	26.5722	21.6451	28.2555	25.8993	25.6341	23.9076	29.0874	21.6979	22.5269	33.1217	30.5081	23.6835	23.4071	31.1728	38.5206	25.4543	32.5398	33.4973	32.7186	22.0846	24.7571	21.4257	24.5333	26.9609	21.7174	21.7669	30.2478	30.4222	24.6131	23.8311	27.2076	27.8833	18.56	27.0063	26.6018	26.1832	29.6975	32.4042	32.5661	23.5593	29.345	21.1244	52.5617	26.7519
1553292_s_at	SGK494	55.7139	21.0468	26.5139	37.03	23.0104	18.4275	26.6514	59.0934	23.3752	60.5734	60.4514	31.7263	46.749	32.5231	35.5669	25.9661	61.1064	47.5467	29.3908	46.1607	28.0449	28.4444	36.5547	45.1329	52.5735	64.4979	18.354	27.8501	46.2852	24.5318	21.9669	34.1041	36.4337	44.8207	35.1556	31.7253	52.5994	36.2311	31.1094	27.5804	21.9477	24.8708	27.1706	18.7715	31.5513	33.7599	42.6127	24.241
1553297_a_at	CSF3R	6910.77	5970.35	8137.44	5065.71	6088.33	4057.6	5295.75	2901.84	6396.16	6085.92	5806.45	7297.16	5692.36	4059.43	8410.06	5029.19	5084.99	5682.74	3279.25	6773.43	4022.98	11472.7	5410.06	3768.36	5435.51	5911.18	3303.87	4309.58	5922.74	4679.63	6881.66	4551.7	6400.86	7112.89	5378.81	5603.26	5806.04	5166.35	8937.28	6418.1	8229.79	6378.18	9316.55	5731.83	8501.31	3384.91	7672.33	9417.05
1553318_at	RIBC1	15.003	14.372	19.5889	13.3531	13.1383	18.3239	19.5816	16.9101	16.9375	16.85	17.9467	15.1106	12.6647	14.6709	14.1167	18.6451	15.6603	15.4464	16.267	17.3966	14.3652	13.306	13.2572	12.6605	12.7778	15.0332	17.4817	12.0793	17.2106	13.2838	16.8995	17.0009	19.01	17.2147	14.6099	16.6542	17.2302	15.8127	19.5564	14.2311	16.8803	20.8219	14.2311	15.9195	12.6689	13.2804	19.2455	16.105
1553338_at	SDE2	92.375	62.0803	117.961	72.8753	65.979	92.1391	51.8662	57.9347	57.0187	51.5169	82.5614	74.4417	60.2877	51.5814	76.9089	48.0442	69.8343	65.455	40.8876	69.8422	57.1904	61.3164	52.2433	96.5877	58.894	126.859	105.077	53.2791	60.9952	50.8351	84.3923	44.8391	84.7103	76.3305	77.2179	48.3267	69.9546	78.2504	95.4101	83.4998	70.2132	77.078	74.8393	74.1706	76.4308	51.9212	66.8159	80.3355
1553350_at	AMER3	13.4163	19.3497	19.3611	15.907	15.9496	14.6326	16.7132	18.7796	21.2812	12.2991	16.2892	18.2316	13.338	17.005	14.284	17.9468	14.1402	15.5581	17.2941	19.4502	21.3435	16.2212	14.2936	13.9668	13.7229	18.3726	21.5977	17.6027	14.2318	15.103	14.9174	18.4077	15.1058	17.5408	15.111	18.9167	17.4742	19.2341	15.7624	15.6685	21.0006	21.0681	18.2346	15.3582	16.0949	15.8862	24.5426	19.6162
1553363_at	LINC01600	16.2297	12.5214	12.2228	15.2795	15.5923	17.5554	15.4281	19.9227	17.8806	12.804	15.1524	17.7064	15.425	16.5195	15.8774	19.052	14.7258	17.48	16.1517	16.3668	19.34	15.5155	14.9222	17.2261	15.0628	16.6459	19.8409	15.6942	16.9409	15.0834	13.5347	18.8938	15.9417	16.483	16.2519	16.025	17.728	14.2448	19.2105	13.2822	18.1805	16.1667	17.426	20.4982	15.4524	14.478	19.3504	14.9335
1553364_at	PNPLA1	16.6914	16.7014	14.1852	12.8447	15.4983	13.1757	12.9577	17.8946	14.6722	14.0178	12.6132	17.3098	14.6962	16.7059	16.9238	20.26	18.2143	17.7299	16.2629	15.508	13.0473	24.5076	15.5998	21.5949	16.1828	14.0811	17.2114	13.2498	19.4695	15.9603	19.261	20.5362	19.94	21.4706	16.9651	14.8394	21.011	14.4663	14.7264	14.9669	15.1127	16.9751	13.9445	15.8473	16.1943	13.2151	16.3992	16.3285
1553385_at	LINC01101	30.4479	33.5965	35.1676	31.3996	34.8113	36.8946	38.2517	32.3623	31.3755	27.6519	24.6821	32.7921	26.4352	37.7639	28.9212	32.2843	28.9381	31.0557	49.8697	25.878	35.7943	30.9324	31.5646	26.1276	28.7806	30.2672	37.2751	33.2973	30.8277	33.6621	25.8162	37.4229	25.8018	29.4796	29.7998	31.7135	31.3885	30.1437	39.3222	26.3333	36.4884	36.0192	38.0485	40.5657	24.6897	33.6533	37.0543	32.3618
1553396_a_at	CCDC13	34.0724	31.364	20.7586	41.1288	45.959	46.6698	53.6973	45.6965	38.7189	35.2447	28.0672	50.2234	43.785	48.6697	28.7666	64.6782	26.4705	39.7365	45.7689	49.921	70.1441	26.3666	49.1177	29.9683	38.8207	34.0952	63.6433	39.4235	43.3918	61.2726	28.7148	42.0377	29.3371	30.8866	37.4561	47.2261	32.1683	30.1494	51.9409	45.1871	54.1906	69.9191	50.743	60.9593	41.2638	43.1039	41.1329	34.1326
1553399_a_at	MGC57346	47.5078	87.7078	47.9421	72.9153	96.1605	48.9984	105.697	96.96	86.8696	85.9696	55.0521	46.4217	83.4171	112.351	39.1685	110.073	35.4757	30.2557	113.505	88.1967	110.437	37.2293	97.9889	47.9613	90.7234	41.5036	56.2887	76.2963	86.6605	92.3354	41.396	107.341	33.2027	46.3793	73.8289	113.693	44.6082	41.8743	43.8277	51.6624	72.8456	46.1622	52.9989	101.11	46.0073	102.029	47.5212	38.1709
1553438_at	C11orf72	71.6734	72.0429	60.1279	79.9849	68.4718	64.1091	73.9438	68.1334	86.4374	65.0219	66.3785	64.3877	68.6532	63.6102	72.9553	64.9406	66.3168	80.0688	84.8291	66.0578	81.8899	84.2079	68.5843	63.1909	53.002	53.6379	61.7686	68.1757	56.5879	52.0871	78.1648	83.578	92.4432	62.5617	70.6907	79.2973	72.3292	82.7737	55.6691	63.8787	53.7467	78.8351	54.1703	76.6294	75.6342	62.1645	80.1135	73.9658
1553450_s_at	LINC00304	8.03537	10.3055	10.4483	7.30927	8.69666	7.73993	8.90058	8.80933	8.98537	9.45319	9.26715	9.59619	7.92646	8.22782	10.021	8.18094	8.1467	8.07529	10.7869	10.4512	8.42765	10.6033	8.07598	8.10216	8.06055	8.39623	10.3224	8.70965	7.70852	7.82851	9.14099	8.53999	12.141	7.88499	6.87834	9.38842	8.27063	8.51865	9.11134	9.03659	9.57104	9.29524	10.2903	9.7076	9.68125	9.23798	13.3977	9.79314
1553483_at	TSGA10IP	19.9288	28.8577	32.3209	29.7516	35.8335	26.4977	36.6858	33.8641	29.5733	27.1342	30.202	28.0984	31.831	45.5667	25.2294	32.6024	25.5078	28.4052	44.9166	33.7842	44.2826	25.8718	38.265	28.5261	32.166	23.6153	33.5481	34.7815	31.5859	30.9633	27.7757	37.415	37.0226	29.4471	34.6175	42.1468	32.2924	32.3361	39.6304	29.9856	38.4065	47.4438	33.9025	42.6555	27.9774	32.9221	25.6428	26.8822
1553488_at	TEKT5	12.1922	16.5741	13.2689	18.0323	17.5119	15.2471	16.965	21.0281	16.9337	15.7107	14.085	11.5088	15.9373	22.8398	17.1096	18.9692	14.3058	14.1882	22.7323	17.1217	18.6297	16.628	17.8378	11.7096	18.5942	11.1124	17.6922	11.6464	18.8814	14.7941	16.2411	16.5696	12.0443	11.7078	15.1333	20.6679	12.9831	15.3525	16.7062	14.9155	17.425	12.0765	12.9801	19.9661	14.6915	17.8138	19.6114	15.3677
1553489_a_at	TEKT5	9.18791	11.2907	11.7957	9.19907	11.6908	10.7379	9.77211	11.4148	12.0027	11.0478	8.98109	9.20678	10.1154	12.5265	9.62378	10.8251	10.8127	8.4882	13.141	11.0238	12.0021	9.84752	13.4664	12.2616	8.73512	7.80838	13.2503	10.325	9.64683	10.5836	13.0923	11.6476	11.6517	10.1673	10.8368	14.7327	11.2204	10.1388	9.95986	10.4237	13.6931	10.0406	12.4419	12.9256	11.2266	10.9587	17.3925	8.96405
1553493_a_at	TDH	9.94205	14.5263	11.9747	13.8462	13.1314	12.0583	12.6768	17.869	15.642	12.8389	14.1107	11.6561	13.0153	15.4424	11.5066	14.3619	11.9898	11.953	20.9447	13.4549	16.5168	12.4018	14.0905	13.0638	12.2437	11.8414	13.7076	17.129	12.1536	11.9459	11.3484	18.8938	13.2209	11.5534	12.6986	16.0958	12.7012	13.3595	11.7883	14.8276	14.0249	14.8015	11.3908	16.2307	12.403	14.4668	16.6551	11.3975
1553498_at	1553498_at	15.9736	22.3594	28.4176	18.9305	18.9421	28.0946	21.9594	21.2231	29.6241	24.068	25.8692	20.0686	21.8504	20.0967	26.5984	21.811	23.1252	25.7041	18.5579	22.0225	19.8012	25.3116	18.9988	21.7114	17.5788	27.0981	21.7886	19.6357	21.5938	20.3966	23.5513	18.9353	29.3273	25.9678	25.0607	21.4963	20.1698	28.6591	21.4034	27.3385	21.2366	14.4477	19.0402	18.4528	24.9538	22.8069	24.3572	21.9036
1553510_s_at	CNOT9	60.4799	56.3917	80.8576	64.7814	46.787	75.2647	47.0948	45.8976	57.3065	48.712	44.8207	66.0492	48.8919	40.7276	55.8459	50.9443	58.2716	34.6156	41.6392	60.0213	55.091	42.519	69.9766	59.243	53.7469	51.5109	56.9133	72.3734	37.4464	51.9075	77.32	44.4275	51.6023	58.9759	69.1211	43.5636	52.6491	62.9626	104.884	68.2489	39.1645	45.6549	77.1469	53.8247	63.788	54.4235	43.4182	68.3638
1553513_at	VNN3	15.95	15.6692	11.0384	17.7253	14.2504	18.431	11.931	9.34345	11.6724	15.9558	13.8796	23.3869	13.756	10.1167	15.3271	10.3938	31.1661	11.2126	12.0405	18.6609	8.23892	19.1786	11.1036	11.4827	12.8225	19.0394	21.2291	14.2991	13.2434	9.71497	26.2892	13.4181	12.4774	12.9954	18.2571	12.1167	15.4565	11.5391	15.4859	17.8399	22.8551	16.7976	28.462	17.9043	14.0311	10.3523	12.3	58.7529
1553514_a_at	VNN3	156.904	182.254	150.529	166.366	90.1948	162.405	121.562	68.1334	96.9269	174.996	174.836	160.548	126.665	53.7547	138.52	74.827	107.52	95.7512	46.4966	156.742	48.5451	209.566	48.5032	83.9344	68.6784	115.151	161.97	105.298	102.735	90.2265	188.513	116.256	103.586	133.395	181.459	56.6313	131.377	145.168	60.117	161.687	188.301	99.7834	214.438	118.555	78.1867	70.226	90.0976	431.348
1553515_at	COPS9	9.65141	16.4346	15.2378	14.0885	12.3995	12.595	16.277	13.6975	14.1426	13.8863	11.2592	12.8441	14.5109	16.5918	15.4688	13.8058	11.3636	10.0958	13.5687	14.2526	18.899	11.2573	13.8552	11.627	18.0123	10.0359	14.4625	13.162	12.8595	13.0811	13.357	14.7552	13.5381	12.1944	13.1639	15.699	13.5511	11.397	16.2005	13.3689	13.3343	13.5566	14.428	12.3726	12.8958	12.5725	14.2111	9.22424
1553535_a_at	RANGAP1	176.302	201.792	333.741	211.222	163.898	263.182	177.689	58.8224	226.947	215.049	170.177	249.86	165.975	109.48	246.156	137.715	107.788	148.436	129.499	190.401	109.766	219.462	186.828	159.644	126.849	111.139	143.953	245.769	115.76	141.295	246.065	109.245	143.997	190.616	217.26	141.183	151.046	178.304	264.487	268.319	185.258	230.563	338.326	175.83	250.515	158.726	220.075	228.9
1553544_at	GPR101	21.2708	24.9568	17.0588	22.1374	21.1175	21.8273	25.1458	25.8722	27.2163	23.4675	17.7488	28.6243	22.8112	34.7009	19.8915	23.4841	18.947	30.0187	25.2292	21.4598	25.1122	19.5335	20.4663	23.2555	22.4509	24.112	24.3202	22.5426	23.0664	24.8221	27.3894	25.2026	25.1752	19.9921	24.9348	25.4328	20.6915	22.678	22.346	21.8446	24.1261	21.0082	20.1613	23.4866	21.0476	21.0893	21.7091	18.4338
1553551_s_at	ND2	6457.59	6509.95	4877.04	8597.79	8700.97	7740.39	8832.16	7102.4	7072.72	7639.75	6913.45	7067.87	8323.13	9940.83	6412.98	8556.65	5045.04	8687.41	7816.73	9634.07	9803.36	4008.23	10031.9	5034.56	8273.6	5918.15	6988.56	7381.76	6248.48	8462.63	6458.26	8191.89	6132.5	6046.02	7527	8152.12	6806.37	5309.31	3379.7	6702.76	6281.53	5084.04	5873.81	9051.49	6721.42	8706.34	6383.8	7214.23
1553567_s_at	ATP6	10079.3	9468.56	5465.96	11199.9	12361.5	8935.3	11665.9	10429.4	9582.26	11042.4	9608.26	10406.1	11215.8	13357.6	4368.31	11692.5	6986.24	9886.33	11713.2	11733.5	12537	2183.9	13028.8	6946.93	11415.5	8407.84	9800.77	10476	9675.9	11645.1	8345.66	11475.1	8972.66	7944.66	10865.6	11769.9	8330.75	8662.87	4846.81	9013.3	9218.08	3101.56	6947.36	12836.6	9628.66	12141.7	8459.87	10149.4
1553569_at	COX2	12215.2	11940.8	9217.12	12029.3	11367.7	11266.7	12446.9	11448.2	13300.1	12085.1	10970.7	11953.5	12578	11775	10517.8	12399.7	10099	12364	11373	11804.8	12773.2	9239.83	12899.3	9401.14	11894.7	10605.3	11327.6	11952.3	11063.9	12291.2	10605.7	11391.3	11329	10591.5	11860.6	11996.6	10577.7	10822.5	8918.47	11099.6	10865	9930.43	11891.8	11995.3	10828.7	11710.9	11100.2	11884.6
1553575_at	ND6	366.562	426.762	185.689	581.124	137.211	497.445	277.69	570.408	269.596	356.828	568.697	232.598	370.043	258.35	245.7	222.351	311.423	282.47	440.958	600.483	460.717	130.195	151.05	247.085	214.879	485.778	409.086	476.95	204.973	225.888	308.061	518.006	340.103	304.659	373.624	206.013	197.475	202.016	129.826	260.552	159.825	141.04	286.514	312.442	98.6127	189.624	284.683	247.601
1553582_a_at	SPAG11A	10.3258	17.8449	14.7192	11.6049	13.1121	17.3473	12.3135	14.9915	13.615	13.9475	11.1617	10.3035	13.9393	22.7899	11.7	12.9959	13.3359	8.96605	15.0702	18.146	15.5791	14.1772	14.8384	12.5684	13.2252	10.3652	19.5371	11.5536	12.6673	14.679	11.6995	13.9281	12.6201	10.6389	11.0052	13.9148	14.5365	11.6727	18.2522	12.6274	21.4523	18.0905	13.1944	13.464	11.0548	12.2155	18.1285	10.7196
1553584_at	CXorf36	24.1824	31.3686	31.2945	26.5454	27.1193	26.6425	32.6661	35.8717	34.0419	25.2888	28.8486	27.8548	26.397	30.2159	21.0264	28.8709	20.4727	33.237	36.8552	28.3456	31.1438	19.5999	26.6154	34.9728	23.1067	23.3945	35.666	30.8172	26.1773	25.7425	30.6361	35.9827	32.6319	21.5976	30.2159	33.0492	28.9957	35.2609	26.942	30.4691	52.7939	36.1498	27.1307	27.9295	27.9073	28.0126	34.6219	22.0239
1553590_at	FAM27E2	22.1762	51.2724	36.8187	39.3438	48.4715	40.0547	61.5308	54.9195	45.0344	38.2681	33.3999	33.8942	41.2644	54.4933	35.3132	51.1181	31.0124	31.1893	47.6868	52.4948	53.3017	33.4986	56.4819	32.9113	45.8338	36.7661	46.2234	51.1052	39.4915	54.7882	27.7919	58.7458	37.364	37.4578	48.0581	49.6925	38.8969	36.6443	44.6408	30.8187	78.7029	46.5705	40.8882	47.4815	38.4104	58.5045	45.0846	33.1109
1553600_at	TMIE	30.2096	27.7315	32.1056	31.6457	30.4182	29.4838	31.1916	31.1201	34.5998	29.9593	28.3891	27.4428	37.0052	30.9903	29.1877	39.6498	26.9473	34.6921	45.2105	32.5949	44.6678	33.9985	32.1259	32.3965	32.6648	24.3223	35.1188	35.9819	30.7197	34.1736	29.942	31.6129	22.7071	32.9044	32.8727	44.5478	29.3471	33.4409	28.8685	32.5525	26.4363	39.5895	31.3671	43.8432	30.6403	39.4366	29.3657	35.7197
1553640_at	XKR6	15.2539	15.7989	15.1073	18.9906	15.8499	17.4809	18.0242	17.5117	19.086	17.4799	16.0501	14.2275	12.9676	18.8055	14.2047	17.8638	16.2411	14.3226	19.6807	15.4172	20.0207	11.8192	13.3046	22.0642	14.6206	14.874	19.0318	22.4429	17.5854	16.7374	15.5301	16.1635	20.3123	16.1124	16.1677	17.9077	14.7428	17.6704	15.8452	12.6497	14.9119	20.2627	18.5949	14.6873	16.6659	14.2723	17.74	18.9928
1553673_at	STK35	10.3849	14.2167	14.9191	12.1112	12.9484	11.8883	14.0693	14.4981	15.9048	11.5731	21.4625	12.0409	13.8092	16.3059	13.1273	14.7366	8.78869	19.5346	19.1149	15.5853	15.6802	10.4003	14.1094	10.5518	13.0678	9.97919	20.207	12.875	12.3387	14.4305	17.0779	14.9632	11.5225	15.6868	10.902	15.5042	12.355	11.9821	11.4822	14.0338	14.9511	12.9862	10.8233	13.5587	14.0931	11.6484	15.4111	11.2078
1553681_a_at	PRF1	1158.86	1703.81	2907.13	1220.66	770.244	2168.77	1472.74	204.005	2268.29	1424.54	862.293	1315.34	990.737	1253.28	1283.26	876.211	785.586	1939.93	680.508	1573.88	1240.8	963.159	1674.07	1826.82	1059.92	1022.4	1097.77	2164.26	1027.11	953.314	1957.8	1815.75	1569.26	863.512	693.459	1099.16	556.805	1693.24	1466.59	1610.26	915.447	1644.33	3727.73	923.985	1161.99	924.132	1122.08	2251.47
1553685_s_at	SP1	36.9068	55.4745	31.9535	40.774	12.1119	36.7318	21.054	10.9132	41.0271	21.4135	33.4612	52.9933	38.9815	15.4466	35.4506	25.0909	62.0982	21.4582	10.4759	43.9913	14.0357	30.269	18.2444	67.19	22.0184	68.3469	42.4206	35.7255	23.1928	21.0589	50.3531	26.873	73.6457	29.978	40.4905	17.8598	33.9023	63.0144	38.1148	27.7548	51.4828	27.6881	50.432	36.9746	50.7045	21.2788	25.7827	74.2787
1553689_s_at	METTL6	56.3437	60.7212	65.7417	62.4766	69.8246	100.248	49.7087	61.9202	53.2416	50.593	51.5715	59.6839	60.0495	51.1241	57.305	55.751	60.3712	43.1139	55.5479	60.6302	39.1474	29.5229	50.7102	69.831	63.6008	57.0982	68.8882	79.7155	62.7515	51.3581	65.271	45.0313	35.2734	64.2401	69.5468	47.3994	65.8351	67.8342	58.973	67.3434	46.9795	66.0237	64.8342	55.8833	58.0597	58.6422	48.5449	57.8073
1553694_a_at	PIK3C2A	22.4281	33.9411	30.6196	34.1308	16.6607	34.11	17.0901	9.97	18.9271	18.5086	22.7958	44.619	22.1051	12.7882	33.7743	13.1865	36.5467	22.2175	15.0138	25.4131	12.4618	16.0069	17.4613	44.0107	16.4086	29.4114	27.7925	34.2314	12.252	13.8536	34.7118	21.0099	30.9413	25.0303	25.4625	13.8126	13.5574	39.6162	26.2146	26.9599	17.4925	22.4297	26.366	23.8935	26.1355	16.1481	14.7782	24.1573
1553702_at	ZNF697	23.9891	37.0586	26.1475	27.7968	30.8458	26.9886	24.657	32.365	30.0949	28.0176	23.606	24.6723	27.1572	32.7212	23.7673	32.9649	27.0278	27.5434	32.4529	30.0499	31.3089	26.9869	25.9892	23.2456	24.7177	24.5942	26.4333	29.695	32.1243	28.0146	27.3353	35.7329	27.9032	29.3605	32.8481	31.4667	26.2106	34.0563	27.4291	28.0718	30.7291	27.8133	30.2884	33.3313	30.8836	28.34	32.1102	29.1173
1553725_s_at	ZNF644	39.2111	38.4436	36.9995	50.7339	23.4425	44.6537	28.7353	12.3079	57.0181	44.1127	25.4928	57.281	36.3715	16.8843	33.2701	20.0553	26.1308	21.3218	14.9299	56.2149	13.5012	34.3186	26.1823	48.3601	22.3565	25.373	25.7912	60.5664	20.9092	19.4992	66.881	22.1132	52.1302	34.3925	49.5068	18.3239	20.7628	53.5532	28.3395	34.669	30.796	32.3726	48.259	32.2433	38.605	24.1096	18.1927	56.9587
1553727_at	B4GALNT3	38.2422	44.1117	41.3768	42.0991	37.7987	40.7123	47.6423	50.5034	44.7113	42.1503	38.9655	39.9219	42.0432	41.8901	35.4468	54.7833	30.1148	40.0667	50.0447	39.9554	55.7682	52.1681	47.1078	34.8632	38.5916	31.7639	42.9351	43.7209	33.9449	32.1732	54.476	43.3702	38.0428	41.368	40.3239	44.321	44.1495	37.9281	40.229	37.7614	44.0829	40.0039	42.2539	47.8193	42.0879	43.7026	44.2207	37.1513
1553741_at	LINC00337	14.4172	14.9792	15.0724	12.3327	12.3641	11.6068	14.8435	13.177	14.9158	12.2049	13.2873	12.9126	11.5098	17.8729	13.0125	14.8991	10.7577	10.7297	13.6729	15.5093	14.1844	17.0086	10.486	9.53348	13.6552	12.7385	17.5891	9.61936	13.9699	11.8251	10.0023	16.9353	14.0619	10.4132	11.6187	13.4502	15.6156	12.5855	15.9524	9.96819	20.8267	14.2129	16.0549	12.2093	11.8294	15.2356	22.7623	10.1952
1553750_a_at	FAM76B	22.1762	26.574	17.3686	35.2338	20.8852	23.4289	25.7326	21.114	28.8395	28.7171	25.295	26.0427	38.3232	14.8246	32.4913	17.5016	31.5001	22.9144	12.1049	37.7985	11.9779	23.2859	25.6129	38.6457	27.1638	28.688	15.0594	25.7333	22.642	21.7507	33.1868	12.9677	23.2508	21.8905	32.4468	19.0222	20.7644	23.2082	17.507	21.0682	14.2657	10.9239	34.3503	31.5866	24.3663	20.671	13.5815	45.3826
1553752_at	SPATA25	16.7058	40.7216	32.7994	32.7445	32.7362	45.4933	42.1557	29.4849	31.9572	28.3852	29.1608	27.5529	31.5571	55.2507	32.6939	37.5535	24.2626	31.6244	43.508	34.4663	38.0494	25.6351	44.2449	23.9402	29.5509	30.1468	37.0187	30.3125	33.9092	36.5694	25.2395	36.1547	29.0958	25.0775	37.2629	38.3008	25.5799	24.4761	55.2228	32.3316	46.6224	46.3826	35.7249	37.7966	34.7909	42.6694	42.2846	23.6581
1553798_a_at	FBXL13	50.39	54.3462	47.3568	83.8883	40.9281	41.2918	65.2774	43.4762	42.9195	58.2452	81.2314	48.6029	72.099	28.6507	60.089	56.0571	91.1304	52.2121	24.1175	61.7721	20.1184	52.496	32.5331	70.5237	106.279	133.835	67.6998	47.0892	77.0963	65.2961	50.4672	47.5449	82.6205	59.9157	28.491	87.6955	78.4399	56.2959	38.0983	91.2383	47.1213	38.2707	75.8515	78.1532	31.5259	29.6068	33.9382	109.994
1553805_at	C3orf49	13.4946	13.7216	14.8899	12.6204	14.8522	12.4041	15.7344	13.5748	16.5384	10.3685	11.5464	14.7286	13.5052	13.7938	11.8772	12.2026	13.4425	16.5967	13.5459	13.5826	13.9608	12.6308	11.7685	12.7829	9.22602	12.3605	16.2607	12.8908	11.5317	14.0286	13.9258	14.0369	14.2715	13.9809	13.3462	11.4169	11.1498	14.4242	12.3758	12.0696	15.9488	20.6218	15.3503	14.6913	15.5295	13.8953	14.8218	12.2725
1553809_a_at	TMEM252	43.0997	51.751	42.5131	26.6759	32.5507	36.8622	35.8815	37.5254	29.0439	38.2837	38.5459	47.4888	46.8646	25.7258	27.3669	38.0735	43.0365	45.2555	31.5816	25.1029	31.3801	40.4155	27.111	31.4242	28.3042	45.7433	45.4848	18.207	62.9165	30.2766	32.5489	32.4219	33.8396	51.8226	32.9111	34.6039	66.9917	40.6443	40.464	53.2241	39.6411	65.0474	39.9089	35.0527	36.4747	28.2609	56.7719	47.8252
1553812_at	TLE6	24.3176	26.1055	25.0834	24.2614	22.3104	27.3662	27.01	24.5531	23.832	22.7856	24.0457	31.9133	21.3848	32.0614	20.4398	27.1652	21.4354	21.3151	35.1766	26.6242	25.2391	23.358	25.5345	20.8279	23.3808	24.0859	29.4099	16.7788	22.4007	28.5187	21.1247	28.9019	19.2268	22.4047	25.3137	29.4046	25.5089	25.9608	33.4134	26.0766	38.7713	54.4121	28.3856	34.4092	22.6065	23.1343	54.8707	20.5659
1553815_a_at	TCEANC	74.5944	60.9847	58.8486	63.2643	77.9718	77.6421	66.4332	70.6524	77.9838	67.1501	52.9271	65.6674	65.5461	74.2473	69.2068	55.558	60.6642	83.4603	49.0453	62.2516	56.4053	66.8239	59.6001	81.951	62.7893	61.9437	64.8964	83.6507	64.8402	76.8303	106.768	53.0676	71.6636	88.8518	76.223	59.9481	74.1137	75.5949	70.9686	70.1094	28.209	63.3463	46.2507	57.3783	68.4981	69.3361	50.7624	62.6838
1553817_at	LOC102725315	12.2036	17.9021	14.593	16.5926	17.1032	10.8172	15.2983	13.9425	19.8761	16.1116	15.8178	15.5034	14.0233	16.4844	14.4068	18.7584	16.6676	14.9678	21.1292	15.8654	22.5028	27.0805	17.0754	13.314	15.9149	20.7934	16.107	12.6961	17.0955	17.6029	13.7013	15.5309	15.0526	13.727	18.6047	20.7441	15.4135	14.835	18.803	15.4371	17.7379	13.9448	17.4588	16.8646	19.172	19.4306	14.2111	12.6936
1553828_at	NXPE1	17.8115	20.1455	18.8866	18.3582	21.1742	16.3793	25.4642	27.7475	27.3483	23.1638	17.2026	16.2027	16.2113	19.9932	19.3329	22.4448	15.2884	27.2039	24.0317	19.3394	25.1207	19.1118	21.564	13.4387	17.311	17.1774	18.9103	23.5933	20.3534	18.1581	22.519	23.2135	25.8939	16.7905	19.0004	23.0136	19.5661	17.8711	17.2302	18.5732	18.7952	20.1305	21.1677	20.5699	18.2482	22.0755	18.0414	19.1143
1553845_x_at	C10orf67	82.4993	85.8176	71.6804	76.5649	94.9693	76.0595	87.6583	114.722	94.5289	78.6391	82.3057	69.804	69.47	89.6021	89.6954	86.6719	81.2998	94.2002	99.9815	84.8711	100.983	73.755	82.4092	52.127	85.0653	66.8713	71.5494	92.7659	83.3025	81.4948	83.4078	116.541	86.3985	74.8495	83.9967	102.812	110.904	92.0332	77.6643	84.7764	83.8695	95.2341	69.2688	96.6299	71.627	85.7237	84.5781	72.6786
1553847_a_at	SPERT	11.1133	14.6736	15.0477	14.5206	15.9831	13.921	16.0157	13.4705	14.3571	11.5995	16.3698	13.1907	12.4043	19.334	11.1288	15.178	10.7997	12.76	15.0511	15.8236	18.0332	12.5714	14.3983	14.5162	13.8065	11.845	17.6718	13.9696	14.8356	15.854	13.5381	14.2224	11.9892	12.4962	15.4373	14.509	12.0124	11.1533	12.6801	15.4311	17.9891	13.7036	18.4225	16.7355	13.955	14.2112	15.4873	13.223
1553856_s_at	P2RY10	251.055	191.388	403.659	301.25	161.64	376.677	171.361	147.263	320.235	295.479	221.27	401.206	287.163	155.585	305.793	142.302	274.572	198.578	117.067	432.565	178.793	192.743	161.448	382.745	149.435	394.653	303.349	322.89	109.751	159.137	416.94	167.297	333.399	262.909	260.958	138.228	219.542	224.511	259.265	367.059	241.433	367.868	321.977	159.423	285.485	264.118	212.079	398.944
1553872_at	NATD1	33.6238	52.2004	49.3458	40.8749	48.0054	42.96	60.392	63.4791	48.9417	43.139	38.9104	45.2094	41.3689	48.7845	40.175	52.787	40.1633	56.7037	60.2359	49.5598	59.2312	45.0885	46.6826	37.0437	49.0231	45.702	53.6899	48.9396	38.8954	50.7434	46.9924	69.3341	40.7458	49.9801	47.598	54.7751	52.6508	42.0565	45.347	39.0573	58.5356	59.1018	42.8091	49.0507	41.6188	53.8488	62.1348	53.209
1553890_s_at	NTN5	43.244	28.3385	40.9749	34.5313	43.438	41.2352	37.9786	42.3039	35.7705	37.1713	44.319	40.2915	36.8054	39.1755	45.3345	42.6451	45.4335	36.359	57.4702	41.1839	58.4423	50.561	59.4977	41.478	35.938	34.2665	45.8316	48.1167	34.7588	40.8323	29.6397	55.0449	41.3625	28.2964	36.2785	40.495	41.2666	35.4472	34.9959	40.787	40.9474	39.7155	45.301	46.0707	42.7065	46.116	48.115	31.7077
1553891_at	KLF17	11.4857	13.4903	11.0124	13.4298	13.9772	11.9795	13.5674	14.4127	12.6289	14.1801	13.0025	13.6752	11.2475	14.1732	11.6069	12.4547	10.1539	12.6492	20.2441	14.9118	21.2565	12.1998	12.6549	11.109	12.0631	12.3589	16.4443	14.493	11.7891	12.5499	12.4175	16.4031	16.0338	14.2668	13.0609	13.5539	14.7329	18.258	12.2345	13.7614	15.3403	15.8319	13.4023	14.0434	13.2528	12.823	13.1607	13.9076
1553893_at	CCDC105	22.964	35.7615	27.9379	28.0037	29.1193	31.5955	30.806	37.2705	39.67	26.353	31.3651	32.4826	27.4607	30.0703	29.9747	38.8862	25.0654	32.9111	41.5878	28.9855	39.1167	23.2918	35.1479	27.3813	33.0329	25.9515	33.9534	30.9269	32.3785	37.2234	29.0798	36.7043	36.8763	33.6632	26.6754	37.2409	27.926	35.2457	37.0049	32.2493	52.2524	35.6492	36.5668	41.0592	32.5495	34.5819	39.0863	34.0012
1553905_at	NM_152632	10.7231	9.92374	10.589	10.1045	8.75338	11.8485	10.3682	11.723	12.6898	8.20771	9.98215	15.3033	9.60399	9.41419	10.1291	9.42717	10.031	10.5132	12.0414	9.82024	10.9853	18.1543	9.75435	10.9763	8.40393	9.79274	12.2096	10.9418	12.5079	10.7597	10.263	10.2791	10.6057	11.4782	10.6216	10.4452	12.2381	11.6443	13.1248	12.0783	10.8264	9.57096	11.1129	11.1738	12.4824	12.9122	9.95286	9.54277
1553906_s_at	FGD2	3477.75	4952.98	3035.1	2434.15	2891.25	2828.97	2605.38	4586.6	2096.75	3191.39	3675.11	2995.41	3169.17	3390.99	3758.29	2943.08	3605.27	3857.63	5783.39	3312.76	2593.85	5667.98	2608.47	4200.25	2568.16	3132.87	2603.83	2223.57	3944.67	3049.93	2485.41	5114.51	3312.12	3559.75	3039.71	2963.34	4658.34	3384.77	4862.22	3616.96	3434.85	5322.51	2632.65	2109.67	2320.63	3035	6645.44	1979.31
1553909_x_at	SLF2	28.4351	25.8573	19.7519	28.9589	20.8857	17.5515	28.8795	34.9413	25.9133	31.8394	39.4886	22.4061	28.4211	29.0558	18.7877	25.1917	34.8876	20.6819	28.1534	31.7869	30.3889	15.0019	37.7061	24.7569	25.044	32.2212	22.3663	25.0834	32.6041	24.6064	18.0713	32.7576	32.5374	18.2074	21.8909	28.7426	31.9514	17.7581	18.7233	19.2534	22.0301	16.8357	23.3387	26.1071	21.5476	27.2164	22.3797	21.6603
1553923_at	SLC22A24	18.0697	18.999	15.5559	14.4516	18.1632	15.3993	19.1414	22.8619	20.6317	21.9177	19.1241	20.0786	21.7848	21.2894	19.3443	18.6982	13.7391	17.3018	19.955	19.3373	28.3821	21.9261	18.7193	14.2856	15.9492	17.2315	19.9385	19.5737	22.7828	19.8053	21.7353	19.2215	21.0992	21.5781	20.4335	23.6545	19.7639	20.7544	18.8204	22.3118	21.5394	19.3877	19.106	18.3622	16.1741	22.9025	19.9835	17.5362
1553928_at	ELMOD2	72.4541	70.7792	47.1934	83.7587	86.2684	53.6376	63.8733	103.145	78.0707	75.0951	47.8499	54.4541	97.8769	69.6158	53.95	78.2107	68.8778	53.0215	50.9817	59.4844	69.3503	44.383	61.688	70.884	90.4043	83.0201	75.2148	72.7372	122.671	82.4113	68.3299	57.8975	59.1577	75.4911	87.9304	79.4863	80.4049	70.8108	65.6826	68.2488	36.178	38.063	59.6075	89.5135	63.4379	62.4858	40.7105	76.7074
1553940_a_at	LRRC28	28.0846	25.7199	22.8844	32.0814	24.3215	45.5048	23.2137	13.2502	21.9722	28.201	19.2586	20.5283	22.116	21.4649	34.4608	21.3851	23.0372	21.9636	20.3117	29.2873	14.772	24.4509	23.345	29.5397	25.1488	23.3528	21.7332	31.9416	17.1783	23.7138	33.3287	17.6778	26.3109	27.318	37.8553	16.7804	21.4981	25.2279	35.4431	28.9483	18.3756	31.5859	31.0088	29.7797	24.1313	16.4315	25.9766	34.8842
1553952_at	ZDHHC19	47.7666	47.1463	49.5239	45.4244	50.2132	44.9418	51.3119	47.9981	45.5623	39.6039	41.3803	47.3085	47.6776	62.1184	44.9761	152.855	49.0837	54.3417	65.5758	53.878	56.3005	71.1674	47.5573	38.1296	52.2493	43.4686	49.3024	47.4525	51.4347	161.078	42.1685	50.0166	44.1328	47.346	50.0325	59.0814	62.345	49.9345	54.2233	56.6674	56.5342	51.7979	50.3692	59.4191	46.9505	53.4714	57.6482	45.4595
1553955_at	PPP1R21	444.22	391.693	336.424	548.81	391.022	406.278	487.105	565.033	357.26	554.719	461.681	454.367	422.052	442.132	401.605	376.202	550.529	408.289	428.715	526.433	334.162	401.315	415.119	546.368	446.089	623.392	447.305	451.009	554.361	374.911	412.801	476.417	454.788	482.036	482.062	445.692	581.597	488.679	266.098	414.041	330.665	365.918	376.312	507.094	406.007	467.658	426.379	486.057
1553957_at	ZNF564	175.198	148.387	193.162	184.313	202.898	205.03	179.888	164.72	176.569	180.573	119.175	167.836	180.606	172.187	178.922	177.75	191.67	219.919	168.317	169.04	148.397	191.884	126.728	192.954	204.783	200.869	242.321	219.911	181.327	172.091	182.078	138.114	165.52	202.194	199.178	159.784	197.257	207.001	160.064	232.933	140.266	237.287	148.827	151.833	177.081	164.401	172.773	176.994
1553993_s_at	MIR6800	1268.99	530.644	1796.27	801.166	1491.84	939.931	1194.61	1339.06	774.534	978.231	1091.73	1251.06	1718.11	1527.85	1353.63	1210.24	1364.39	1808.85	1470.33	936.198	1425.53	1772.48	1493.16	936.647	1907.44	2151.49	1031.22	736.893	1427.45	1261.48	817.335	1390.69	1654.05	1553.4	1132.81	1860.73	2145.96	1530.04	974.859	1336.48	1881.61	1669.26	967.932	1643.03	1497.83	1271.83	1523.12	1043.98
1554006_a_at	LLGL2	34.1074	38.1431	43.9263	35.2647	36.2094	46.0915	45.4822	39.6068	38.1645	30.0783	43.2946	31.6498	32.0628	31.0581	35.1097	35.0836	36.5467	30.4865	46.7242	35.5181	45.8423	39.8058	44.1083	40.6289	34.2914	34.6768	36.9953	45.144	31.6314	35.3763	32.4006	44.1199	47.8969	26.1696	29.6288	36.6094	37.6488	36.7376	41.1679	37.042	27.6306	36.3606	45.2618	40.3168	28.1696	33.5191	32.5508	34.259
1554007_at	1554007_at	131.774	47.1054	84.4005	99.603	119.124	85.2734	75.0736	78.3366	102.164	98.8044	79.8847	62.1451	108.111	51.5712	125.384	65.7232	114.438	81.9594	53.0303	66.0682	64.578	59.4782	97.9009	98.7049	91.5202	99.0375	89.0431	128.236	86.985	73.3566	68.5371	61.218	87.3807	114.036	75.3939	79.8796	113.777	105.115	50.6247	83.4998	46.4171	70.8234	47.8275	69.6693	114.142	156.971	94.1041	98.3683
1554021_a_at	ZNF12	220.933	203.313	171.398	291.374	235.53	206.95	311.686	174.391	216.135	261.085	272.328	288.192	307.203	219.825	255.877	246.314	287.51	257.533	177.876	222.428	203.122	134.434	233.664	307.677	295.051	306.275	268.767	317.09	259.184	261.459	236.196	205.793	296.028	199.695	267.527	253.985	248.156	241.076	131.016	259.159	159.232	232.602	178.085	333.759	283.272	264.12	185.586	231.457
1554023_s_at	CCDC13	49.3751	48.3669	50.8578	38.743	44.4277	40.4261	51.6359	57.0281	48.421	46.6167	34.8282	37.7458	48.1335	43.7665	37.4977	53.6273	36.4202	51.2454	71.6703	50.6271	60.6544	45.9019	46.4446	34.4063	44.0566	37.6797	46.1769	46.9157	43.6961	45.4281	48.8425	44.8453	41.1284	54.7229	46.4608	49.6409	40.1327	43.4133	33.4569	38.2036	44.0845	56.7577	47.4788	52.3042	38.8791	47.1914	62.6435	47.4998
1554050_at	SMPDL3B	55.9156	64.2301	56.6017	47.5554	60.8326	46.436	54.7495	54	53.3475	49.3668	54.3223	53.0928	49.5517	56.7197	52.4418	59.8219	56.7769	63.2936	84.2741	48.6645	82.288	60.749	55.5012	55.4005	55.5951	59.6501	53.1856	37.6319	51.3697	50.1953	64.1371	67.5233	71.1621	62.0307	51.284	53.2546	70.0435	68.7253	64.64	55.4892	74.4566	62.0516	61.1977	62.5895	57.5967	52.9586	58.2914	54.8822
1554065_at	MVB12B	20.2643	17.9337	23.8838	22.461	26.4948	23.7976	24.0712	26.3025	27.538	22.4158	27.4722	26.7021	22.1132	24.3845	20.4844	23.9469	28.2923	20.8598	30.544	25.4752	27.9654	24.1819	22.3857	21.3696	19.7553	20.1806	33.5834	21.3373	21.3468	21.2208	21.3373	25.1573	18.2606	24.3078	22.1252	22.4486	22.5873	21.1663	19.6987	24.8697	28.9317	31.0316	27.0853	30.9671	19.5563	22.9723	30.5625	22.669
1554067_at	C12orf66	26.7107	8.35495	11.134	46.9299	23.3885	16.495	24.8115	45.1328	19.6069	28.7496	20.9501	19.1374	45.3714	27.354	20.6166	36.4501	28.951	32.0621	27.7588	22.6468	32.6386	14.266	29.661	9.2473	42.1036	34.0249	17.5192	35.7598	32.6368	38.0624	20.186	20.8053	19.4076	21.1482	30.7309	26.7045	22.7746	31.4543	10.4138	22.1578	10.085	9.17269	13.9479	29.5381	27.4662	38.4117	13.1366	15.3107
1554069_at	EPHA8	33.823	34.8145	45.7309	37.7001	36.2595	35.052	42.4231	48.229	39.6518	32.4734	42.8177	33.6014	33.8572	50.8955	36.9119	37.1853	33.6176	36.5273	43.542	37.8157	42.3486	26.3883	39.5866	36.5787	34.4636	32.9789	38.9695	35.702	30.5619	39.6877	39.8896	49.9653	37.2068	35.8712	37.043	41.7413	35.6197	34.8735	35.5285	29.4763	36.7005	38.0732	35.67	40.8429	34.1267	40.6743	38.4611	38.8839
1554074_s_at	SLFNL1	38.7769	49.6246	31.529	38.9846	39.56	43.3251	41.7592	46.35	45.3892	42.489	36.4091	43.2995	42.0907	50.6893	44.1851	48.0904	45.9906	46.0987	60.9007	51.0791	54.0779	46.4361	46.2589	37.4577	37.0287	41.1193	50.8021	48.181	47.5041	47.2989	45.2007	63.4775	42.5268	42.005	42.4294	51.4557	55.6379	61.6408	38.6309	46.8616	50.5632	50.2857	38.9868	46.4724	36.4747	53.773	59.7537	39.8507
1554080_at	CNOT9	41.9906	44.2888	44.6841	50.0404	48.2606	51.1579	35.1459	67.2587	39.9744	41.009	43.2377	46.5682	51.8449	48.1666	46.1129	48.2028	48.5416	35.0907	42.816	42.298	53.8765	37.8799	62.277	46.0692	57.1696	53.1785	46.1097	59.0355	40.8807	52.3987	49.1556	42.5742	32.5129	48.979	54.1889	48.979	33.6404	51.4592	28.1795	47.746	19.2638	32.8853	34.9895	36.1955	46.0486	42.0008	34.5963	40.2792
1554086_at	TUBGCP3	96.2874	69.9641	89.0034	68.2626	73.0702	62.9658	80.55	64.9407	78.6735	75.6134	74.6617	104.901	66.2459	66.7036	77.5296	69.7102	78.1466	81.7327	47.7099	85.0924	62.6938	80.6601	64.0603	86.4473	87.9864	97.7126	72.9414	68.2511	85.2552	72.3644	89.9075	77.8755	81.2008	100.624	73.1541	73.6295	71.9979	83.8491	87.7777	94.7208	87.8309	84.2506	94.6416	88.0849	94.0754	58.5404	81.209	110.949
1554095_at	RBM33	115.429	81.0859	80.0462	72.0377	106.109	64.8764	70.6026	111.215	67.2444	70.1739	65.2441	75.9129	92.596	80.6363	72.2677	89.9046	94.4305	99.632	68.4385	68.1442	72.1728	89.0326	63.3736	79.8698	96.8688	119.12	98.4779	82.8344	104.407	105.812	67.9842	94.0434	96.2421	83.754	84.6531	82.8273	102.891	82.4907	74.8323	91.2751	79.5449	82.636	67.7341	87.7575	69.7213	66.6614	62.1904	68.6587
1554101_a_at	TMTC4	28.972	15.3979	39.2953	19.4442	11.3017	17.7975	15.8456	13.4026	24.3263	25.7324	20.1841	19.9644	26.3443	14.9495	21.3584	15.9428	19.217	39.9512	16.2345	25.5674	13.5286	17.2747	17.2836	27.8674	24.1424	20.4063	20.2707	21.8937	14.3744	16.9031	31.5928	15.0739	24.8387	16.7329	18.186	23.8808	12.9068	25.3052	26.8716	30.4959	17.5933	33.7941	35.218	17.3397	31.0356	16.5256	31.9558	28.6789
1554105_at	TMEM185A	91.6803	78.1501	89.1716	119.227	87.7844	119.291	94.2018	88.3314	94.1386	93.0549	110.037	92.0712	100.552	75.8969	96.6475	86.6414	91.0468	82.2964	78.4096	116.044	72.0784	72.7269	89.1706	115.716	78.2421	103.317	80.5028	131.593	66.5734	88.3112	104.789	67.3264	96.0118	87.3432	103.82	83.0709	90.3855	96.2099	81.8579	88.4378	79.7847	59.9899	109.762	95.5409	93.386	86.9847	79.6711	64.1373
1554114_s_at	SSH2	53.671	47.5188	43.2585	61.8027	61.7194	44.9911	53.7608	72.2094	51.6558	55.6078	54.6414	49.673	64.4354	38.6521	57.7274	73.7072	59.0689	88.3193	35.1362	42.4048	44.3192	73.8771	41.9729	49.8148	59.4521	67.457	91.8473	52.0568	64.6861	72.7933	54.2613	54.5439	71.7686	47.2602	68.5514	51.658	67.987	47.2463	72.7961	73.3758	66.8925	60.9116	70.8796	65.8722	49.4887	48.8507	49.5733	62.7105
1554115_at	C5orf58	33.6238	27.1748	23.4263	28.5705	25.8993	26.7098	21.8071	33.5818	33.0347	29.7206	31.3329	25.144	23.4924	28.4667	30.5232	26.6271	29.8066	29.9486	38.8032	24.7586	31.7024	19.6275	20.2325	28.2411	22.0998	27.8042	34.6838	26.5974	25.6832	21.1195	29.0657	35.3993	26.3797	30.2796	30.1761	25.0733	25.9757	30.4726	40.1999	31.5626	28.1326	45.5507	24.4551	28.6522	23.9988	19.3552	34.5842	24.2304
1554119_at	USB1	19.3948	30.8639	18.9179	17.1406	19.9115	16.4267	22.0796	19.1649	16.5924	16.1344	18.1714	17.7153	15.5441	24.3395	19.0256	21.4181	21.8883	15.5712	16.8094	17.9502	24.4191	22.2273	19.0091	14.9417	15.0518	16.4853	19.2739	19.1359	19.2927	17.2523	21.7036	20.1326	13.8887	15.1971	17.9133	23.5385	18.2516	15.9067	21.4633	19.1204	21.2378	19.9915	19.7046	22.7492	16.1828	22.9138	19.4267	16.8698
1554128_at	ADIG	26.0439	35.5466	30.3294	28.7044	24.8935	27.4452	33.518	28.2244	34.543	27.3145	35.9456	27.2421	26.6197	40.8287	32.4524	33.9013	25.8037	32.0809	33.2252	34.155	34.57	33.0497	32.1859	38.9175	26.6337	39.9336	33.5173	31.4632	33.0899	27.714	24.2934	36.6882	28.9685	33.6813	28.6773	34.9222	30.7087	32.8741	30.936	33.5283	57.1079	46.5705	41.0605	37.4327	31.8829	27.2614	27.8158	34.1326
1554145_a_at	PPP1R21	128.706	156.267	163.775	194.252	104.174	121.979	113.376	101.579	152.895	150.851	163.222	159.807	153.937	79.9474	169.525	107.388	137.588	122.206	71.5377	163.598	85.4015	110.902	100.797	153.528	98.4922	158.836	139.576	146.633	104.878	98.8686	190.166	87.6803	177.571	154.675	170.844	96.197	123.207	165.506	137.633	142.154	144.963	118.431	195.704	124.335	147.229	114.514	117.454	230.036
1554148_a_at	SLC33A1	82.4247	131.948	106.338	96.7616	58.9434	96.0905	80.338	45.6041	89.3504	75.6996	67.0167	96.7925	81.2721	50.9724	80.0799	56.9168	69.1602	78.4202	40.0009	108.71	52.6537	58.8627	67.2129	94.9233	65.7676	72.3659	69.7244	97.0171	54.7063	53.9515	123.542	52.5724	84.545	52.8191	91.1796	56.9506	56.4365	84.0098	63.1236	78.9405	76.7279	65.5805	113.194	76.5249	77.1006	66.8635	54.6788	122.808
1554154_at	GDAP2	27.4846	34.0017	44.5615	34.0849	29.5607	44.9662	31.4924	34.0352	34.7602	35.9434	26.6223	28.219	29.6124	24.9042	33.7904	31.5652	49.31	39.8567	28.8816	28.4735	28.0069	40.979	30.198	45.1169	24.2638	46.6285	30.8776	43.1337	34.0469	33.1528	44.2159	23.9781	39.6743	41.368	43.8598	35.6988	45.7968	43.8876	40.0696	37.0548	21.3018	31.9348	27.7646	30.1518	29.7138	26.1475	24.2509	38.7421
1554155_at	MCPH1	22.442	16.4098	16.8705	26.209	19.0798	24.4247	17.2129	20.0966	30.2688	22.5472	16.24	24.1503	20.9312	19.7688	18.2358	20.8911	19.2335	22.2162	27.4497	22.5843	17.2357	11.5321	17.4239	28.8974	20.7381	19.4705	18.8642	32.1587	17.8663	22.7147	35.4529	17.2587	18.9018	27.3178	24.9198	15.1994	18.1778	32.7684	12.1302	24.167	11.8857	12.5904	18.5786	17.104	31.2528	21.7407	11.8992	25.4765
1554167_a_at	GOLGA7	550.341	769.638	888.179	832.586	470.384	813.671	603.132	282.44	884.67	564.343	487.133	640.318	622.896	458.942	751.144	633.599	508.807	479.958	290.554	670.346	437.618	579.96	569.552	691.556	573.419	487.857	662.262	761.397	449.035	671.817	869.541	475.537	751.151	682.931	757.125	615.439	365.234	613.535	1027.32	639.232	550.649	682.153	839.636	710.886	639.771	434.274	456.907	914.598
1554171_at	ZMYM3	51.6655	72.2307	51.5673	51.5766	65.6733	72.4291	72.7363	69.9775	51.7173	64.8176	70.9806	66.2609	52.8448	63.8148	58.9977	64.9406	60.7821	57.9178	87.4131	81.9114	78.2459	53.4515	69.7394	71.7651	57.9994	62.2408	52.1351	53.4904	62.1433	56.3461	57.8913	70.2587	59.3732	76.9424	50.8345	62.6771	51.8681	60.6842	65.3151	63.37	52.7772	59.5936	58.1937	70.4054	63.3659	60.6049	58.0376	55.2708
1554173_at	CD300LB	229.967	229.096	322.202	179.349	250.339	201.058	267.488	216.059	265.358	239.857	189.343	216.843	205.804	239.022	241.132	204.526	202.148	244.794	182.668	242.96	179.827	339.028	173.56	231.353	252.489	243.303	249.3	233.949	294.798	230.735	299.514	229.145	220.073	218.382	265.393	261.409	220.896	312.766	298.778	330.308	338.598	256.743	309.111	249.425	316.926	187.667	246.164	328.931
1554175_at	CD300LB	86.4052	103.695	120.399	89.2117	93.0562	98.6242	109.849	67.3247	110.121	69.7104	71.1303	81.5019	75.7078	81.9478	105.213	86.8622	64.7167	91.3485	76.995	98.8663	60.2904	82.5757	76.307	100.506	74.3151	89.0044	126.201	93.8953	78.7787	79.9218	152.619	94.5855	95.178	105.752	106.96	84.5241	93.0762	105.074	130.242	119.166	135.718	117.196	149.871	110.886	120.463	70.226	107.755	116.785
1554181_at	SNX32	16.0015	18.521	26.5208	19.0975	19.7253	14.973	16.9611	20.2166	22.1592	16.5418	14.7255	18.1741	15.8371	18.964	17.8931	20.0589	16.4827	17.7787	26.0023	22.8232	21.7564	17.7836	16.6349	14.4944	17.5462	15.7312	20.6111	17.5451	19.4635	17.7056	14.158	25.2777	15.8736	18.7364	15.0588	19.6726	17.7295	19.1686	14.8833	13.341	21.9308	16.9926	16.0816	17.9306	18.458	13.1382	20.6341	18.1888
1554182_at	TRIM74	28.1212	16.5188	27.3712	24.7683	24.9706	32.0617	28.3782	26.8637	18.33	26.3354	31.2154	24.6892	23.8971	20.4646	34.1567	21.8953	28.8231	25.0248	36.7556	18.5843	29.2263	18.6676	27.3999	30.4849	32.6271	26.3536	21.6666	22.476	25.4009	27.0309	20.125	16.9122	26.7252	17.6113	25.7516	33.6668	22.5263	17.6063	23.1357	24.7135	17.9178	19.0563	27.243	29.8892	30.1551	29.1299	23.1722	23.794
1554183_s_at	TRIM74	60.9318	73.7785	68.1766	63.6649	69.1221	67.9731	71.0263	71.9214	83.2619	74.8105	67.2135	59.6921	65.8096	75.0084	83.094	63.343	64.8499	66.0953	90.6191	62.7092	79.9148	73.9385	81.9408	71.0263	61.2678	65.4869	63.1269	65.0874	58.4881	63.9867	70.9588	83.8823	76.4415	71.0678	59.7113	72.3698	63.0354	71.3135	64.727	61.4474	66.6925	68.9154	63.7058	77.4859	71.3322	72.5653	78.9785	67.3148
1554187_at	LOC554206	13.9426	18.7137	15.4011	22.1706	16.133	15.2716	18.8628	16.6159	18.3988	16.9367	16.7292	15.3033	15.9493	15.9521	16.9554	14.8512	13.6599	17.6452	17.897	21.033	19.4135	14.043	17.9005	14.0315	16.5668	16.064	17.6648	15.1495	14.1523	15.015	14.6504	16.3938	15.7386	17.5714	16.4858	18.8767	16.2179	12.7882	14.6779	16.1274	17.2713	20.439	16.0145	16.9199	13.4877	15.2511	16.6372	17.1057
1554195_a_at	C5orf46	24.1637	30.0579	26.6765	26.692	30.8326	27.7135	27.0785	23.7816	24.9757	25.7776	25.4349	19.9812	22.6423	27.986	21.4111	32.8851	20.6703	19.7198	35.3557	23.9567	35.677	16.0983	22.5041	25.0785	22.465	20.3666	26.5214	20.9395	27.1636	22.9713	27.904	30.6204	22.5532	26.1637	26.1752	24.6165	25.2767	27.9845	21.4824	37.4734	26.4834	27.3317	25.5916	27.5718	22.3335	24.2554	30.5602	23.6252
1554202_x_at	CABP4	43.4827	61.4551	56.6885	44.2285	52.3163	45.2077	53.8169	46.9579	55.1174	44.8989	51.2442	51.0473	43.547	55.5634	49.3678	59.8381	45.2645	62.7387	70.4036	44.7273	69.8358	72.621	54.2512	48.4012	46.2927	49.545	55.7202	50.9465	41.784	53.4559	49.0995	65.8072	61.5025	61.2397	43.6735	62.9319	71.9144	59.3778	55.595	48.0712	57.7191	67.2428	49.9847	47.4411	57.4339	51.6926	58.8619	54.642
1554203_at	GRIK1-AS1	18.1271	24.2432	21.3568	29.69	34.3009	24.6191	33.6167	31.2056	46.1656	23.1252	21.4765	22.3126	32.9043	38.6521	24.6832	30.625	26.1027	20.3986	37.5903	33.819	36.4185	23.803	31.613	19.2666	33.3275	19.9872	25.3192	27.8668	32.345	33.785	22.6026	29.087	31.6185	33.3024	32.2914	34.7649	25.5278	26.7508	30.4685	25.2258	36.4431	21.4396	25.2656	30.8537	25.1356	31.9604	35.9309	31.3554
1554205_s_at	ICA1L	15.0566	24.5185	19.1132	16.6526	20.1124	16.992	21.1117	19.8148	22.3123	20.2782	22.824	18.0484	16.8056	25.6213	21.448	24.484	17.7511	15.3454	22.9848	19.8944	25.6565	23.0808	19.7002	19.7125	19.3688	12.8651	21.3091	21.2677	20.4945	18.1298	15.9802	19.8364	20.2535	17.5899	16.5811	22.3444	18.7535	17.8265	18.9635	16.8793	22.2188	13.4571	17.677	21.7129	14.9269	17.8564	23.5579	15.5816
1554219_at	BC027448	13.7521	16.4205	18.7545	16.5593	21.2874	18.4682	17.7395	21.205	18.3233	16.1892	15.9052	14.9276	20.0698	24.638	14.5007	21.5365	9.93242	15.8141	20.9044	19.2054	32.1209	20.2294	22.8944	15.9958	18.6084	17.8287	18.4667	18.5669	18.6061	22.565	22.5614	16.0133	18.4473	19.0897	17.4587	25.8122	16.7928	16.6705	17.2977	17.191	20.0006	19.2361	16.4932	17.5577	23.0793	21.2347	17.7247	18.7814
1554229_at	CREBRF	147.497	127.572	140.963	122.978	78.6997	129.171	110.312	49.9648	134.251	125.392	122.789	148.369	107.487	55.7064	193.556	82.5826	151.784	82.6832	52.3759	155.845	76.4309	118.842	84.1819	126.099	75.7515	143.241	100.2	139.097	71.0809	68.2629	200.728	66.7347	173.619	137.207	152.235	73.0145	78.8998	144.079	129.827	111.98	187.241	106.341	183.941	107.541	161.879	65.5048	78.4854	243.283
1554249_a_at	ZNF638-IT1	22.4979	19.0382	17.4787	32.2922	21.5399	20.705	20.9371	23.4274	25.9756	23.0739	22.6718	21.2984	28.911	13.8773	25.8205	14.4384	24.6514	16.4843	17.4544	24.8834	14.0415	15.6428	15.9978	17.6048	19.9133	22.9129	22.7895	30.8405	20.239	16.3408	30.115	15.1489	21.082	23.1428	27.6527	19.1679	18.8947	27.2361	14.9825	22.2734	19.5601	14.8723	18.9358	20.0457	19.0488	16.3522	13.595	25.5117
1554259_at	GPSM1	43.9533	54.5603	67.4812	51.2019	58.5446	45.2096	56.4667	56.3504	52.5976	54.9166	56.3056	55.3728	47.0492	53.8006	59.0793	52.86	44.3655	59.1145	69.112	55.9257	69.8382	62.8322	53.5456	37.9662	51.1364	44.9559	56.4061	49.6065	40.6171	47.7737	58.7305	70.6153	51.5757	57.1396	50.0173	63.4863	58.0959	69.1214	58.3862	50.3803	66.38	67.6325	60.2389	65.5893	59.4357	54.2136	78.5161	55.2709
1554260_a_at	FRYL	171.725	189.443	184.74	190.261	117.308	156.288	160.108	53.9663	197.412	173.022	123.256	152.839	124.622	56.6417	204.586	83.6113	158.014	110.088	60.2974	197.171	72.9321	140.584	87.8097	263.688	88.4218	128.914	107.186	228.161	93.9084	92.6187	219.032	96.2947	236.678	141.29	187.383	73.8872	76.3065	162.192	177.024	161.585	138.006	124.302	173.155	129.148	171.718	77.2024	110.795	289.64
1554268_at	MORN1	8.7018	10.7481	10.7945	11.2081	10.7686	12.8554	13.0585	12.8748	12.2388	11.216	13.4191	10.4563	11.3102	13.4835	11.9083	12.5212	10.1698	11.4922	19.5808	12.8904	13.4052	14.6023	14.5755	13.9705	9.60929	9.44462	18.3782	9.89006	10.7104	10.8469	14.7672	17.2282	10.3443	13.5757	12.9818	13.3485	12.4881	11.7691	9.36553	13.2552	11.7775	16.5746	12.1725	14.5699	9.88882	10.2495	10.543	13.6088
1554273_a_at	ERAP2	33.5489	26.8836	25.0834	15.3207	18.6906	14.3771	18.9728	18.4257	29.9814	15.7458	24.8032	17.2862	15.0985	15.8868	37.0457	14.9588	22.713	16.7126	13.721	14.2237	13.8286	12.8386	19.2808	40.798	9.62462	17.9469	20.3866	31.4399	13.4287	17.6304	13.8036	13.1054	42.1777	34.1741	14.0956	11.9254	17.6605	25.0961	12.5943	16.8025	21.9706	13.9684	11.5443	24.5163	22.0654	13.7213	18.8769	14.3541
1554286_at	FLJ25758	26.8581	36.3301	21.9154	31.0158	30.6921	31.4127	40.8135	39.9191	33.6388	33.9335	29.8936	33.3081	35.765	46.401	28.4024	42.0777	27.9627	44.2395	45.715	34.8978	38.9934	26.9656	34.3152	26.2404	35.9072	26.9812	29.3127	36.9866	34.7893	32.6966	30.2131	35.4855	41.7386	26.5874	35.2891	43.5493	35.0247	43.0229	34.3911	28.6831	36.2854	28.3821	30.5251	32.7237	31.6	39.5181	30.0366	26.469
1554325_at	DOCK2	20.7532	27.0912	33.9286	18.7326	27.9513	28.2574	25.175	22.8013	25.1961	20.1805	25.1175	24.4851	25.5388	27.9306	35.0352	29.9523	25.2264	25.3994	22.3493	28.0677	19.5951	31.4572	22.955	33.775	27.369	47.6036	33.9639	24.7534	29.1664	21.6877	29.6504	25.5234	28.1279	28.5137	23.9128	23.3633	18.1524	30.2944	28.765	26.7116	35.5032	30.3367	20.3177	27.8668	25.0834	21.3038	24.653	42.7839
1554327_a_at	CANT1	56.6481	57.7868	82.7163	47.8425	40.8001	50.6248	43.7499	48.4367	64.3458	39.5415	49.5	65.975	45.8518	31.9963	65.9741	46.7608	56.5988	53.216	47.8087	58.3868	34.394	49.3239	48.6828	56.5372	44.8812	53.3376	50.6134	51.0784	48.4395	48.7966	55.2065	50.8809	67.7767	59.8687	67.4147	44.2465	53.2584	64.8074	94.7655	57.4221	57.4246	51.1738	85.8114	60.34	89.4583	45.1549	45.023	87.5158
1554342_s_at	HELQ	140.205	129.35	112.057	129.983	140.395	156.096	139.675	164.251	139.696	134.048	112.054	132.789	134.636	135.527	138.714	135.551	138.667	131.14	125.374	141.745	124.84	117.955	121.531	154.571	139.589	140.466	191.836	166.626	150.16	138.543	137.824	116.923	119.603	157.127	145.16	128.647	128.421	141.046	111.349	154.243	96.1127	135.857	113.398	126.399	137.95	144.003	129.435	156.02
1554344_s_at	AQP12B	229.666	289.834	225.46	261.33	269.883	229.774	242.599	307.155	303.804	235.059	256.876	251.351	237.287	291.18	241.488	271.515	229.743	273.817	355.28	246.44	336.679	238.18	275.993	183.313	219.076	215.396	291.455	298.599	206.86	242.29	225.43	310.845	249.888	273.342	266.118	300.816	214.964	290.513	223.78	235.022	249.353	267.628	191.418	255.481	241.249	280.076	266.115	234.739
1554345_a_at	GIN1	39.7631	35.5125	39.9669	60.7828	53.6235	50.5051	36.4168	48.4367	48.0063	48.6795	51.7494	47.6169	66.0075	37.5879	49.489	43.1961	49.5168	43.9621	19.535	41.6555	40.0868	43.5774	45.4113	50.6949	49.4429	47.3842	47.9318	61.2603	57.5091	63.1099	48.2476	31.3427	40.5896	36.1554	56.0369	36.2574	43.9339	47.613	41.5495	42.1936	32.8328	32.3381	38.9657	50.1354	55.7401	51.7583	34.1866	47.15
1554360_at	FCHSD2	134.29	73.2774	73.3241	82.1557	69.1499	78.3183	65.1803	184.256	81.9426	93.898	105.25	59.618	66.1134	49.6788	117.313	48.5812	139.606	49.3047	98.0377	111.04	46.6013	101.016	34.1836	150.17	74.4116	152.079	74.0562	74.9323	88.2805	66.7624	94.1455	117.206	170.259	156.974	94.7285	58.2599	85.3837	96.8511	98.413	80.8531	86.1826	116.505	113.743	58.8357	63.2922	43.2432	147.536	88.1299
1554374_at	1554374_at	7.82193	8.95949	9.37011	7.72917	7.61842	8.29499	8.90792	10.5732	8.6579	8.13459	8.86771	8.7254	6.99859	9.66951	9.92055	8.60569	9.2362	11.4598	11.1435	9.57492	7.74006	8.35229	8.32922	8.50128	8.35428	7.81602	10.5082	8.50305	7.13928	7.99731	7.93382	10.7115	9.27158	8.26572	7.94055	7.9411	9.88699	8.06631	9.15718	8.81392	10.4491	9.01328	8.67171	8.94893	8.97466	8.55673	9.97275	7.20706
1554386_at	CST9	16.5745	34.2943	31.2734	21.0243	23.4753	23.1657	30.5991	27.8614	28.0828	21.6173	26.2129	25.8093	25.3933	28.945	26.3364	24.5863	16.8946	16.249	31.8869	27.6803	33.6878	17.2153	25.9485	19.2052	22.6857	16.2922	24.5607	24.7488	26.0922	25.0227	27.2617	26.0361	21.3699	18.5976	22.4714	29.8851	27.5409	23.0404	27.5163	29.1122	25.8859	35.0469	22.6807	38.3417	19.1405	22.4788	20.5561	21.014
1554390_s_at	ACTR2	358.595	555.797	487.258	366.873	362.189	372.172	400.481	279.143	547.097	249.826	374.564	263.445	313.455	295.191	326.508	378.71	486.068	288.659	211.261	317.087	257.022	273.748	361.583	519.493	340.367	471.671	468.145	333.581	344.058	483.446	366.817	321.121	583.049	432.448	546.599	313.532	310.425	470.509	414.96	291.838	569.679	306.239	306.425	336.411	318.228	296.191	318.246	442.481
1554406_a_at	CLEC7A	806.863	1014.07	587.368	582.396	913.602	539.697	631.339	1215.97	674.152	534.179	1032.2	391.467	761.362	756.266	660.655	772.639	740.302	663.548	503.626	682.117	718.629	660.323	706.247	674.352	891.293	640.773	858.899	589.54	1170.25	801.206	727.999	863.913	776.821	649.092	926.504	845.149	1065.34	717.777	1027.7	611.64	795.866	678.565	746.062	810.184	508.419	524.623	839.189	960.627
1554414_a_at	OSGIN2	222.933	238.56	246.7	340.313	215.609	220.541	250.048	161.326	252.654	196.724	165.606	229.221	294.566	146.713	223.284	198.721	266.154	135.446	70.2999	256.305	125.537	318.608	123.7	330.241	298.761	282.679	291.556	224.496	214.651	216.824	265.798	167.452	318.142	212.786	342.563	225.177	258.385	284.755	212.269	245.276	270.324	214.223	343.96	260.928	233.11	176.273	140.919	514.46
1554417_s_at	APH1A	151.325	267.832	217.418	194.444	239.201	359.75	308.379	82.9274	211.353	113.402	184.728	160.321	167.736	83.0674	264.615	138.644	152.463	116.296	140.965	227.495	104.231	223.781	136.242	278.661	126.073	113.594	238.028	226.513	106.817	136.769	251.243	172.126	254.763	159.771	227.17	102.386	152.83	184.69	339.544	311.438	112.08	317.033	254.298	362.66	166.75	127.577	178.218	159.6
1554433_a_at	ZNF146	72.779	97.3633	109.85	138.266	55.6227	115.027	85.8249	32.7543	115.291	93.7106	79.9963	116.312	85.4501	31.7734	105.685	40.2572	92.0225	77.5331	26.7372	104.541	46.0636	60.9969	60.6128	105.383	49.8853	69.7156	73.0861	133.527	41.0677	53.2941	162.089	44.3105	111.056	72.5487	116.649	44.3381	40.6698	114.099	98.5117	85.6183	56.2853	79.4005	98.3719	76.388	76.89	64.3921	52.4899	151.563
1554441_a_at	WAPL	274.674	325.472	395.926	337.259	304.832	286.588	304.377	206.497	368.272	278.09	240.301	329.506	287.253	201.406	356.495	246.71	288.648	274.822	132.637	340.976	207.214	340.454	194.535	340.506	246.245	289.143	342.275	375.821	239.865	232.331	382.661	183.527	307.316	330.392	374.015	212.892	218.368	339.706	390.27	354.638	325.832	321.338	315.86	295.431	346.644	228.947	259.455	454.193
1554447_at	JPX	56.1456	48.8007	44.919	51.517	37.8388	38.8691	43.5406	39.5447	35.0316	68.0905	39.7533	40.8376	54.2943	31.7443	40.1824	29.9092	41.5558	39.0339	20.6161	34.089	34.4959	31.1863	46.1812	62.379	49.608	42.7403	38.563	43.5685	63.9028	35.9524	37.0372	34.0521	33.2005	34.4249	42.6343	42.6798	60.446	40.2036	31.114	39.4634	23.7156	34.4703	41.9641	42.9542	40.682	39.4273	48.8226	75.4694
1554450_s_at	MIER3	44.3138	43.3722	39.0426	54.6965	29.4803	40.4974	32.5164	23.5523	43.0867	38.515	30.8911	35.4016	48.7819	26.1606	42.9941	32.013	37.3891	31.3926	24.0534	44.6121	22.1633	17.8196	35.9524	36.3343	34.2598	39.9475	30.4334	63.6462	41.362	31.7012	49.1451	25.9665	37.7901	22.4027	49.077	29.9866	26.8204	33.6692	30.0769	42.9946	26.1977	25.4956	31.0225	33.4067	46.0013	31.3022	23.4728	49.7413
1554451_s_at	DNAJC14	60.8262	84.2672	92.4856	90.2526	49.6297	135.675	64.0688	22.2038	88.4463	64.1655	67.1834	90.1559	55.3699	36.4471	102.507	39.4774	87.4703	44.8276	43.4572	99.8049	35.4701	81.802	57.5682	107.235	52.87	78.7271	80.6461	87.8254	41.0429	52.5451	123.696	43.6657	81.3994	77.3097	92.5517	39.1575	48.5644	92.4979	88.7562	74.6851	68.413	99.9766	104.343	73.6062	69.6019	48.1522	63.5214	83.9288
1554453_at	HNRNPLL	18.5225	28.1387	42.3909	19.5087	23.8401	28.2672	21.8332	15.4148	19.6069	24.6238	20.4811	23.018	19.8515	17.3882	29.7805	20.1716	25.0006	16.1011	18.2747	19.5914	18.5292	25.1492	21.8342	25.1737	20.7902	19.9618	16.125	21.9314	19.2528	16.9369	22.1132	20.5706	22.1597	16.9419	22.516	18.443	24.2801	22.0589	24.0746	25.8025	26.2013	34.3031	26.1792	23.597	24.3105	15.8484	15.0296	39.7807
1554455_at	LINS1	75.1891	38.5309	25.5142	56.3522	26.2592	30.3274	57.9364	71.2413	36.8692	46.4046	69.3578	41.5028	57.7294	74.7069	36.8063	52.9729	119.926	54.6558	57.8118	68.544	50.246	20.9344	59.5281	48.9276	79.1873	102.553	35.159	72.2337	51.1221	47.7469	34.331	59.5823	54.3537	32.3843	34.1776	68.3655	74.8387	44.6706	18.0732	48.5615	22.4249	22.7666	25.4922	43.2453	41.9826	51.6304	34.9411	32.8523
1554464_a_at	CRTAP	151.075	177.418	123.018	173.331	181.528	325.554	204.553	62.4225	162.958	171.518	162.577	177.974	188.464	120.554	209.906	156.503	172.259	111.894	92.1391	162.642	103.442	154.599	118.937	179.616	164.13	131.851	208.522	218.654	143.626	184.302	308.374	112.158	190.466	182.73	340.404	110.365	108.469	238.299	246.895	233.021	276.002	132.539	234.543	263.546	191.761	116.946	130.084	157.181
1554469_at	ZBTB44	18.8179	16.7763	15.8753	19.9877	21.2792	26.4609	19.0806	17.6446	15.8219	10.9665	23.186	24.5693	24.6152	16.6014	16.879	20.0802	20.9438	11.7887	16.0946	20.6575	11.6396	17.5642	17.1084	19.9143	28.1377	28.0546	20.669	18.8276	22.6914	19.6892	21.1838	18.3077	20.7188	20.1937	17.0267	13.7441	15.638	16.3935	9.70692	17.6657	10.5823	16.38	23.3668	20.8895	18.8008	19.3347	12.9767	29.8678
1554471_a_at	ANKRD13C	55.1837	51.9825	62.5041	74.573	42.4714	55.1457	48.6203	52.4646	61.8075	61.6349	48.6166	65.9919	51.9352	37.7895	53.3449	42.4575	60.3492	34.4547	26.6128	71.2963	32.0982	33.7909	46.3426	74.7164	49.8894	50.461	40.0615	84.6062	40.053	42.2721	79.3656	33.2531	60.747	54.5939	56.9806	40.715	45.6629	63.008	33.4329	46.5985	26.2438	37.3202	59.3032	42.9475	55.4383	50.339	28.8347	58.4736
1554472_a_at	PHF20L1	63.4778	36.6599	54.7918	59.6157	41.0199	36.4558	32.2568	45.7676	46.2508	52.4266	51.8865	46.6413	64.2556	37.5464	47.2864	32.2373	132.252	40.3842	29.85	43.1332	33.1781	35.4012	38.5392	61.6799	52.1881	110.191	43.3142	45.5752	48.0019	46.5828	52.46	40.7686	58.3661	35.3448	54.3433	37.2887	41.0108	53.1102	37.2116	52.7063	27.4904	37.4783	36.2984	57.4422	45.72	39.9415	24.3221	51.9506
1554494_at	MTHFSD	10.883	11.1399	11.1774	10.6774	10.6751	9.06807	12.2245	13.0096	14.1493	10.0208	11.0363	9.5143	12.1507	13.775	7.45254	11.7847	7.12862	10.45	15.1514	15.5989	14.0357	12.996	13.9888	11.8307	11.2658	10.3274	11.5918	11.7557	12.959	12.074	8.74147	13.1646	9.77892	10.5685	11.6078	12.3844	9.82953	9.66693	12.8157	12.1021	17.6672	11.4983	11.1955	11.3338	11.3383	16.9803	10.8292	11.0185
1554496_at	RAD51B	17.5466	14.4043	16.0635	16.6849	13.4508	12.4208	15.2452	16.6541	14.5672	14.6669	17.3526	13.1426	14.0847	15.6568	15.3697	17.6186	11.6522	14.2753	15.385	15.9859	19.0987	13.4861	18.6515	15.1617	15.2542	14.3115	17.4711	16.5875	14.6227	18.478	16.5511	16.8843	15.1655	15.8679	14.3902	18.1888	14.828	20.9202	21.5458	15.3815	15.2797	12.4817	15.2933	14.8734	13.2528	18.5976	18.7101	15.6946
1554508_at	PIK3AP1	85.5291	206.095	82.6017	87.9436	54.0742	96.5735	72.9169	41.9307	119.645	98.914	46.5034	130.805	71.1614	30.6985	112.028	47.7961	84.0667	54.9215	32.0241	138.894	32.5922	112.953	43.2866	123.529	46.2847	83.0254	72.5548	70.5132	76.6899	49.8959	198.88	36.6668	122.116	101.167	127.439	37.8176	104.639	116.252	155.662	93.9077	136.972	92.5249	147.293	65.2884	136.421	49.6152	94.0695	250.248
1554533_at	C2	12.2451	9.91374	9.81345	8.84417	11.21	10.2842	9.89608	9.16923	10.3711	8.73972	9.09474	9.40871	9.00736	8.22782	9.23951	10.4758	8.81693	8.48057	9.54453	9.98413	11.695	8.94848	10.0946	9.35214	9.77577	9.05119	10.2352	8.28374	9.75048	7.55487	8.05405	10.1382	10.0561	7.95657	8.60993	9.08708	10.0363	8.30519	9.59702	7.9103	11.4245	12.5808	9.71709	9.46501	9.95525	8.36008	11.8343	9.24395
1554534_at	DPYD	38.5426	47.8702	40.6554	36.076	31.0177	36.0352	27.4941	26.8481	35.0167	32.7164	27.7939	30.2307	28.2328	22.9041	52.0566	25.8327	31.9394	30.3715	27.5554	32.5534	27.7476	39.7773	23.6761	27.2955	32.0532	28.7919	40.0615	36.619	28.5364	35.724	41.9994	28.197	32.802	42.7564	43.2449	27.4153	31.4856	35.9613	32.8279	39.5199	20.7232	35.9738	28.8845	27.8668	28.9762	18.6487	30.0598	51.1596
1554555_a_at	SETD6	86.6673	75.2566	90.9605	89.5191	67.7554	96.7485	84.636	73.3646	90.2253	78.418	94.043	91.6043	67.3054	50.5728	101.245	68.433	73.9681	79.9076	58.4721	75.0982	67.6187	75.4671	80.7412	63.0289	63.7378	76.5831	54.1029	93.4428	43.9128	63.8947	71.6674	53.9455	87.8856	71.1194	73.9558	54.0488	64.2919	80.1379	100.099	95.9783	65.3256	106.576	95.786	83.8937	73.2971	70.7267	69.3995	70.3573
1554560_at	PGM5	6.26454	10.1234	15.8421	7.18158	7.71582	8.52804	7.31701	10.0392	8.03205	7.77516	8.3947	9.18385	6.75512	9.84891	7.66425	7.8648	8.51396	10.2979	8.81552	7.61837	7.85825	9.03642	7.75978	7.98475	7.00524	11.4936	8.61123	9.28531	10.9469	8.45692	10.7409	8.59435	9.37952	10.2402	9.40769	9.57994	8.4682	10.7961	8.85097	8.5796	6.71489	10.6513	7.49892	7.48786	8.62934	8.5246	8.12506	9.41835
1554574_a_at	CYB5R3	121.536	148.405	260.223	150.033	188.416	201.938	167.219	96.6177	202.739	144.01	144.987	290.948	201.545	154.676	209.456	176.672	89.9272	192.711	111.122	188.049	150.965	206.183	254.81	145.182	184.133	88.5421	126.509	175.106	144.13	188.31	227.809	121.901	128.348	138.448	185.732	190.002	165.263	166.348	199.28	326.546	261.026	193.765	314.139	216.941	308.823	270.806	141.98	171.677
1554586_a_at	RHOBTB2	27.2829	40.3011	36.551	26.612	39.9373	39.4184	38.2394	34.1644	31.3968	34.4055	27.9266	44.6441	29.5671	36.3117	40.5734	35.06	34.0841	34.9061	49.1768	33.7834	41.3365	37.717	35.6158	33.1463	25.1575	35.4202	40.2879	37.7266	31.9516	34.364	49.9166	42.0072	39.2006	42.3345	41.7279	36.6011	39.8586	40.2655	47.527	39.5208	33.6284	46.7884	48.5924	35.9548	41.2009	39.0793	45.6559	31.1546
1554594_at	ARHGAP27	90.8593	130.49	102.785	70.9318	114.476	75.7252	90.311	140.405	84.491	88.2834	84.8606	76.5324	91.7325	126.55	96.406	77.9019	98.6411	95.5832	98.0426	65.5255	85.9152	96.2955	122.92	75.9701	112.937	98.619	124.949	48.4412	180.333	90.5371	112.111	102.013	156.247	78.9825	93.9809	77.2071	180.225	110.404	86.0259	108.63	116.35	56.5746	133.97	145.677	116.456	62.7422	70.4905	91.5979
1554602_at	RBM8A	58.8371	43.3941	87.4698	58.1263	33.3624	51.9462	40.4168	39.1289	45.1561	78.1261	106.379	58.5233	39.8303	27.8184	74.2143	28.0573	52.2601	60.9322	30.9432	56.3451	33.6102	50.1196	52.9049	42.1343	45.0408	50.4534	55.4505	45.6228	39.251	27.6799	64.1186	33.3403	42.2811	39.9157	44.7658	42.9209	46.4649	44.942	87.1448	66.7867	82.6709	55.1415	85.287	34.4225	58.411	38.4725	84.9184	61.0702
1554606_at	CEP120	24.7363	28.6039	17.5255	34.7464	13.7237	28.6369	16.451	10.1525	24.7958	21.2233	17.2308	32.3186	24.8832	11.879	27.581	17.1013	21.6985	21.4742	9.00196	25.4625	10.2086	17.3899	18.1957	32.8465	18.5181	25.8043	23.8566	36.3913	15.5017	16.0359	23.5761	16.534	26.8127	17.4574	25.8043	15.1553	17.6333	31.7563	31.402	19.9152	29.5577	18.9195	26.8226	20.9514	16.6108	15.4535	10.9577	44.5576
1554610_at	ANKMY1	18.9196	20.243	21.0628	18.1	20.6495	20.4955	20.884	24.1402	23.3319	21.9311	19.7848	19.4273	18.9971	21.1885	20.5567	23.7185	17.8536	22.1061	26.1853	21.4741	23.7416	16.7232	22.3143	14.8478	20.135	17.3703	21.6851	20.794	19.8643	21.0708	17.7388	25.5933	18.1303	20.2344	22.0955	22.1829	18.3773	19.2098	19.4552	20.3185	17.0165	17.0082	16.8489	22.0573	18.0194	18.963	16.5259	16.8555
1554613_a_at	RUBCN	32.7149	50.6606	60.5498	37.9636	46.3784	40.0751	44.1768	37.6275	50.5672	37.3577	38.1418	44.2022	43.4879	53.6869	45.7595	45.1055	37.862	42.3684	47.0087	52.4057	54.8823	38.9221	38.6286	40.4988	42.1279	39.7783	41.7015	41.6445	35.3467	39.6233	46.4471	53.4973	49.8823	45.6025	35.8442	54.5403	42.5841	46.9945	45.1562	46.0854	50.9898	61.6479	38.5299	47.7113	37.5001	36.7857	38.1612	38.7511
1554618_at	AGFG2	14.8013	11.0058	13.6106	13.8277	12.7151	11.5529	14.2599	16.4319	18.7748	14.1498	12.7878	17.5953	13.658	16.8712	10.7724	11.3998	15.0922	17.0321	18.0763	11.833	14.5578	14.0554	15.4105	12.3996	12.6631	12.6768	13.7843	17.1476	13.1207	10.2611	12.0597	22.5629	14.5501	13.0775	13.0709	14.1247	14.2921	16.5207	12.9374	11.1117	11.2752	12.0957	15.26	12.7422	18.2784	14.1499	10.7788	12.8889
1554621_at	DGKE	11.021	11.8817	13.4279	10.2285	11.6492	16.1384	13.9266	10.8816	11.6281	10.9393	16.6376	11.2287	12.3055	12.0382	10.9035	11.7931	16.6324	10.1844	16.1153	13.8097	14.0357	14.8527	13.5136	9.07134	11.7758	12.2404	13.7761	11.0679	12.3814	13.9488	11.2346	15.4314	10.798	11.4973	12.3077	11.7701	13.269	14.1394	14.5158	12.3922	13.1582	14.4071	10.5858	12.868	13.2528	12.4514	17.3755	11.2892
1554624_a_at	SIRPB1	517.299	566.981	542.601	361.366	865.318	253.236	446.131	460.443	589.643	619.196	280.502	540.265	638.444	743.993	461.874	990.564	391.109	686.953	203.534	735.729	597.899	1353.15	499.604	310.423	582.481	384.313	308.581	397.88	1071.04	952.5	575.486	457.358	360.483	560.673	596.201	636.553	703.622	461.592	458.565	709.042	675.275	616.893	458.139	700.883	880.274	472.716	465.133	1045.14
1554636_at	BC032569	7.92101	5.2552	5.19315	32.1024	7.45573	7.38478	7.2627	12.3895	9.71889	10.9956	14.2784	9.14461	11.2365	10.5296	6.43384	8.10208	10.0315	7.54549	8.5862	8.05066	11.8287	5.97917	9.12693	5.97426	15.7787	17.6663	7.14302	11.2177	8.82136	8.50642	8.03411	9.64659	9.01802	6.11652	9.35203	13.1762	8.17585	11.4509	6.11514	7.20333	5.88366	5.81647	7.85023	7.42746	8.50642	13.2025	6.27712	6.7267
1554641_a_at	TET3	42.0571	49.2484	47.7693	37.7682	45.9083	43.7352	44.7948	61.8429	57.8557	47.5145	50.6515	44.1053	52.9953	76.565	43.6831	55.681	44.955	46.9698	72.2531	46.2696	63.185	50.2153	57.6423	33.5113	43.5872	51.4339	44.9506	52.2302	49.955	46.598	42.648	53.1632	57.544	43.0902	43.9503	56.9001	43.9537	49.3083	39.5148	52.9354	49.125	45.0165	55.2246	61.694	43.7831	45.9962	43.2317	51.0463
1554664_at	NAIF1	17.3908	13.457	11.5699	11.3005	9.44771	9.0936	8.36612	11.2582	12.8102	11.892	14.8695	9.69965	13.9269	13.3382	11.4874	12.3803	15.1398	11.4768	10.4036	11.0197	12.9694	12.3372	9.60789	9.67058	14.2467	16.7641	13.5988	9.95665	13.0093	10.3488	11.6444	9.77692	11.8733	11.2643	12.877	11.7111	14.8297	11.1838	10.3351	9.97387	10.9758	12.7471	13.1711	9.03659	13.972	13.2872	11.1332	12.1313
1554665_at	ZNF586	19.1969	9.72094	15.5227	17.938	12.9675	10.1056	11.9386	17.5773	13.414	15.3007	11.3355	11.099	21.0865	9.97765	13.0252	11.4666	20.4356	18.9859	11.1919	11.6403	13.1043	15.4439	13.9522	14.7799	18.4297	20.4427	11.9669	11.1344	18.5024	14.1883	13.2163	10.5753	14.2397	12.5214	13.4149	13.7572	19.7184	11.8246	10.4572	12.6749	7.40026	16.0166	9.48508	11.1408	13.2837	11.2082	11.1478	17.6662
1554667_s_at	METTL8	99.8313	74.7224	96.1561	94.5508	88.6292	108.946	66.1708	53.1805	116.304	98.3085	74.4102	116.076	107.681	62.4572	70.3662	80.7673	51.8551	68.2542	46.3842	75.9379	57.0531	71.2226	92.5328	78.8332	68.89	64.4216	63.7646	122.785	53.3308	82.1582	118.261	37.0682	92.2757	56.6099	71.2395	54.8635	50.2086	72.9957	61.8177	105.327	57.2941	89.4443	77.0447	63.6698	94.1102	90.5637	73.1788	81.638
1554671_a_at	SRRM2	40.2494	51.7583	58.6063	49.6342	47.1043	50.9592	53.5721	54.7784	63.5277	44.7563	59.94	49.7535	47.2414	44.7083	43.9328	44.1481	55.7969	54.461	68.8308	48.8678	61.4451	36.8354	51.4553	50.938	45.068	50.8143	54.4224	60.5509	53.3424	44.0708	43.5197	59.7882	54.3537	47.8101	48.1116	55.5639	61.9384	47.0491	76.7754	47.6913	42.4467	59.4376	43.0436	56.6607	46.2638	60.9386	72.4558	42.7035
1554676_at	SRGN	44.9551	47.1867	46.6397	168.681	47.8754	22.6388	46.7379	66.7167	36.4828	77.8143	355.692	46.7284	66.2215	46.1958	145.306	17.5118	53.4949	69.4526	22.1634	52.5239	30.6234	28.0469	86.1539	41.9127	63.8776	58.361	18.0021	28.9947	33.4754	27.6088	68.397	80.6395	69.6566	22.7505	45.3091	61.3436	45.2615	37.9237	29.6085	34.9313	53.3969	27.6758	60.9386	35.6021	29.2674	41.9537	51.4593	54.0157
1554679_a_at	LAPTM4B	23.8996	26.6262	31.9574	28.2449	20.9382	34.6785	25.4719	20.2184	50.2378	32.9876	37.2031	40.3563	23.9215	22.9743	44.8463	22.9451	19.6216	24.4715	20.9795	31.0962	21.7123	24.7784	18.9633	24.963	22.6682	21.9024	28.9339	43.5869	21.97	21.5872	39.2642	16.3142	46.9512	42.9607	37.0928	20.5407	18.5545	31.2514	22.9358	40.8495	26.1613	34.5038	38.874	21.333	28.8178	26.9515	21.421	40.5502
1554691_a_at	PACSIN2	395.502	357.787	556.497	327.955	250.025	452.712	276.994	190.178	453.843	284.76	371.128	359.447	333.525	181.643	364.31	275.714	340.735	363.434	225.707	284.772	229.113	474.431	269.827	405.196	252.345	435.902	404.854	296.887	299.568	279.857	526.35	355.172	493.923	485.969	458.349	239.908	445.935	519.875	672.995	316.342	734.133	371.975	623.749	349.974	512.17	224.221	412.627	559.695
1554711_at	CALHM3	11.0384	13.6789	11.0385	13.7188	16.8417	14.4861	18.6197	17.0915	15.2752	13.3082	12.401	10.7343	13.9163	13.788	13.1626	16.796	14.8473	17.0378	15.836	16.3605	16.0375	14.4664	12.8623	12.6801	12.0641	10.4867	13.1112	15.9881	15.8091	14.4787	14.9458	15.1991	12.5729	11.6612	12.8753	18.1556	12.6482	12.6393	9.47176	15.3292	13.6736	14.887	15.4064	18.1463	11.4667	16.7432	12.9096	12.3302
1554714_at	RELL1	20.4324	15.9846	17.8495	14.608	18.1187	16.914	20.8115	20.4792	15.3613	19.1355	13.414	18.7973	18.8341	25.5805	14.7308	15.1561	22.4134	21.1673	19.8207	16.3605	16.7592	19.6678	19.9528	16.7938	18.9305	22.5674	17.3743	12.3846	16.3262	18.2373	20.3342	19.1069	24.2418	25.5904	15.463	19.4129	22.733	18.2415	19.22	20.4324	20.1556	17.8199	17.5799	21.1269	25.5583	16.6314	17.5673	17.1211
1554728_at	SLC9A1	9.53773	12.553	10.8007	12.107	11.226	10.7124	12.5518	9.68412	14.7324	10.3111	10.498	11.8315	9.87762	12.0088	12.2723	11.7734	13.2771	9.55382	11.6269	12.6758	11.0908	13.4539	11.0738	10.9595	10.2733	10.6335	11.6921	11.5503	10.1807	9.23445	11.525	13.029	11.0169	11.6033	11.4108	12.6521	12.1164	10.7171	13.2591	9.57445	11.4918	16.021	10.6336	12.4127	11.2961	10.3814	13.0171	11.0172
1554733_at	LOC728175	6.73403	5.84674	7.04377	4.8546	5.91992	5.45412	5.86651	5.60932	5.35094	5.39032	9.62002	4.75362	5.25999	6.5737	6.44591	5.71733	6.86498	6.74867	5.52195	5.34385	4.85557	7.52202	5.50907	7.66188	5.3884	6.06973	5.29478	5.54556	5.42003	5.75953	5.54642	5.17019	5.62212	5.53391	5.39661	6.02992	6.35837	5.8739	6.40058	6.95286	5.81643	6.20132	5.64713	5.2889	5.38419	6.29502	6.33903	6.6425
1554748_at	CLCNKB	32.8025	71.4103	44.167	42.4946	58.4329	40.9869	58.2639	47.4924	53.1117	44.0176	46.4877	47.5387	51.9222	66.9411	45.9797	66.6817	36.5467	54.986	49.3579	43.3057	68.8205	46.0289	54.9634	43.6491	48.6932	45.9085	53.2374	45.6706	62.1475	59.2929	37.4806	54.3511	45.068	48.3243	43.999	57.6107	43.9343	47.4488	47.6236	45.2499	44.4036	54.1511	43.4267	51.4384	37.4421	47.074	40.9074	43.1141
1554757_a_at	INPP5A	45.1429	41.5341	45.0784	66.9559	36.325	60.7718	41.4652	24.4342	57.312	32.9508	42.4578	37.3699	42.6697	27.1587	61.7711	35.3067	44.9449	27.7402	24.122	63.9931	18.6977	47.1567	33.5376	87.883	37.8431	60.4712	65.3346	51.2865	30.6805	39.117	70.9518	39.7294	62.5567	48.2699	47.0876	26.6203	33.1319	48.4545	58.6385	59.816	83.4147	48.753	113.752	48.0645	54.3	24.766	56.3029	73.7303
1554762_a_at	WWC2	19.5486	19.8543	21.2999	22.7982	21.7472	23.6169	17.0396	22.4604	20.5753	17.5307	21.5708	25.1595	21.7951	22.8688	20.6289	27.2926	18.5067	24.4801	21.0443	20.8866	25.9912	20.7647	22.1989	20.1946	20.5934	26.8509	19.3006	24.2107	19.455	23.8855	25.839	27.8725	26.8736	24.7431	22.9641	23.7722	20.0545	26.1647	23.6865	19.2127	31.3068	23.459	22.1593	25.6457	23.4978	20.8044	25.218	20.9438
1554773_at	WFIKKN2	16.565	21.5525	18.7366	17.0639	17.4849	19.7827	20.2499	23.4763	17.6592	15.5761	21.4777	14.9867	14.6826	19.5556	14.7597	24.9284	21.1983	14.083	25.0322	18.5537	20.6576	19.3253	17.4048	17.3727	17.0139	17.3129	18.4538	18.6571	18.604	20.7542	20.2789	24.9602	14.5389	16.4567	18.389	17.4315	19.7715	15.6941	12.9185	15.7109	23.8384	19.8772	17.3431	22.2427	16.3179	20.8806	21.6665	15.7577
1554783_s_at	ARHGEF2	64.147	67.7	108.45	52.5907	41.0946	81.926	50.6604	32.8807	66.2725	37.9036	39.206	68.2532	43.6163	35.2632	77.4127	42.9341	64.1154	40.7347	54.2932	75.5175	39.2168	62.0401	43.8432	60.3778	38.2632	51.333	53.4508	51.5651	41.8067	41.5583	63.4925	37.7792	79.8645	58.7809	61.8618	37.877	55.9551	52.1813	79.6839	66.4805	85.0957	85.8409	142.034	59.6171	68.9029	35.5164	56.9154	88.1435
1554786_at	CASS4	40.032	19.1268	35.3857	38.8691	28.898	16.9187	33.3976	19.3789	23.1769	36.3607	64.2479	29.4679	43.2093	16.8843	43.857	17.388	77.3701	23.7073	17.362	46.2733	21.9585	30.4501	34.1542	24.8694	34.1817	72.4234	21.4996	20.1318	26.8676	14.5087	27.563	30.4431	51.1642	26.9452	24.6225	28.2609	37.0706	25.415	22.0333	28.2201	23.0699	19.1875	21.7904	35.1215	35.8172	22.3596	21.4299	36.656
1554804_a_at	CLDN19	66.1439	81.7624	85.7037	61.0964	70.554	78.577	73.6931	76.4064	91.8584	61.9773	65.7877	81.918	64.284	82.5144	67.6966	78.5256	58.4031	96.6805	110.906	80.0843	103.014	81.504	74.199	65.9804	60.7602	62.2211	82.7642	68.9625	53.6194	70.7521	90.6458	88.7933	76.1549	82.6396	76.5181	72.2508	69.345	77.9161	84.216	78.3105	81.2817	88.8333	75.8515	68.5637	85.6545	74.5153	91.4543	74.5957
1554806_a_at	FBXO8	136.909	160.561	144.708	138.942	123.428	191.089	108.619	108.492	138.083	115.178	103.314	154.906	156.919	120.516	130.217	128.206	124.833	134.409	68.758	160.174	131.599	77.4905	132.935	152.867	144.56	130.625	182.393	171.123	129.918	153.165	161.138	100.456	117.501	110.25	142.176	138.625	127.805	170.405	101.081	151.582	86.1895	77.8181	131.741	136.702	148.201	155.476	85.1864	173.857
1554810_at	PLA2G4C	9.38522	11.0642	9.94685	8.72713	12.5214	9.94578	10.4501	11.4885	12.1148	7.96746	9.67005	10.2815	8.99892	13.2833	7.60162	11.3075	7.70582	8.61142	10.5539	13.7319	11.4404	10.0933	9.6108	8.50136	9.53575	10.3814	11.3032	9.20944	12.3526	10.3569	7.87338	9.34401	10.4504	9.22696	9.88025	10.2295	8.59155	9.45593	12.6447	8.16821	12.0507	9.98098	11.8824	10.8351	8.43726	10.3314	10.6871	8.41521
1554812_at	CLDN20	8.48743	9.86754	7.02869	8.36201	7.96499	7.65397	8.87545	9.36736	10.2238	8.86054	7.63283	8.71644	7.61994	9.72326	7.06614	9.04808	8.3705	8.68794	12.3936	8.5039	11.1016	9.98703	9.76701	7.0096	9.37767	8.44097	9.08979	8.6246	7.58438	8.19579	8.60635	8.72976	7.44941	7.76714	7.60212	8.87549	8.41161	7.78776	10.335	9.04986	7.68265	10.8466	8.78242	9.55873	8.09915	8.68513	9.46286	10.2409
1554814_at	UBE2O	101.53	84.5731	120.385	87.6496	80.1536	80.6175	95.8912	90.1741	80.7878	94.9774	95.8604	102.384	84.441	82.16	96.037	75.1012	105.449	96.0018	90.2414	105.489	101.094	111.873	93.4943	81.9729	68.7598	91.1263	79.7315	84.6545	76.3353	65.815	81.176	97.2106	99.0759	93.6033	76.3867	78.1478	97.0324	91.5462	97.5281	87.7292	106.05	95.5297	101.083	81.6628	91.0547	77.5536	102.429	89.1707
1554819_a_at	ITGA11	39.2466	44.846	33.9554	41.0779	39.2027	37.3414	54.9563	40.3573	58.7927	35.2789	37.9515	42.1391	36.2052	44.774	34.684	47.441	35.9517	40.052	59.6662	45.3104	49.3319	32.3216	40.2468	33.4967	35.8705	35.8927	44.6403	44.0033	36.5065	38.3457	37.5322	60.0172	39.5179	33.6415	37.8158	41.7889	42.5799	41.5364	41.9736	35.6691	50.0943	42.6433	37.0492	53.3192	37.8475	45.3535	51.2918	35.9547
1554821_a_at	ZBED1	32.9558	61.3094	47.5156	55.4651	25.0743	53.9719	24.9566	19.9599	69.5053	47.148	27.4338	40.4674	27.9995	15.2947	46.1165	17.6734	38.2365	26.4473	17.1897	55.2957	16.815	41.3042	15.4074	57.7335	14.8319	34.2415	37.5686	69.1219	14.8346	13.8948	121.671	21.8078	111.209	47.6108	65.9034	17.1523	29.2658	42.0136	84.216	47.8076	69.4421	30.7496	79.6713	32.9745	50.7583	19.8192	26.766	55.5152
1554826_at	CDK15	12.6071	18.9121	15.4869	16.7664	18.3489	15.1236	18.0426	19.7699	16.8055	17.4129	16.9476	17.4326	12.539	20.5248	17.6662	19.1358	15.7053	16.5832	18.2944	14.2047	19.18	21.5502	17.4642	18.2708	15.3826	14.3695	19.8493	17.455	16.6239	15.7376	14.8413	19.909	14.5879	14.935	15.7123	18.9634	19.8055	17.4739	19.2105	19.2534	16.9891	32.8456	19.9802	17.3878	16.2096	14.8073	17.5884	21.4264
1554834_a_at	RASSF5	679.144	879.611	1120.32	860.995	351.692	891.726	552.83	143.136	1076.29	663.738	461.493	874.795	432.289	136.416	985.801	202.043	640.941	252.599	305.906	1027.23	151.451	1016.41	291.842	958.572	250.718	553.181	561.481	773.478	189.823	212.435	1321.96	359.953	992.441	984.025	817.374	208.555	389.797	1016.29	972.157	704.572	1213.01	788.316	1807.36	502.8	1087.21	266.676	683.399	1517.57
1554847_at	ATP6V1B1	17.856	21.7792	25.1418	18.8963	19.9001	21.422	23.2193	18.5243	17.882	17.9712	19.1635	17.2876	17.8657	26.0843	14.1591	20.5514	11.8116	17.3074	23.8498	20.8461	23.0147	24.1819	19.7028	17.6791	19.878	12.9911	26.3318	18.5538	21.0722	18.8676	13.9568	19.9177	20.6495	21.1037	18.1463	23.5353	18.6029	17.2065	29.7743	14.9221	35.4675	34.8263	16.9555	21.7621	17.3628	21.0551	25.6528	19.3831
1554860_at	PTPN7	35.4497	31.2494	39.9458	34.1657	25.5112	28.4922	29.8234	31.8431	33.0813	34.7707	33.208	32.8862	30.8321	34.0631	33.1936	36.2071	31.8095	40.7156	38.1945	37.1124	39.7428	42.1479	34.766	30.7604	36.5972	25.7546	26.4765	25.859	27.7959	29.3573	30.4279	30.3952	34.5649	29.2241	28.7819	36.2284	30.4982	38.3951	31.2267	29.8949	27.9014	32.9504	32.9682	29.0851	32.0429	38.2808	37.6763	30.4416
1554864_a_at	SDC3	14.5136	25.0221	18.4436	18.9095	20.7078	17.6285	25.3495	21.4654	18.8758	22.1706	18.7354	29.6945	17.9721	20.3437	18.1684	25.3466	12.2252	14.6525	28.0768	28.7225	26.0505	26.4408	20.5476	13.9356	16.6531	13.4008	22.3233	22.6123	18.3297	19.7944	18.4562	30.084	21.0369	15.7644	19.5888	21.0969	14.9638	17.8521	17.0767	18.5109	32.8889	18.3622	21.0453	24.5004	15.8093	16.8515	23.3756	14.1071
1554878_a_at	ABCD3	19.3791	21.3852	21.9109	28.9297	14.8746	31.1359	16.9185	19.0175	26.6902	23.4535	16.3416	20.1599	22.1073	12.2158	23.142	13.313	19.9046	16.2437	15.1849	24.1504	17.0924	13.9575	14.1909	15.9737	17.6036	13.4706	19.5415	24.5848	13.5431	15.7126	22.5463	18.308	22.2439	19.7849	22.4192	14.3361	16.2637	22.0019	16.2667	20.894	19.2782	21.1965	46.6767	18.3564	28.248	17.2462	14.3939	20.5412
1554883_a_at	ERCC8	14.5761	25.2101	37.6348	26.5734	23.0416	41.5015	22.7989	16.3633	29.289	20.4783	16.7165	25.6415	22.8242	19.2755	31.1943	17.4151	19.8757	23.1318	17.4554	21.5867	19.6677	18.9058	15.9297	22.5632	19.2551	14.7233	22.5607	35.9091	20.0046	19.3303	39.3829	17.9648	24.8255	24.2784	27.6203	16.0194	16.6578	26.3122	27.5858	22.4491	24.3314	17.8713	38.9357	19.7622	21.4947	27.8958	22.4181	31.4047
1554895_a_at	RHBDL2	25.6611	28.5261	24.8743	29.6518	32.7516	38.096	35.4089	35.6158	31.1511	34.5805	28.4448	30.1584	30.033	36.0711	35.5878	33.4339	22.9213	20.7349	39.7333	32.2352	48.3398	23.7332	33.1571	27.1227	28.7783	27.9211	36.0227	36.318	30.5807	31.568	34.0997	43.3708	22.5665	30.9835	28.2418	36.1582	28.6355	31.7584	34.6614	28.2614	44.4937	40.3899	33.8939	32.4507	30.1375	35.0323	58.4127	28.9632
1554906_a_at	MPHOSPH6	10.1545	8.6886	9.29621	7.30458	9.39498	8.78098	7.57585	13.9493	7.07335	8.16728	9.2439	8.99424	8.31824	7.44725	6.43881	8.5614	8.30025	11.0527	6.65035	8.11881	7.39327	7.94406	8.85444	7.49531	10.0413	10.3814	8.32938	7.89533	7.82766	9.27709	7.81576	8.17405	6.23506	7.34764	9.27709	9.80483	7.06222	8.26134	9.16405	7.75627	11.8277	9.8164	8.33979	9.01135	8.76754	8.6886	12.8854	8.61176
1554943_at	VIL1	23.7392	35.6525	21.476	26.616	27.9513	25.1207	29.3679	24.6072	33.9842	26.2449	26.877	29.8907	26.6034	25.1763	25.4252	27.1366	30.5498	22.6379	31.2564	27.1319	28.3974	23.5471	32.7672	29.6691	22.7082	23.7229	29.6225	34.1455	26.4725	27.4975	30.0936	32.506	31.8683	31.2478	23.5956	29.3562	21.471	26.9527	25.6039	25.1696	31.7543	26.5305	28.4929	26.2291	27.4575	28.8487	30.2643	26.3245
1554948_at	BC034024	29.0727	13.8794	11.0502	22.1951	14.0704	11.4537	15.373	12.5282	11.6277	26.8394	26.5996	12.5321	37.7933	13.1163	18.6289	14.6271	39.06	13.209	14.3798	11.3784	15.3655	21.7168	32.0353	14.1407	24.1309	19.8951	9.35593	19.3808	48.0968	17.2762	13.5786	15.5309	18.8817	11.6073	16.7851	22.8416	19.7688	12.307	11.5124	13.9675	13.2251	14.3394	12.3119	10.789	12.9331	16.2637	16.1612	13.7551
1554952_s_at	NLRP12	447.338	439.973	425.396	266.808	335.499	327.359	300.14	369.875	387.957	283.85	364.122	293.667	452.733	350.159	502.484	314.94	443.658	355.263	288.724	396.737	218.286	667.242	202.963	408.812	424.342	458.116	380.497	295.881	399.192	328.667	433.317	387.121	447.307	453.441	357.219	417.092	394.331	429.878	506.419	378.154	535.15	444.897	463.122	405.774	510.885	267.778	397.576	579.498
1554953_a_at	TSPEAR-AS2	25.7631	52.6513	24.7267	31.079	37.0353	29.8566	37.997	42.7206	41.8634	40.6558	38.7162	32.4773	36.1686	47.1063	33.7433	45.3421	27.6054	26.854	53.4581	39.4589	49.8888	29.2307	41.9826	30.9165	40.019	29.8193	40.254	39.1882	38.8964	41.3345	32.2673	58.499	28.4901	29.8616	39.7276	47.6742	27.978	33.2734	37.4712	32.8143	27.5089	37.5077	41.7424	49.7895	42.4163	44.5043	46.3246	47.4412
1554972_at	BC024651	24.1811	23.8042	18.0735	22.4561	25.8422	18.6613	22.9229	24.9428	23.9588	22.7202	25.3593	25.7752	21.6275	27.7348	26.1656	27.4765	22.1003	31.2399	43.9606	26.5915	27.3697	31.2022	23.954	23.8063	23.0481	20.8351	29.3176	26.2973	22.4552	23.9751	20.497	24.0448	24.1178	19.3309	19.6747	28.8344	23.3908	27.8424	19.4699	17.6933	40.0319	33.0632	28.3388	22.9908	28.4152	26.7544	24.3072	23.9864
1554984_a_at	HLA-DOB	16.7172	25.6141	23.6831	21.9548	25.3999	23.0301	22.8495	24.8363	30.456	22.7142	22.4263	26.1978	20.7548	27.3989	20.48	28.2375	20.0475	23.6794	29.7609	24.8424	26.3907	24.1638	22.5486	17.8052	24.7585	19.3481	29.3117	26.7165	21.9293	24.2556	22.1199	22.8645	24.3633	23.8943	20.8311	25.1155	17.5174	26.2244	29.6679	21.0288	26.9986	28.606	22.5204	24.5271	20.1969	21.0532	31.5781	17.9038
1554986_a_at	SNX19	22.0224	24.4064	27.5608	18.9422	21.5024	22.9301	12.9451	20.7757	23.4401	24.5586	18.5473	21.5758	19.8142	17.3282	26.2584	21.512	19.1781	27.2607	18.2829	25.4899	20.7765	36.6646	17.5867	24.4585	19.1538	16.2938	18.494	23.5469	17.7827	19.5168	35.8458	19.909	23.6678	28.8274	28.7499	18.1237	19.283	27.7209	33.2249	21.5457	33.0214	24.4342	34.9029	21.3903	31.5719	18.3796	23.0212	25.0468
1554997_a_at	PTGS2	69.8229	113.776	73.788	81.8528	50.6949	47.719	84.5685	33.4064	84.3036	78.6586	289.825	56.6897	123.533	56.9793	78.0209	44.5992	159.113	43.9034	23.4752	95.091	32.469	67.2091	54.8969	74.2277	80.1046	220.006	80.5245	82.7939	75.1694	45.4457	88.1752	46.6599	85.974	45.9155	71.998	55.7312	89.2933	87.3319	39.3572	73.4044	57.4584	33.9508	77.8924	89.0659	78.038	40.7973	45.1648	140.394
1555032_at	RGS12	19.9288	21.9861	19.151	17.1479	18.6157	23.0301	16.82	16.8645	19.5595	19.7268	18.5473	14.4475	15.9511	19.195	18.0834	17.069	15.571	23.8108	18.0489	21.1156	18.2761	22.5993	16.05	16.293	17.6203	21.6103	19.3792	18.8411	16.1666	16.1905	20.9429	21.769	17.483	20.0589	16.9972	20.2528	21.2291	21.4372	17.4495	14.6048	17.4343	21.9213	15.0696	18.8014	18.0286	16.3142	17.5607	17.4037
1555037_a_at	IDH1	166.324	232.724	112.38	198.356	197.916	156.945	212.519	182.847	173.375	208.328	162.292	168.116	245.693	199.228	143.992	216.932	146.747	134.187	75.8672	165.938	133.772	104.151	199.394	180.761	200.853	141.484	183.58	235.881	290.957	212.173	196.471	138.406	144.078	138.347	295.813	182.483	210.888	176.882	133.344	145.477	150.33	99.279	129.169	276.935	186.694	178.121	129.247	201.695
1555041_a_at	NAGA	528.496	989.899	779.259	408.834	646.186	652.054	579.425	374.542	425.648	518.07	321.558	665.68	528.338	569.855	707.83	585.643	457.755	674.387	433.722	504.378	356.445	924.652	486.172	545.186	471.57	356.924	580.267	575.963	658.959	655.097	776.776	499.156	597.872	802.759	742.423	467.808	557.255	653.926	1388.31	759.04	840.83	888.522	604.216	662.803	624.452	498.871	887.43	672.164
1555044_a_at	KLHL40	12.4783	13.8999	19.6346	13.8946	15.2386	16.0991	15.253	16.1723	20.7857	16.4404	17.2328	14.6374	14.8696	18.5313	15.6445	15.7015	15.7536	15.684	19.0219	13.921	18.9153	17.5142	17.1453	14.3459	14.6535	13.5266	25.5369	16.4357	14.0902	14.4939	16.6756	18.5066	16.1585	16.4832	15.9229	19.083	18.184	15.4108	23.1373	16.4193	29.9781	23.6914	18.0414	15.7741	15.8345	15.5445	24.0053	12.2365
1555084_at	1555084_at	15.8064	33.727	25.0834	28.4384	32.3998	34.5269	34.0565	35.0299	31.4264	25.2659	22.2118	29.174	27.1062	37.3114	21.4657	37.4284	21.5114	19.12	39.4037	28.6638	38.7202	26.6548	30.3161	27.8253	33.4838	21.9965	38.2562	28.2201	27.7524	33.5339	22.5117	34.4012	28.794	25.1781	23.7104	28.2261	25.8851	26.414	30.6569	34.2178	52.5057	36.7917	33.7834	40.9552	25.7346	33.0386	47.3519	23.6252
1555096_at	STPG2	10.7709	11.1399	11.1625	9.86802	11.4943	10.466	10.0946	10.7903	11.0983	12.7503	10.2508	10.586	10.1713	9.90475	12.762	9.94831	10.3105	12.448	16.6517	11.1414	13.6527	8.21157	11.3128	10.4546	9.16965	9.22676	10.5851	14.4032	10.1069	9.32735	13.5527	13.346	10.2552	10.2225	10.3293	13.9638	10.528	10.6872	12.1177	11.5897	11.4341	11.1575	10.4049	9.88266	11.1343	9.2431	10.1396	11.0839
1555105_a_at	MIER1	86.3982	85.218	76.9253	82.0242	60.3436	78.5689	65.7439	65.0515	75.9796	68.7384	60.3348	84.2289	82.5286	47.9033	86.9091	68.4768	87.5574	85.6197	46.5188	77.1276	58.6263	62.0974	62.7596	89.3879	74.801	80.4726	72.1914	100.769	84.7484	67.679	98.0408	47.8223	87.6202	66.2841	83.808	57.3918	56.2921	83.6869	108.056	66.0066	43.406	63.1081	58.2324	57.3498	63.6908	59.014	50.9132	104.958
1555106_a_at	CTDSPL2	9.83904	10.0667	11.1253	16.6127	10.2059	12.8447	9.81581	7.64974	13.6832	14.4555	10.2622	15.0906	13.6258	8.42518	12.5435	9.64373	11.9892	9.59108	7.88698	14.9964	7.73468	7.76404	10.5478	16.4936	8.36689	7.68115	10.2856	14.5642	10.5292	11.3574	20.7354	7.61801	16.497	10.7542	18.9216	9.71774	10.1075	16.9326	11.2835	9.07384	10.3097	10.9214	18.4638	9.43379	15.5429	8.15885	8.31535	17.4051
1555116_s_at	SLC11A1	55.3777	34.534	41.9813	35.3158	27.8487	21.9288	29.8244	31.3143	17.0719	32.7042	93.8284	37.8912	36.6397	26.5636	46.906	27.7506	63.76	49.2556	28.5924	26.3348	33.7327	50.4509	37.567	35.5901	53.6598	49.6479	30.5026	26.915	56.6412	32.5573	24.7201	40.347	61.6315	23.4057	32.3109	41.8205	44.2846	32.0269	73.4096	36.0833	43.5835	25.9126	47.8626	23.7491	36.5623	25.5903	52.8993	32.3141
1555137_a_at	FGD6	12.2362	20.9272	16.4451	15.9915	10.6984	18.9158	11.4106	11.0985	14.0031	11.8879	9.80214	13.3912	16.3527	10.755	20.2233	11.2969	15.1773	9.22654	10.31	11.5431	9.80328	23.3391	10.1616	14.5775	12.2703	11.1423	11.1766	13.1906	13.3846	10.8846	17.6103	9.80922	18.4473	11.3903	25.0751	9.71345	10.662	18.7681	18.4958	16.0691	23.461	13.4957	10.3891	14.2829	14.0878	11.7343	13.2513	22.5107
1555154_a_at	QKI	253.29	370.107	349.479	254.105	179.597	336.536	217.909	58.4375	318.597	178.314	162.251	272.875	280.324	150.921	320.495	183.47	295.092	185.965	120.214	255.126	140.031	306.248	174.004	380.533	223.725	245.075	268.193	311.99	199.042	207.323	391.066	196.307	401.348	290.964	332.508	223.481	149.148	369.04	280.916	269.577	330.381	276.362	416.217	280.784	301.35	150.158	238.361	435.845
1555167_s_at	NAMPT	1878.75	2897.94	1704.93	1878.75	1248.57	1320.85	1759.59	910.374	2199.38	1219.34	1217.21	2010.1	1527.04	775.901	2127.82	1675.13	1504.2	1053.45	564.039	2139.21	848.093	2112.35	939.339	2140.88	1208.16	1717.53	2027.13	1452.56	1277.74	1721.3	2463.05	1299.08	2828.61	1527.75	1934.65	1234.07	1229.19	2442.14	2492.64	1566.06	2011.59	1386.32	2742.07	1741.75	1684.28	783.989	997.715	3507.41
1555212_at	OR8B8	15.8064	15.3482	17.0958	19.5953	17.8903	16.5215	19.4273	20.4823	24.3896	17.632	17.6405	16.4035	19.0671	17.5281	16.0785	21.3453	16.0282	18.9682	21.8975	17.4561	28.8187	17.8488	19.5271	15.8451	17.1032	15.4629	21.9404	19.504	18.7327	20.6945	19.0419	15.1084	21.3416	20.0854	20.6582	24.0804	16.8836	17.3819	18.148	18.4405	18.8667	23.2719	21.3189	19.9096	19.7271	18.935	22.7691	19.9558
1555214_a_at	CLEC7A	192.179	384.682	162.197	176.564	81.943	182.605	156.312	83.636	196.301	165.131	135.056	149.581	154.798	67.3001	174.215	121.121	178.015	116.721	79.9355	253.175	76.9392	141.814	115.002	237.186	141.859	179.335	200.233	151.473	144.895	128.354	263.484	132.698	319.086	141.668	218.052	149.775	188.156	222.515	192.417	145.462	264.188	150.378	305.489	135.21	194.507	93.5358	161.229	356.568
1555222_a_at	LOC101927122	64.8169	84.7023	68.8882	71.3731	65.5183	63.8797	81.8424	86.7133	78.9489	69.2271	82.078	65.5115	70.9843	104.946	71.0004	83.6377	70.6376	90.6364	79.6246	80.4131	102.815	73.6354	81.7008	61.7429	66.5887	63.5117	94.0617	68.9465	66.1935	68.9905	68.6521	96.8037	74.5734	65.296	65.456	86.9844	84.7164	74.0972	67.4401	60.3273	82.7406	91.9172	71.8091	79.2265	72.5013	72.561	76.0867	77.0224
1555235_s_at	IQCF3	12.2036	15.8791	18.554	17.6547	16.6722	20.5022	15.7992	17.5771	16.0796	18.6887	16.5358	16.9746	17.2646	14.673	21.4504	16.3888	14.5217	18.6995	21.0006	18.3094	20.0295	18.9758	17.5092	17.0646	13.0413	16.4619	19.1215	17.7138	17.7172	15.577	16.9101	16.78	13.6155	17.8475	18.6851	16.2211	20.449	14.4971	18.179	14.8467	23.53	19.8825	20.9085	18.2648	19.7902	13.7115	22.5797	17.285
1555236_a_at	PGC	17.0888	15.717	13.8626	14.3733	16.4585	18.5885	19.4538	16.6696	19.6069	17.3324	14.0613	20.0044	16.4002	16.0009	17.3072	19.3083	12.5835	20.4965	16.5043	21.2631	18.681	15.2803	19.0929	13.9919	13.8863	15.3322	18.02	24.6065	19.3276	18.8761	18.7733	20.8699	19.1865	15.9945	17.8869	20.2446	16.1549	16.5312	13.1188	18.4684	26.929	16.6696	17.8159	24.2513	12.7398	15.4032	23.0512	15.6325
1555237_at	BC011942	19.7367	20.674	21.1492	20.0888	21.0653	19.927	26.0527	22.001	25.2387	20.0065	20.3284	20.9483	19.5964	21.0911	20.5269	24.62	21.5062	22.1299	24.9136	22.5577	23.5562	23.1913	18.8019	19.8936	22.5241	19.1628	28.7756	23.5459	21.5842	21.4028	21.9377	29.039	25.6179	21.3239	22.1648	23.2019	20.9713	22.703	16.9189	25.5889	22.6161	27.6204	21.5355	24.3588	21.2681	23.5922	31.218	19.2381
1555247_a_at	RAPGEF6	269.624	181.942	149.546	309.133	142.874	202.568	175.054	79.601	214.772	226.234	222.115	307.049	312.95	192.399	223.35	229.499	389.58	161.503	111.719	259.292	128.039	99.6796	221.262	241.715	267.107	393.868	191.315	300.082	217.779	237.995	267.342	120.671	264.973	164.664	252.209	206.105	126.576	260.103	137.149	173.999	172.479	143.817	234.62	183.444	245.335	288.608	138.468	317.591
1555267_at	GRID1	31.4799	31.2652	27.3473	33.552	30.8669	30.144	32.6102	35.3622	37.3853	28.9098	34.5551	24.7483	26.8862	26.7143	42.1545	26.5889	25.6372	39.9606	38.5206	28.8289	40.7166	28.6866	35.6046	34.0146	26.8757	31.7933	40.7291	35.7869	22.3726	28.1701	32.9041	23.8345	34.165	28.3613	30.9996	35.4208	26.9883	27.8546	32.9964	32.2354	34.5238	24.8333	28.6055	38.2966	29.4857	24.2924	44.6623	34.7994
1555271_a_at	TERT	18.3204	16.795	12.119	20.6138	21.1265	16.5293	20.9457	20.8341	19.9883	15.2741	18.6647	16.4191	13.8583	22.3828	19.533	17.14	14.7705	18.2922	19.7482	14.9208	24.0095	18.1546	18.6015	15.2482	17.5958	13.5258	16.042	16.4191	15.2415	19.1058	15.4193	20.9506	17.9687	16.5174	19.3642	17.2983	12.3809	17.7362	16.1484	15.6711	16.3147	16.6399	18.1129	19.9361	14.0606	14.6291	11.3807	18.814
1555277_a_at	SLC4A5	13.654	17.2171	16.8895	17.8441	16.351	13.6503	16.9537	18.1203	20.9032	14.8446	15.4033	17.2624	14.6026	17.8349	16.3914	15.5044	14.1492	16.9829	26.641	17.0588	14.9388	13.8749	14.9079	12.5622	15.783	12.9007	16.9001	21.3994	13.5388	16.5177	14.9296	20.6426	17.1483	15.881	16.8245	16.5557	15.236	18.2626	13.5479	16.0986	18.7062	15.7177	16.1625	17.4352	16.2641	13.3326	20.2548	15.6719
1555281_x_at	ARMC8	28.4645	22.6071	16.2531	27.6738	24.5815	21.6779	26.1361	20.1786	25.9295	24.1981	20.4044	24.9331	22.3539	27.5712	20.7584	23.1594	19.9162	19.9166	20.8104	30.9818	19.0179	16.6533	18.8904	28.8961	26.8259	25.2706	20.7535	27.8761	25.7655	25.3885	18.3173	19.449	21.1717	17.7727	28.9841	20.3007	13.224	24.0054	21.7266	20.2505	18.2402	18.7198	19.5734	30.7001	14.1246	33.9545	12.2015	22.3243
1555288_s_at	FBF1	92.817	78.852	98.6446	101.342	94.3081	78.2583	98.7387	107.351	78.6973	99.2721	93.1306	109.435	85.0428	101.433	92.7186	84.3126	95.4616	121.359	137.214	97.9745	118.909	89.4875	102.308	94.9052	96.3647	88.4298	76.1754	102.142	92.3755	81.4332	87.8408	124.441	86.1252	103.293	80.723	97.2082	118.005	106.813	76.695	102.648	95.623	114.217	110.657	89.0575	109.759	86.4593	111.428	96.3917
1555291_at	TRPV3	8.60317	9.33517	10.2608	10.5568	10.4203	9.27509	10.2608	9.21006	9.93075	8.70951	10.4885	11.2867	9.2365	9.52955	10.259	9.92686	10.3184	10.9343	11.8301	11.8361	11.9745	8.67602	10.4519	9.23661	10.4612	10.6333	10.5908	10.6266	10.6659	9.57541	11.0826	9.19241	8.67052	9.36202	8.32763	10.2157	9.38303	10.7539	11.9777	9.76961	11.4353	9.8516	10.7598	8.89818	10.2422	10.6561	11.16	9.40739
1555298_a_at	VWA3B	8.30299	9.01043	7.32886	7.92991	8.02464	9.15679	9.06679	7.77583	9.62233	9.39704	9.25574	9.69798	7.79865	8.33223	9.21614	8.98768	8.43155	7.05286	10.1278	8.62278	11.3365	8.10101	8.12955	7.99351	9.38104	9.00746	9.87677	8.10202	8.0795	7.85755	6.52313	10.3295	8.39073	8.62701	7.64745	8.76861	8.56147	7.99507	8.16417	7.97625	11.228	12.1078	10.7734	7.64119	7.40713	10.2452	14.0959	8.45402
1555309_a_at	CARD14	17.837	20.5654	17.4647	14.1545	15.8603	16.3314	18.6893	17.0987	20.8929	15.5492	13.905	13.8587	15.448	19.7204	12.9947	18.2914	13.2371	22.6379	15.5163	15.0451	19.8821	13.1458	19.111	12.9723	13.7978	12.945	23.4331	15.3588	13.2107	15.3299	11.2499	17.7473	14.1084	22.5802	15.4377	22.0052	19.7935	15.2912	15.8812	15.2053	28.3736	27.111	17.2071	22.1529	13.905	23.3015	20.606	15.6774
1555310_a_at	PAK6	24.8741	25.9377	36.101	29.0356	33.5482	41.6573	27.9729	35.321	39.3901	32.0137	26.9312	26.1717	25.0045	31.925	40.8041	39.8939	28.0245	44.2533	39.0904	35.0724	37.2028	52.0929	30.2284	36.8134	28.6212	31.4286	35.3324	35.8298	35.1695	33.5827	38.2598	53.6311	34.5715	32.486	29.4612	34.8786	45.7345	32.205	31.3503	31.5244	23.2197	29.9445	37.8866	31.6601	38.3784	34.6449	37.6234	30.061
1555315_a_at	MAK	27.9457	17.2525	35.0342	16.4646	16.4689	20.279	15.7458	23.0243	19.5462	16.7975	24.5211	35.6304	19.7785	16.7305	30.1127	24.5389	30.9376	20.7795	15.5655	17.9721	20.6527	25.1244	15.6143	29.5576	22.5719	18.0998	24.1526	19.3675	26.7211	27.8443	21.0561	18.4509	33.6025	41.368	18.3622	24.3795	25.6712	34.4918	39.4154	24.1716	18.4342	15.6852	29.1909	18.4386	17.24	14.2134	19.7214	32.0961
1555321_at	ACOT11	20.5499	30.7244	19.7474	24.3018	25.7693	21.9868	31.7678	27.6776	35.0961	23.9099	19.6619	28.5065	26.0354	32.1098	21.2752	29.1618	22.48	34.6156	33.1988	27.7848	26.0942	24.091	30.157	20.8247	23.1933	24.2527	26.3839	30.2161	22.2335	26.3976	25.8565	25.3213	22.9464	28.9218	24.6611	28.5389	22.2773	26.5028	14.9942	23.541	22.2066	25.8041	25.1107	24.7027	28.8476	22.5529	16.793	21.8387
1555326_a_at	ADAM9	30.6973	33.8271	35.695	23.1249	18.057	32.6114	22.2412	17.6946	24.9476	21.7519	19.1222	26.0161	20.6026	17.2112	24.3359	19.6177	28.332	16.1866	16.5384	22.8088	16.9988	21.982	14.7673	29.1479	16.8573	23.7877	25.5301	18.4974	16.9806	18.0187	36.5142	17.8118	27.3733	25.004	22.6456	18.958	17.5029	33.7553	66.6805	23.237	62.7294	30.6969	36.5668	26.6255	24.3188	20.8306	20.0719	34.1444
1555334_s_at	SLC30A5	119.331	144.772	159.946	134.787	87.2174	162.5	109.631	42.3969	136.692	112.203	68.3451	177.784	93.2693	61.4986	118.496	79.4169	98.9451	88.5141	42.0596	151.245	68.4524	95.0421	61.326	149.631	67.5046	96.2544	96.6627	140.168	46.9573	75.04	184.221	69.9651	121.43	141.018	154.848	66.4644	69.717	151.167	152.906	143.502	169.036	131.278	223.995	107.746	153.819	86.2491	90.8541	193.101
1555336_a_at	ITGA9	18.5376	19.0144	11.5731	14.4046	16.1524	13.1459	20.2161	14.5182	18.7125	13.5933	16.4154	18.0255	12.8254	15.0472	14.2888	15.7037	13.4709	20.4509	22.6179	16.5319	21.9888	18.1659	15.0209	15.2369	13.6587	13.5029	20.1075	12.3281	11.9655	15.2415	14.2949	16.4749	16.5611	14.6295	14.8855	15.8524	17.2659	15.0968	18.7271	14.1669	22.7072	22.1363	16.4846	15.5828	16.2946	18.6945	19.7077	13.559
1555337_a_at	ZNF317	33.6238	31.2241	73.03	38.7487	19.6057	64.8122	33.9443	19.5755	49.2188	32.8474	23.5622	53.1632	24.0619	21.1533	50.5673	22.3029	40.5054	25.209	22.4108	42.3262	20.8269	42.519	20.4733	34.0398	18.025	27.1304	32.5766	40.0788	16.682	19.1293	75.223	16.2404	29.7996	46.7542	44.3818	17.8178	22.9613	66.7311	81.6952	39.9092	52.5056	38.8252	85.4163	32.1322	53.5448	17.4599	35.3948	82.3293
1555348_at	TFAP2E	97.3902	82.1459	93.4132	91.3153	78.5319	80.0009	93.7262	83.3194	91.5847	92.5977	89.146	79.3398	77.0399	70.0139	84.8884	73.4542	90.3795	85.9192	85.9162	102.369	78.9093	74.0251	100.23	80.7781	94.0022	73.4377	76.5532	100.92	92.0186	84.0967	76.8427	87.4928	78.1145	86.1535	91.6271	91.4302	76.7953	84.4148	96.7129	78.9533	51.786	99.9121	73.6125	86.0855	73.3078	78.539	85.6044	85.1465
1555351_s_at	PPHLN1	85.858	62.4393	91.2295	73.5673	69.7189	72.7658	55.5148	68.6362	54.3932	76.3707	67.817	86.0133	64.7543	53.7547	81.5184	52.8455	82.098	81.0546	46.2095	79.8535	54.145	75.0216	56.273	82.5233	55.0982	81.4232	48.8899	69.9957	55.9586	49.9717	89.5674	52.9837	69.964	64.6535	70.7224	47.0805	60.2373	85.1069	79.8203	63.7301	80.4346	59.1063	98.8344	66.8087	82.8563	55.133	56.3993	83.3343
1555358_a_at	ENTPD4	47.5078	39.179	49.2815	48.9413	36.5442	39.5961	38.8806	30.2118	38.696	35.9836	36.9302	35.2646	31.6879	30.9832	40.3373	38.5894	48.5292	38.8783	29.2408	40.9864	38.4424	52.4328	38.6425	46.165	37.8685	43.7637	40.6839	44.1718	28.9234	34.2887	59.4245	34.2571	50.7334	39.6899	36.4519	31.8714	37.8145	44.2593	44.2558	43.5053	38.5143	47.1212	68.687	41.7731	52.7545	32.4772	32.92	46.297
1555370_a_at	CAMTA1	9.35904	10.3078	8.82959	7.69034	10.1262	9.76801	13.3022	7.63848	16.5716	11.8414	9.80602	10.6811	10.2223	6.71602	9.56842	8.1277	8.24724	10.9733	6.89264	9.59004	8.57677	10.7149	8.67029	11.3243	17.7213	9.72513	11.6339	22.4417	9.10944	8.28612	10.7243	14.1332	11.3193	7.46832	11.4307	12.249	7.5341	11.6069	12.1034	13.6896	13.2091	8.06197	8.17512	10.5819	12.028	7.81808	8.01188	12.9489
1555372_at	BCL2L11	215.871	62.4174	100.401	154.631	108.177	67.7616	115.383	128.308	76.8256	221.879	263.564	125.365	152.313	94.9626	142.626	88.7382	207.058	124.155	103.446	118.48	81.6813	194.006	143.515	114.42	109.767	233.68	56.9417	102.728	220.151	92.2762	76.468	92.9883	136.912	112.934	132.978	102.837	154.33	97.6515	159.945	98.1139	74.5211	91.5333	109.161	84.5243	121.453	100.881	164.714	128.457
1555387_at	UBA1	29.03	34.8701	24.387	27.9292	29.5236	29.0134	27.606	31.9739	25.5446	25.8138	30.554	33.4575	26.6446	30.2577	25.0945	31.3729	31.1278	33.7794	31.0085	30.883	39.1087	39.8563	26.8469	25.766	27.0474	38.7771	27.3052	27.8668	32.6018	26.209	29.5049	27.7135	34.8032	27.6918	35.1095	29.1527	35.8947	37.4057	29.1443	28.9362	31.1629	32.604	25.7127	25.6859	32.9125	27.7577	27.7155	34.3493
1555399_a_at	DUSP16	33.6238	67.0281	69.2388	68.5938	73.4812	62.1964	79.963	56.366	79.118	59.5721	45.8354	48.7569	61.8603	72.9814	54.141	77.445	36.3813	58.9624	87.6903	68.5329	92.1265	59.126	62.8233	52.3371	57.9982	60.9386	61.3316	69.548	53.2723	67.2479	54.1902	72.6796	49.1066	59.1624	70.9833	88.219	50.563	57.0374	44.0383	45.5861	65.7421	50.6619	55.5916	77.9105	58.6025	57.5989	46.3866	68.6848
1555407_s_at	FGD3	178.663	240.536	253.154	213.206	131.948	289.393	192.786	40.8798	265.889	194.487	163.923	208.927	155.076	60.5525	302.72	90.2716	155.634	89.3941	118.784	218.479	57.0161	284.506	129.479	235.74	125.336	140.115	158.138	199.443	97.9331	102.993	307.104	104.862	230.99	251.502	235.065	111.295	148.005	222.02	262.605	254.118	293.875	183.931	409.604	199.601	252.798	131.468	212.236	332.357
1555419_a_at	ASAH1	2032.05	3379.65	2218.07	1591.17	1302.01	2090.8	1493.86	1440.57	2875.01	1918.04	1378.49	2102.72	2102.85	1239.58	2506.1	1917.55	1521.08	1560.84	909.207	2901.53	1065.97	3402.38	1086.72	2183.66	1506.19	1968.29	3035.25	1852.48	1444.32	1935.71	2865.54	1177.25	3085.12	3140.61	2526.19	1455.13	1504.14	2761.64	4137.78	2092.8	3675.95	1975.84	3123.74	1921.64	2782.72	1413.38	2474.81	3353.26
1555420_a_at	KLF7	244.077	155.991	194.459	263.824	138.028	161.741	148.994	75.4129	210.107	178.94	141.117	223.02	191.315	83.9234	222.295	121.615	256.87	109.168	76.6445	231	62.4131	182.301	95.5185	228.597	138.596	242.854	141.56	190.877	122.038	134.635	238.951	115.322	250.861	208.915	225.136	106.282	151.549	220.805	182.435	189.535	229.736	160.633	270.604	181.069	244.555	94.2988	138.548	289.471
1555427_s_at	SYNCRIP	102.153	125.933	135.198	118.217	86.7683	154	97.92	65.0075	64.1691	81.7203	110.501	124.352	95.4885	101.524	137.457	93.2715	102.343	97.9391	76.4291	95.2721	66.9648	102.951	135.746	133.709	105.289	95.2638	106.214	93.7039	84.5954	98.7633	127.18	96.1771	110.051	77.5173	103.123	87.6955	91.2848	131.183	139.743	99.9739	119.2	123.005	137.577	99.0958	122.338	108.252	82.9418	103.995
1555434_a_at	SLC39A14	16.8897	25.3751	21.0546	25.5934	23.7064	25.9327	24.3462	22.3672	29.7786	22.7656	25.3553	19.8692	20.5503	25.3032	23.1761	23.3621	20.5282	21.9164	27.7074	27.971	31.0965	15.8573	21.8159	18.9179	22.4309	21.9944	32.4068	28.4584	20.7378	21.3846	26.2173	25.9454	38.3589	22.2174	26.4771	26.8708	24.9763	26.5779	23.4161	21.9583	27.7976	30.5594	21.0596	31.0864	24.1691	27.3224	30.3483	22.3708
1555446_s_at	TRAPPC10	54.6884	38.3023	74.7611	63.932	53.9676	74.2031	58.5816	49.3294	57.1099	55.5638	81.6479	69.1955	57.2455	47.7315	58.8358	49.4775	171.217	66.0953	60.5658	48.4333	43.4859	61.5908	57.4153	88.6145	46.4952	144.675	73.7691	75.5591	57.6557	62.4884	58.6426	48.9137	77.2676	64.3659	53.8824	39.0522	74.6127	64.5213	50.6133	63.4278	34.4335	57.4911	61.4101	53.2753	62.0206	58.5986	51.1054	61.9842
1555460_a_at	SLC39A6	90.2375	87.0913	161.032	124.144	62.0296	150.088	108.112	20.5114	125.181	97.2081	64.556	152.115	68.2016	49.0339	125.735	55.9612	70.7578	77.4951	43.5905	149.03	33.0228	88.548	62.2159	134.656	62.2286	70.8777	89.6039	98.3122	49.5028	65.0316	208.23	50.5681	126.464	105.718	131.729	48.9321	55.1681	113.764	126.675	108.745	105.947	81.9798	162.815	98.535	152.029	70.9413	59.5999	192.642
1555461_at	TXNL4A	50.0947	34.7842	41.3353	49.8718	47.9124	67.8693	61.6744	52.9628	44.6452	43.1016	51.2736	40.1468	56.3606	53.9901	43.1765	62.6009	41.4168	58.5499	40.8751	46.4478	47.7591	29.4259	51.7236	52.2682	66.5051	41.9549	50.3306	67.3086	45.4412	63.1115	38.1282	43.4319	41.9782	46.518	64.5769	42.2843	44.9963	39.8291	37.622	67.8817	36.6808	43.7999	49.404	43.2652	53.204	54.1359	39.5711	28.1825
1555467_a_at	CELF1	135.336	149.827	197.206	143.046	88.2452	157.317	123.284	46.9979	143.079	145.447	136.788	160.902	127.54	60.881	170.526	79.0077	155.604	126.145	54.6028	164.68	59.5158	159.755	94.3911	180.964	108.407	122.605	125.031	139.257	98.0196	74.0892	199.76	72.5375	183.598	151.97	154.41	101.134	99.1721	147.197	206.786	149.56	195.584	161.378	226.266	133.184	134.575	96.7293	136.193	205.231
1555472_at	SORBS2	8.67868	8.5752	9.50608	11.2105	8.85708	12.2775	11.9662	11.841	11.0756	7.51841	10.1978	11.3783	9.64992	9.27391	11.7773	11.0021	7.82493	8.665	10.6425	8.31243	9.36638	10.4371	8.12689	11.1547	7.59183	7.85631	10.4274	9.01287	8.98272	8.52939	9.23887	9.24067	8.76124	9.04449	8.64715	10.5043	7.81264	7.30234	10.5818	11.7118	19.9094	17.1698	11.8255	11.0998	8.38751	10.825	15.5879	9.4768
1555489_at	1555489_at	13.1792	10.3541	8.97879	7.88108	7.87558	8.92545	8.08559	9.02381	8.74523	7.33748	9.17187	9.89066	7.41333	8.31359	8.65341	6.86594	9.31999	10.837	8.0437	7.62953	7.95238	9.96156	7.37753	8.45704	6.81807	8.19637	7.41143	7.69292	8.17188	7.27875	8.42461	10.3182	8.00514	13.7781	8.83332	8.35527	7.98856	8.83332	7.82346	8.07507	6.45662	7.17357	6.5409	7.55832	9.41051	10.8805	9.40165	10.1911
1555539_at	SDS	15.8064	19.8096	24.7507	17.8947	19.1159	18.3355	21.9594	18.622	22.1428	15.2494	19.2731	15.6048	16.2515	16.0113	19.0768	20.425	16.4706	18.8189	20.8497	22.4042	21.5409	25.3668	19.7035	16.5663	20.8113	18.4022	23.7675	18.4191	16.8916	18.3355	21.8699	19.8286	23.1402	16.0585	17.9687	22.9331	22.5929	21.1686	18.8112	22.7209	29.0427	24.5041	22.3472	23.465	19.879	21.4418	24.427	23.992
1555548_at	NDUFA10	28.8818	36.5338	30.3145	30.6684	24.2086	30.1237	35.8863	30.861	33.1742	28.3357	33.2344	35.393	27.4353	30.2818	26.657	32.9736	29.7658	25.2585	36.1776	31.9951	35.0334	30.4661	26.6025	24.3191	32.7978	27.1868	33.3791	29.8113	25.1071	24.2663	24.6692	41.2597	31.4535	27.1351	31.4467	30.585	31.5798	31.5652	24.0112	33.0867	34.3628	29.9257	29.3474	33.8677	25.064	30.9942	31.5535	29.6471
1555553_a_at	SLC22A7	22.4571	31.8143	26.0779	34.6827	32.4545	26.5057	36.4971	30.5106	40.9488	25.8064	28.1402	30.5153	25.2691	31.7358	26.588	38.4187	21.5694	18.4805	42.8641	28.8002	53.9116	16.225	33.6232	20.422	30.6377	27.6034	30.9474	30.5576	29.2178	31.7099	26.4006	45.1933	31.3784	28.363	30.243	42.9209	28.3472	27.7393	27.9375	26.1014	44.6574	29.1679	33.0669	37.6417	25.0474	31.8323	34.3955	28.1599
1555565_s_at	TAPBP	127.86	176.158	175.623	112.75	95.9158	141.027	96.9023	71.5963	114.991	89.9736	91.259	130.018	115.888	83.1928	147.851	102.495	110.472	105.563	89.7189	81.0743	87.7622	134.767	119.05	110.819	99.2832	115.065	127.249	129.002	91.4208	113.248	138.397	106.475	120.219	115.879	132.596	96.3986	121.325	137.382	212.85	118.433	158.895	142.928	217.518	113.79	131.902	97.4413	137.235	113.89
1555591_at	PIF1	6.68398	9.38403	8.46203	8.06892	8.4364	7.72785	10.3426	9.08587	9.8058	7.85872	6.39767	7.91581	8.85039	9.44149	7.86557	9.37681	5.93553	6.69107	9.05741	8.748	9.0709	9.30977	8.16162	7.50014	6.92918	7.51989	8.79314	8.91754	9.52419	8.47855	7.40202	9.65437	8.32536	8.28547	8.03499	7.8052	6.80566	6.97747	7.78417	8.06665	10.2892	9.96653	7.62879	11.3287	7.23806	8.79319	13.4376	7.21232
1555609_a_at	ZMAT3	41.0658	63.2587	57.3799	58.0541	46.5472	50.7575	44.9196	23.8752	37.9504	35.981	42.8594	36.7847	61.4647	37.412	53.021	33.5272	29.7078	47.1219	42.7426	65.317	29.3845	43.4872	35.8966	68.2775	39.4943	28.8556	47.2767	66.9292	21.8417	42.5014	59.7761	47.2323	41.2557	46.7426	70.6882	35.0231	24.2379	81.8471	59.2006	48.2891	74.3684	51.4461	48.1189	48.2453	41.3014	36.697	45.4386	53.1283
1555613_a_at	ZAP70	684.422	558.268	1493.53	885.538	493.827	934.917	680.894	180.882	822.974	757.065	828.594	952.373	618.03	439.606	1006.25	399.206	648.324	933.654	584.924	826.2	601.203	639.24	955.822	764.807	595.077	547.693	386.525	918.587	392.211	443.068	737.752	553.278	772.282	515.796	495.529	575.497	456.058	549.68	782.91	765.825	701.032	784.332	1578.9	475.516	929.533	585.297	666.302	720.896
1555629_at	HAVCR2	35.0734	27.0569	30.7337	26.9497	24.3804	24.3329	28.393	23.1547	34.7558	38.7405	32.5781	36.474	34.2662	25.1295	26.0085	22.8119	28.7884	43.1846	22.6239	30.7338	24.9006	29.0685	29.0253	28.2538	35.0454	37.83	19.8908	27.4985	27.2477	24.3138	22.6762	28.157	32.1218	36.1379	26.5409	31.6822	31.7307	23.6602	37.1984	32.913	34.2548	24.5732	31.5671	23.5861	26.8849	28.4204	37.7743	34.3575
1555630_a_at	NARR	186.591	309.917	210.873	177.858	262.72	319.888	246.38	160.102	193.145	170.661	117.167	195.35	182.224	245.183	201.026	212.975	222.988	196.789	130.163	154.8	132.044	267.479	165.56	227.657	200.599	156.551	249.171	300.939	264.951	228.712	230.982	128.62	201.484	223.678	289.713	171.812	195.491	215.4	375.969	264.307	291.739	585.919	205.955	260.684	216.202	177.412	307.006	203.796
1555643_s_at	LILRA5	729.332	1150.43	422.15	329.741	355.725	362.755	752.393	193.409	558.734	273.16	717.054	446.775	460.226	334.878	532.234	1266.1	510.852	443.566	325.441	494.073	363.676	918.592	352.242	824.255	753.147	460.138	462.174	422.609	944.933	1322.96	592.931	416.35	526.407	223.26	529.823	721.184	495.689	369.731	1013.98	572.1	837.455	387.669	1354.63	657.364	563.616	507.246	551.024	608.892
1555645_at	GAFA2	54.7327	58.0502	60.747	57.1165	62.6691	46.2576	64.3876	71.6354	67.0256	62.4682	57.9928	53.3925	55.6552	58.3562	53.9522	48.7366	56.0847	66.34	77.7231	61.2886	70.3262	68.3414	59.3354	53.1555	53.2753	43.1423	56.9855	61.4599	50.6488	42.4031	71.6588	74.1626	59.8924	62.0488	56.4199	63.5059	57.8588	60.8437	55.0296	55.0623	45.7088	50.8847	53.5978	54.1209	57.131	51.9128	63.2125	50.2352
1555653_at	BC012090	2083.8	2084.88	2212.51	2800.58	4283.58	3139.65	3697.1	3880.51	5962.58	3446.22	2580.26	3403.96	3718.15	4461.83	2539.29	4426.87	1766.92	3102.42	3575.33	3139	5252.83	2217.47	5329.52	1533.34	3779.24	2209.14	2666.4	3645.9	4068.27	4108.06	2367.44	3006.56	2220.75	3170.36	3008	4446.05	2586.51	2901.03	1556.19	3094.41	3124.98	2334.65	2404.78	3739.76	3580.91	4778.53	2654.92	2275.98
1555656_at	CD300LG	154.202	161.905	153.678	173.877	170.27	147.016	184.421	188.12	204.901	164.656	179.955	189.052	150.192	196.298	170.117	182.323	144.874	180.457	264.726	186.947	278.069	191.117	176.788	140.132	146.91	160.149	185.872	191.182	148.982	172.998	183.019	228.77	192.332	161.032	167.829	199.042	155.217	203.816	153.264	153.486	201.08	176.236	148.944	183.293	184.788	180.443	191.835	156.251
1555687_a_at	CLEC4C	25.4022	23.4107	15.4808	15.1993	15.2341	16.1538	24.3427	13.3386	14.2767	13.0895	19.3693	17.1074	13.6605	14.1966	14.1938	21.8394	22.1713	16.7122	13.5271	20.4073	15.5378	14.7469	15.3375	11.5863	14.6113	9.74645	25.618	13.1797	12.4066	22.3673	13.8754	12.7486	14.9023	18.3128	22.3304	16.2352	21.1287	17.3335	15.3335	33.6078	16.3956	12.8582	20.2923	17.0003	21.9783	22.7861	13.2345	16.7411
1555688_s_at	SLA2	67.6013	65.8246	108.925	75.1256	40.8769	98.7955	60.6795	32.6814	94.5919	58.7733	54.4964	81.4384	52.1607	42.4971	79.0229	46.6105	50.1643	88.039	48.1236	84.4371	56.9776	81.4508	54.9782	60.9658	45.7396	51.7303	57.9867	117.602	40.6327	45.8929	81.1718	63.2168	61.5116	83.6256	62.6051	53.926	50.4908	70.8124	76.2467	64.2752	85.4974	79.1653	130.681	67.9696	77.3512	49.4914	76.1301	102.183
1555697_at	KLK4	91.8094	133.694	107.145	121.934	98.1466	108.223	109.679	121.648	136.934	104.482	112.178	110.422	97.6078	125.1	95.5992	115.605	104.619	111.065	141.139	115.307	149.787	108.65	112.886	104.206	94.9413	103.791	123.245	105.307	92.2347	104.997	111.42	140.946	111.238	101.167	109.393	120.326	92.869	128.318	93.3017	99.756	112.026	94.1992	100.841	107.564	108.566	115.122	122.367	100.524
1555704_at	CMTM3	17.3111	24.4682	23.4477	19.8224	29.3379	21.264	29.5098	29.6776	22.1528	20.8059	22.8333	14.8433	25.2999	29.5311	21.6707	33.2246	16.4844	15.0048	27.9877	19.9858	32.4048	17.7191	18.6922	14.4609	26.3161	15.3478	18.9523	21.659	24.2513	30.2489	18.3859	28.3581	21.0993	24.5602	19.7399	29.7269	20.6339	15.8283	27.8061	23.1748	31.4311	23.368	28.3029	31.2947	15.4648	23.1255	24.0892	14.7163
1555727_at	AY177672	8.21169	6.91176	7.37533	6.82341	6.89654	7.77969	6.85023	6.83981	6.72123	6.05353	6.34856	7.16094	6.4692	7.69489	6.13612	7.63524	6.04755	7.27496	7.7607	6.58305	6.87316	6.3466	7.60916	6.08541	6.09055	7.20258	6.49856	6.80296	6.01886	6.83621	6.50967	6.23603	7.95326	7.58568	8.70164	6.3038	6.25315	7.56378	6.84288	6.19785	10.9915	8.66657	7.1119	7.58481	6.61683	6.66294	6.44761	8.99945
1555728_a_at	MS4A4A	75.2745	355.583	64.4897	66.8949	81.815	93.1794	45.2901	56.7048	38.3196	81.6615	73.2076	85.5868	52.5814	57.0494	63.9389	104.629	81.9167	82.8919	26.1902	66.0682	66.3651	161.557	38.8456	72.858	63.3571	44.217	92.7125	66.0415	161.628	143.022	90.4285	52.3937	69.2292	41.3858	102.687	52.6033	94.0087	66.8472	168.722	117.18	104.164	67.4324	59.6239	68.0752	59.5019	74.2018	125.028	133.875
1555730_a_at	CFL1	2052.45	2458.68	4052.37	2349.06	1672.66	2444.85	1709.88	595.614	2657.71	2280.62	1845.01	3113.3	3103.13	2865.97	2342.04	3077.28	1406.07	3512.62	849.154	2263.77	1734.71	2662.78	4165.11	1395.64	2835.56	1194.13	1150.07	2843.14	2797.36	3445.12	2707.04	888.207	1489.77	957.675	2914.9	2869.89	1565.99	1802.37	3856.67	3750.87	2664.04	2086.76	3481.37	2361.6	4225.28	3328.6	1462.76	2539.54
1555736_a_at	AGTRAP	1397.27	2390.92	1819.03	1202.92	1425.99	1617.5	1454.4	736.575	1502.38	1313.49	1635.7	975.802	1416.74	1121.54	1989.6	1537.05	1396.29	1339.58	807.02	1060.15	1058.88	2109.59	1329.35	1760.9	1380.12	1052.96	2032.61	1257.97	1436.54	1560.78	1674.04	1253.12	1868.33	1400.3	1650.77	1332.08	1693.85	1165.35	3911.16	1722.72	2054.47	1885.32	2249.13	1907.4	1232.7	1081.18	1626.14	1373.25
1555741_at	MRAP	10.2327	10.4382	12.9117	11.7926	10.4724	10.8765	9.10372	11.7395	9.36047	8.13098	8.15801	10.0722	10.5498	11.5655	12.0443	9.72842	8.43926	11.5423	14.2574	10.8033	12.149	11.3477	8.59703	8.75527	9.51302	7.95674	12.155	13.7065	9.0883	9.47359	10.7558	9.84749	11.8432	12.3585	12.1924	10.7895	10.2082	10.5706	9.42206	10.6622	9.88579	9.99703	10.0034	9.92311	10.7075	8.09018	11.0207	10.7794
1555748_x_at	CD79B	17.0445	24.3427	19.609	21.9711	20.2717	21.8724	23.4547	22.5815	28.147	21.4903	21.8102	21.0472	20.7059	28.0011	13.7327	24.5746	21.6532	15.8224	24.3006	22.8083	26.1484	15.8529	25.1076	19.4361	22.8254	24.2735	27.2549	20.7745	21.0151	29.9914	13.9681	23.2135	25.0558	20.517	20.0356	29.7428	16.894	17.0172	23.2467	18.4495	37.9172	32.0906	25.6336	25.1834	14.7281	24.8494	19.4262	21.745
1555754_s_at	ATN1	54.1923	87.1655	67.6278	62.4013	81.2743	60.8714	66.8875	77.8239	65.8221	61.2465	58.8807	70.8529	66.186	79.6042	60.2024	80.6068	61.588	70.0175	99.093	85.4249	126.751	67.238	76.9439	57.6859	69.9773	69.1471	70.2977	57.951	61.1596	71.4111	70.5417	100.396	72.7589	74.9755	69.4866	84.9114	65.4535	78.9885	73.4212	53.2184	94.1036	66.3669	70.0374	81.6352	74.447	76.536	89.6418	69.8838
1555757_at	C7orf34	12.0061	12.498	11.301	12.999	12.9202	11.3979	14.2192	15.3044	15.7037	12.8301	12.1577	12.3421	11.9083	15.6729	10.8272	15.5198	11.3231	10.5179	18.5855	12.9875	14.327	15.0348	13.078	10.2772	13.1703	13.5566	14.4742	11.5078	12.1341	12.3122	12.0172	16.7402	11.8535	11.8067	11.2107	15.5737	11.9373	14.9198	12.3528	12.6926	16.6635	11.6265	11.1841	14.7313	12.2806	13.4351	14.5956	11.4327
1555785_a_at	XRN1	28.9164	50.256	27.5816	22.2952	24.185	16.8838	28.7569	37.5805	21.0355	31.187	17.8771	21.8839	31.0366	17.4846	25.4755	27.4267	27.8993	21.3283	14.966	26.1234	21.3951	24.1889	33.7177	30.8802	22.7674	43.13	20.2081	21.7771	50.5721	23.1158	25.6721	22.5902	38.9459	25.4035	31.0969	16.3782	51.1842	24.554	19.4506	21.5364	14.4446	12.4461	25.6236	29.3775	22.1675	20.1502	15.6288	30.7198
1555790_a_at	TMEM192	119.5	131.555	93.3066	135.153	147.74	157.79	122.701	148.556	114.243	112.088	120.238	125.257	176.162	141.738	117.502	171.542	147.962	119.959	106.857	107.551	144.635	85.8299	131.538	120.449	178.493	111.159	169.437	156.023	143.721	175.455	115.772	104.862	101.292	131.982	166.66	124.239	127.391	125.538	116.596	142.687	116.758	118.405	99.6127	146.408	126.573	150.833	64.2398	85.6027
1555797_a_at	ARPC5	1296.42	1985.92	1563.1	1669.63	923.657	1455.24	1288.06	757.882	1713.06	1036.48	1008.46	1282.2	1263.96	830.106	1440.6	1049.12	1121.54	1007.67	695.891	1713.36	906.138	1171.86	999.912	1339.13	1166.3	1013.34	1623.35	1514.56	694.926	1029.42	1617.22	923.746	1582.86	1205.39	1633.67	1256.07	1101.06	1378.69	1510.03	1433.71	1782.38	1280.72	1865.59	1295.96	1384.98	954.401	1239.07	2339.95
1555809_at	CRISPLD2	36.9572	40.7558	37.6864	35.0777	41.2724	40.3042	44.8617	40.9682	37.3107	36.382	34.4013	43.6286	35.4049	50.2953	40.8746	43.2388	33.8481	42.0621	39.9536	33.6742	44.0927	38.8824	41.432	30.6778	34.0449	39.3382	37.6456	40.0241	37.8117	36.4471	39.5544	40.8567	39.9163	37.1174	35.1118	51.8464	39.5828	44.1751	39.511	43.7078	49.3019	42.0894	37.1954	42.754	33.9684	37.4842	45.2532	40.2804
1555812_a_at	ARHGDIB	6287.8	6221.17	8482.77	7355.05	6082	6548.91	5654.41	2444.65	7575.94	7489.9	4726.35	7682.07	7002.24	5077.74	6626.54	7303.49	3719.52	7458.14	2872.76	7182.95	5343.84	6813.26	6453.25	3899.3	7098.85	3704.47	3375.02	7033.95	5658.05	7162.46	7707.89	3423.22	4930.4	5479.77	8201.15	6874.98	3412.11	5845.5	8174.7	8241.26	6559.77	6188.18	8501.96	5676	7997.2	6142.54	3924.57	8595.17
1555819_s_at	SAMD14	30.1494	38.1453	41.5029	31.6617	33.6925	28.0568	42.5736	31.6518	37.5784	32.5349	34.1934	33.2401	36.2184	32.8783	38.4103	30.4531	26.7506	30.6632	31.533	33.8487	43.286	26.6724	34.1349	34.2038	29.9637	22.5655	33.466	39.5634	27.7728	31.7702	30.3538	44.5733	29.3938	29.3892	32.1906	38.8454	28.1525	33.4281	25.79	27.9334	67.0486	29.3697	38.1004	28.7791	31.3354	37.1216	33.2164	24.1739
1555823_at	PACS2	332.447	315.789	373.614	366.908	329.528	319.432	339.541	359.39	435.863	348.927	327.991	350.5	300.699	357.435	363.948	351.783	326.475	394.046	427.853	335.775	459.791	428.979	344.477	274.769	306.825	308.197	395.331	384.204	301.117	316.276	400.789	438.023	377.125	336	350.247	401.023	350.587	414.994	339.808	398.611	338.494	381.036	310.13	321.048	354.297	356.918	416.927	355.009
1555830_s_at	ESYT2	33.966	28.4878	55.3498	56.8347	20.7514	79.5971	26.0887	13.7692	49.4	53.4061	27.6421	47.9545	29.1277	12.006	48.8696	16.1973	28.9759	20.5225	20.0765	35.2738	13.5305	25.2062	18.7746	71.6764	25.5991	32.9942	23.9545	45.7696	13.0413	19.2904	49.0765	15.219	37.1792	55.1345	52.0451	21.2016	21.6823	42.1018	57.1586	38.9524	66.4238	44.2889	116.06	20.022	42.1936	20.2883	29.6199	54.6412
1555831_s_at	LRRC41	153.808	96.3109	174.525	137.431	119.818	177.711	119.642	59.6897	128.885	134.433	122.037	173.004	124.816	99.0464	152.762	101.662	135.343	120.087	96.1029	138.897	87.8379	151.895	122.969	116.42	118.511	121.241	121.152	158.194	107.363	103.709	184.811	96.8196	135.766	130.548	158.162	108.196	106.032	158.557	162.776	149.154	123.665	146.497	193.945	116.335	166.743	125.34	137.409	149.411
1555853_at	PSMB8-AS1	35.0272	80.3529	44.1598	45.3682	48.1713	48.8885	40.2374	40.2139	39.5844	52.1816	42.9499	28.5267	37.1296	34.0658	35.1899	33.9583	36.9195	29.5018	44.9799	65.5907	45.1983	39.9511	40.097	47.1043	35.1959	44.6786	26.1606	45.3517	43.5112	39.8766	33.4341	61.0974	48.6392	53.2449	41.2148	36.8553	32.4973	33.5356	39.7988	36.6883	45.7439	54.226	43.6983	46.9239	20.7764	30.6121	43.6038	39.6343
1555866_a_at	HEXDC	435.163	367.615	539.245	325.103	324.217	335.266	372.85	240.374	331.094	416.125	505.365	386.734	331.397	348.298	471.201	233.653	348.448	557.35	438.483	404.742	351.303	511.593	530.876	387.741	363.795	379.385	253.518	317.879	332.957	238.711	340.202	363.255	487.422	334.921	279.429	385.31	509.152	260.584	481.83	425.473	457.087	448.206	600.616	283.095	472.547	314.411	497.122	348.472
1555881_s_at	LZTS2	194.264	166.819	259.617	209.171	234.974	183.294	213.441	243.697	192.929	215.377	212.785	237.734	176.517	205.649	233.248	161.757	184.962	288.047	308.585	206.392	210.078	212.384	208.821	208.539	174.618	196.836	158.955	243.303	160.254	185.132	183.819	227.14	233.915	230.483	195.397	203.367	205.041	192.178	198.682	213.41	189.395	278.074	200.289	182.976	222.925	192.456	245.495	188.745
1555888_at	UBR5-AS1	457.741	213.115	227.904	411.153	326.111	221.242	350.397	675.616	308.654	460.195	348.389	273.202	501.399	310.09	373.651	304.145	466.529	319.598	363.095	396.705	258.864	340.529	264.382	463.752	439.062	579.259	382	256.78	563.092	288.369	324.679	319.177	437.447	386.606	375.989	406.913	460.388	455.152	186.552	366.034	341.782	355.993	311.695	310.071	369.806	257.232	342.309	451.049
1555905_a_at	TCAIM	37.8661	48.2149	29.3859	38.8131	47.4097	40.42	32.8404	29.8055	24.8088	35.3678	25.2408	35.3821	51.4233	44.4366	38.2047	38.3101	33.1639	42.9431	20.553	23.4526	26.2435	25.244	28.4476	35.266	48.4184	33.0637	37.2393	48.3381	42.0093	50.2488	47.002	23.0547	30.1603	28.0564	64.4848	31.1743	33.8465	46.7178	51.2413	48.8641	23.8414	21.359	23.6401	33.9501	36.4112	35.8468	23.5351	42.2529
1555906_s_at	TCAIM	153.748	200.864	170.832	132.968	185.273	171.082	158.041	205.664	142.28	129.706	157.508	145.128	189.643	140.492	159.621	161.82	172.621	154.213	134.037	132.675	140.044	175.103	133.522	166.732	142.005	126.859	169.099	158.666	174.464	178.139	166.605	175.362	169.164	200.326	191.353	135.252	198.719	199.441	226.22	195.143	157.606	167.471	141.001	173.32	149.352	164.943	193.093	167.537
1555914_a_at	EXD3	19.0978	22.8767	21.5527	21.278	19.5872	23.6062	27.9425	18.6371	28.9976	26.2159	18.7487	20.3836	19.7785	24.3932	20.7181	22.2546	17.717	19.4726	32.1607	25.71	19.8834	25.1549	23.1084	25.5876	20.0266	18.792	20.6125	24.9003	16.339	18.8901	18.2842	25.1495	22.0747	18.9387	19.9088	20.0787	16.4745	18.2782	29.4156	24.4128	31.7232	27.5666	29.7418	21.3563	20.4948	26.1126	24.2533	19.7343
1555948_s_at	FAM120A	123.294	162.471	38.9293	354.341	141.232	90.0174	203.135	99.5986	182.703	280.787	112.974	156.141	333.602	116.097	129.533	187.822	169.996	78.9016	71.2125	231.663	102.278	23.1951	105.533	158.779	203.658	172.345	160.344	234.496	172.858	139.143	185.241	161.204	138.446	98.085	288.82	138.663	92.7997	165.603	31.7106	141.626	80.5749	21.7606	145.335	220.444	198.226	130.24	19.6732	196.945
1555952_at	SLC19A1	384.547	375.492	398.866	265.756	394.299	239.571	292.342	494.115	272.383	284.966	305.232	271.563	286.949	291.969	423.716	318.484	404.619	370.138	329.129	297.171	259.577	668.038	199.729	482.378	388.477	511.433	366.191	196.51	356.718	371.342	348.219	356.018	415.807	455.394	303.643	349.344	497.292	349.484	600.968	377.364	537.185	410.29	421.293	354.505	402.809	226.228	429.735	435.983
1555962_at	B3GNT7	46.1897	56.2728	43.7753	38.8038	45.1731	61.9449	56.0905	50.0793	49.4326	51.5784	46.9066	51.6363	46.3405	60.0941	36.4747	51.4123	50.1137	64.2635	53.29	61.8476	64.5474	49.7631	66.0951	41.2579	56.1809	46.1958	45.4629	48.0016	49.2459	53.5528	45.2578	64.4739	43.7043	38.5462	43.8478	40.5796	44.1168	57.6338	39.562	54.1784	34.3805	49.5018	88.6673	43.1525	41.4227	60.2698	60.6712	55.2009
1555963_x_at	B3GNT7	16.7016	21.9607	28.921	17.619	23.8523	25.0171	22.9119	23.4766	28.9976	21.9679	17.7245	19.5763	21.9242	31.4491	16.5098	22.0004	21.2135	18.5453	25.0903	25.8239	26.3128	17.4681	23.4286	15.7429	25.9071	17.8609	26.1105	20.4832	24.6712	21.9797	20.3089	28.4013	14.9995	16.6144	20.2994	21.7532	19.2938	25.3915	18.9114	21.5457	24.4062	24.7686	45.2078	24.4384	15.5147	27.1803	15.2146	18.4729
1555968_a_at	AA362254	105.927	109.193	104.746	87.2501	116.269	63.3195	68.939	118.06	70.3351	119.607	112.965	100.021	96.5089	103.974	120.348	88.6095	112.433	105.563	70.1304	107.307	80.3315	245.886	90.0182	74.5176	152.803	151.323	77.9998	68.2682	155.662	94.7134	84.0667	111.372	96.4508	111.892	86.7835	140.795	192.15	75.1834	88.8087	114.536	79.7497	67.6601	71.2032	84.5226	89.1386	78.081	104.457	168.388
1555972_s_at	FBXO28	7.41201	10.0893	15.7115	12.6393	7.57714	10.0155	8.60825	7.86248	9.74599	8.51214	8.14485	12.6294	10.9148	7.53357	14.3129	8.46712	10.4941	7.71917	9.0864	9.81794	9.06969	15.4114	7.28931	12.9184	9.59816	9.5339	10.5664	13.5749	7.27197	10.0152	14.3282	8.37033	9.45056	10.7336	14.8138	7.04926	8.04051	12.9325	10.6185	10.3671	11.8479	8.42144	13.1422	9.4877	13.3086	9.01555	9.49025	11.7909
1555979_at	LOC100130417	25.3894	29.1043	21.1355	14.9264	22.5884	18.5742	23.7903	22.4861	18.5538	21.6907	17.4594	16.7668	22.4689	20.3623	21.8228	25.3636	17.4787	20.8448	34.5101	27.3793	27.8024	16.0482	25.3805	20.9962	23.6104	16.3433	22.1701	25.0834	22.9489	20.7662	17.1506	28.0475	13.2839	18.4598	20.3548	25.9327	18.1092	22.1284	20.0043	22.9944	31.3778	25.2741	21.3507	23.2584	22.5382	20.1524	22.8956	18.0281
1555982_at	ZFYVE16	36.2416	49.4845	16.0032	40.5388	20.442	26.6785	24.0518	29.0217	41.4621	27.4856	28.1047	21.4876	38.8643	15.8397	45.0498	18.4925	38.6653	23.0874	26.7774	34.217	24.415	25.3982	17.6213	59.0058	21.7715	50.2668	24.8315	38.7889	30.1514	21.1114	36.4941	41.7125	54.126	26.8581	43.9597	22.2737	20.5825	31.8094	21.6639	23.6536	22.4834	32.0975	32.0772	25.0077	23.0925	18.905	32.9653	45.0498
1555994_at	DIAPH3-AS1	11.8366	21.4107	17.8097	21.3343	18.3914	14.0413	21.2999	19.8743	21.2862	16.619	15.557	14.1241	19.0463	24.9646	16.0445	22.2677	9.87099	14.4635	32.3648	22.0214	25.3833	15.4708	17.8775	14.3438	16.9312	15.62	17.6999	26.7326	22.9372	21.7756	14.6152	21.1372	13.5431	12.7346	22.2209	23.6914	17.1414	14.1536	16.6394	15.9232	24.7794	16.4135	14.5358	23.0236	15.2757	20.8518	17.5003	14.3091
1555996_s_at	MIR1248	30.2462	20.6349	35.4688	46.4869	9.83979	16.5215	23.5614	7.57042	26.8757	41.2265	27.5577	34.4868	31.0719	7.73921	30.7314	7.92692	31.981	13.1273	6.88126	55.3859	11.1416	17.6767	15.2014	27.3368	17.0547	22.7329	9.35592	23.958	11.2541	8.84286	34.0916	9.74092	33.912	19.8302	26.3947	11.585	11.1026	26.7862	19.1287	16.1326	37.9066	11.799	58.2167	14.4751	26.1792	13.1941	15.4823	43.4519
1555998_at	ATP5H	82.5647	54.1735	89.4367	73.9742	51.8488	44.538	76.0651	64.0707	53.3966	99.3552	68.8783	67.4156	60.356	51.7545	62.6925	55.1543	75.2826	62.8386	45.3306	72.5691	59.2226	74.8863	84.6673	61.8055	68.782	71.8851	42.7681	76.1242	58.5389	44.5508	63.51	64.0356	63.2176	56.022	59.7276	65.5518	66.6139	52.2868	71.2943	56.4796	70.0722	58.5758	59.1359	60.2549	60.0638	62.8821	73.6092	75.238
1556007_s_at	CSNK1A1	47.2752	40.1686	24.6696	69.1483	30	24.1819	53.5721	19.9682	23.0411	42.9112	128.26	54.2025	56.8105	20.8453	38.4622	22.7604	112.736	27.7402	22.7278	40.1855	25.824	21.907	69.0922	46.3073	38.5986	84.8591	23.0075	38.523	30.4851	24.2586	28.3029	39.8943	102.166	23.9931	41.2131	33.3695	58.1568	32.5648	27.5858	36.3467	16.6379	22.256	37.8368	35.4074	42.7032	35.0459	36.6079	30.5244
1556014_at	MESP2	57.6824	80.9967	60.5191	54.7102	68.838	52.5057	79.8241	63.3913	71.8042	62.2428	56.7099	60.9201	53.3254	81.4414	50.9276	65.5191	40.8601	49.0741	72.2513	60.0221	87.2805	58.0453	67.9449	57.8278	59.1066	55.6216	76.0767	61.1959	54.3536	58.0021	52.3866	71.0943	60.9451	60.9988	60.3046	80.9899	62.5727	61.9393	64.2241	59.1559	77.6534	64.3347	66.3555	83.8968	59.1904	62.1055	72.8015	52.818
1556030_at	SMTN	58.5058	45.3101	50.9162	50.4395	45.6459	39.4038	48.0883	55.7878	41.4507	41.8702	46.2458	43.6739	51.4096	46.7653	42.9341	50.7185	39.9145	50.5251	52.3588	54.9497	67.9883	45.1768	43.4086	40.4153	36.4945	42.9644	62.0657	35.8461	41.7783	42.9832	40.57	64.1822	44.0174	39.2665	53.4534	60.8018	53.8443	50.6821	47.6835	49.458	62.7391	66.386	50.5789	51.5866	50.0868	42.649	59.3779	56.3976
1556043_a_at	TTN-AS1	101.919	66.9696	58.9687	71.1576	56.7708	44.3688	84.4126	78.2383	57.4188	121.241	90.0565	37.4116	66.1389	53.7547	69.2352	48.031	84.1955	73.6316	74.8526	67.4837	41.8168	100.372	68.5852	86.8228	65.6551	73.9732	56.5376	77.7142	138.549	59.3162	59.686	81.2501	58.4846	79.8753	61.1916	69.9693	118.691	52.4224	68.9566	56.3154	59.7671	52.6106	61.4879	53.8376	58.9869	44.9327	77.384	78.5566
1556058_s_at	SPEN	55.3617	42.4452	82.4559	63.1336	58.367	46.3034	56.2991	30.7287	72.2614	70.7203	44.6262	66.8608	63.8326	50.1046	73.1019	44.2891	47.33	46.222	38.073	66.5128	44.4037	91.748	41.8489	52.2652	53.0395	51.8044	41.2131	53.6332	47.155	51.3775	77.6832	44.7709	57.6536	53.5832	66.6177	53.0167	45.8354	57.66	74.276	62.9986	54.2983	61.6478	80.3626	57.9519	98.5096	56.7339	51.1529	90.2962
1556059_s_at	SPEN	280.526	208.078	293.427	275.719	279.664	207	248.174	149.294	201.509	299.497	271.597	278.648	306.428	271.892	323.569	221.636	269.143	253.74	156.265	297.344	195.167	292.807	245.238	223.513	305.956	286.409	204.565	214.309	272.559	231.966	288.808	182.523	275.09	255.878	249.58	257.968	238.481	259.273	250.337	325.819	276.172	257.024	252.296	260.986	370.315	267.472	259.872	376.979
1556060_a_at	ZNF451	233.823	154.628	113.514	217.367	239.139	190.23	257.028	109.976	117.108	154.343	362.159	189.841	233.38	140.669	191.76	124.414	379.911	152.96	166.266	131.199	132.262	199.266	197.237	276.043	165.562	279.419	197.95	248.792	189.767	147.609	147.727	168.655	281.848	187.195	203.443	131.084	261.337	207.681	86.9976	224.9	76.5591	156.501	64.9712	219.402	175.128	188.906	154.544	136.813
1556066_at	KDM6B	115.365	139.764	156.045	92.318	86.6857	102.131	103.635	54.5317	85.1112	51.2618	177.321	167.768	137.776	144.205	123.695	124.447	306.694	116.489	153.971	86.4785	91.5312	154.532	145.242	196.413	139.296	352.64	271.758	78.803	148.954	133.128	89.2434	192.517	193.047	95.1165	94.1164	134.897	142.504	128.549	172.483	131.899	171.367	136.637	166.962	156.115	206.942	118.848	132.938	114.701
1556067_a_at	KDM6B	129.23	149.091	132.986	99.7701	82.915	100.312	96.7617	48.4185	86.9773	58.3768	210.494	193.99	166.183	111.495	132.689	127.837	364.309	141.531	153.186	110.06	70.595	131.044	155.623	200.764	129.28	451.919	261.986	99.0437	155.059	113.465	119.251	197.682	247.055	86.0289	104.298	129.912	173.503	145.793	155.347	154.181	178.06	124.076	196.651	187.944	225.691	104.297	119.435	139.855
1556116_s_at	TNPO1	26.861	31.8928	21.8095	21.5527	26.7191	28.5241	25.9059	22.1814	32.0397	21.8084	27.2458	29.502	24.9257	25.9787	23.2558	29.3873	26.4445	21.4988	30.743	21.5701	35.07	29.0662	26.3042	25.775	24.8598	26.2253	23.9388	25.7536	21.5971	27.1069	25.3104	30.6555	30.4187	25.029	26.8137	27.1631	23.1124	24.2402	23.678	24.5951	25.9398	21.141	24.196	23.0704	25.7051	28.6082	26.3601	21.4864
1556131_s_at	FBF1	73.8889	66.7239	85.9535	66.9436	72.0023	70.482	72.591	74.2836	72.9508	68.7329	62.0703	79.5737	65.2593	86.2923	70.5832	72.8107	55.4091	75.9979	84.8743	76.2994	77.6544	68.8729	92.8486	68.8994	74.676	62.667	66.2143	70.3347	59.1472	62.473	72.3397	68.8344	60.7359	72.3928	67.7784	75.1913	78.5763	73.1845	72.8852	83.0247	68.2497	87.8511	88.8886	74.9251	83.7254	64.9332	73.3308	63.1646
1556155_at	GPR37L1	21.2922	37.1834	23.0243	25.6013	25.5216	17.6772	25.542	32.4391	27.3583	25.1793	24.3255	23.7219	27.182	24.7695	28.1555	22.3681	21.9956	16.7193	34.7041	31.7806	30.7135	30.7872	22.9524	22.2517	24.2493	22.1165	24.8065	28.9941	23.4151	20.2092	22.9682	39.5131	29.4026	24.9786	24.0899	28.275	24.9271	27.2723	15.6976	16.0691	24.626	27.299	31.9264	28.4406	22.4257	25.7691	24.3162	27.0758
1556162_at	IGSF3	42.6487	51.7575	49.8033	51.1613	37.4055	43.2467	50.3633	48.7296	52.7381	45.0906	40.4277	45.7941	39.9934	50.4418	44.8925	43.5206	38.6939	48.2729	63.1423	46.5171	60.9935	41.073	44.3024	38.9484	41.5204	37.6258	40.8876	52.4089	47.7858	39.9133	41.3466	64.4491	51.2747	46.518	45.0541	49.5238	42.7308	52.3875	45.1562	44.0447	40.9895	44.9911	40.4355	48.099	50.8727	47.8687	45.6848	42.2699
1556165_at	LOC100505727	23.853	29.9588	21.0087	25.2633	23.8127	24.3355	23.3355	28.2623	30.1832	28.2079	27.4963	26.3279	24.6844	24.9436	25.1937	27.8175	21.4859	24.9608	40.6231	24.8822	33.8223	27.0606	21.5161	20.1361	22.6353	18.9859	25.9069	27.2315	23.1534	25.3871	21.523	37.0617	31.201	29.4203	27.7682	28.3386	21.5518	27.1542	25.3395	25.122	33.8966	27.7782	25.3689	23.1528	23.6546	21.5467	31.4202	25.5243
1556185_a_at	BC035072	225.787	136.723	81.0887	215.103	241.264	77.725	280.264	241.008	207.943	170.982	186.519	173.348	284.303	208.628	155.661	193.266	312.032	200.383	103.725	192.372	143.793	106.606	185.751	177.576	266.965	290.241	195.049	71.6294	367.523	197.463	83.294	182.318	180.08	215.877	252.131	272.717	187.857	182.175	84.1239	100.798	88.7433	77.6469	200.584	262.477	185.408	137.929	82.9006	334.751
1556209_at	CLEC2B	133.537	162.449	192.081	87.8306	79.8143	70.6642	147.318	67.9864	137.31	127.871	249.769	152.598	150.544	182.484	146.031	129.498	74.3019	259.876	56.198	75.426	79.7542	107.351	147.132	184.646	107.78	64.7594	222.652	92.8553	108.206	106.919	60.9693	56.8225	103.224	102.696	147.973	88.4562	267.383	135.717	196.763	209.507	50.2403	123.595	176.19	77.0406	173.897	84.9386	199.369	136.555
1556227_at	VCPIP1	67.5838	56.46	32.6389	52.5861	64.042	46.976	47.156	48.6292	53.9119	47.6557	45.8354	35.0553	54.8583	56.0797	51.4237	55.5797	45.7385	39.9266	32.2495	44.1177	47.4555	50.1067	53.7866	42.1682	56.0199	41.9501	42.851	48.9431	71.2157	59.877	40.0537	38.4302	54.0092	46.518	60.1079	49.9384	67.6087	47.6131	50.2254	37.8843	34.2246	35.8421	24.3146	44.5186	45.8213	46.9258	36.2962	43.4762
1556228_a_at	VCPIP1	233.745	246.625	209.867	184.402	224.383	184.999	178.557	245.355	170.68	193.837	208.287	167.237	192.36	205.395	236.199	211.236	252.67	209.504	148.019	162.608	156.893	274.486	159.951	199.279	210.899	255.336	208.327	199.844	322.014	198.215	183.07	162.854	260.452	226.756	206.239	201.832	308.971	191.924	304.412	205.914	168.168	189.169	107.846	149.83	190.221	174.939	234.85	230.002
1556240_at	1556240_at	57.7223	34.3019	23.1284	31.2885	28.5994	20.7897	32.0363	22.8013	28.9771	61.7739	61.9295	18.3533	36.0955	28.0421	28.5567	24.7754	33.164	32.3296	30.281	27.916	24.0603	73.3065	31.5173	30.7482	34.0317	34.5845	20.7746	27.1171	63.0596	32.1743	23.3543	30.8282	29.2076	26.4806	23.3392	30.5051	23.2745	20.156	41.6377	24.2809	30.8661	29.1241	25.2697	23.9067	27.3414	22.1022	41.3615	47.7647
1556274_at	BC038775	50.6611	68.1742	65.3402	65.2196	61.6904	61.673	58.2263	60.3888	68.5512	56.0948	58.4457	61.9836	52.0808	57.1045	64.8369	77.4912	59.2531	70.9114	69.5148	65.8202	88.7898	69.2069	67.1674	60.5804	56.4271	55.7853	63.2106	64.502	54.7934	64.8709	64.7755	67.2752	63.8255	59.4719	63.1859	70.8632	68.3302	71.6175	63.3419	62.8117	90.3143	76.6329	74.5066	63.073	72.4677	64.8939	78.652	58.4728
1556283_s_at	FGFR1OP2	107.091	117.08	108.998	108.031	134.037	149.59	98.6202	136.11	76.1434	101.765	79.056	98.0816	128.656	146.345	106.478	139.058	96.5587	129.294	79.8444	70.6603	117.037	66.6893	127.019	131.612	116.806	83.4787	143.996	108.159	144.13	156.135	95.2627	104.2	95.3769	106.888	113.389	90.8569	132.015	97.9067	162.571	128.89	62.8432	132.805	199.676	135.886	86.1165	136	98.6442	118.924
1556292_s_at	POM121L12	14.4501	16.6371	14.285	14.33	16.3951	12.6889	13.9846	17.3721	15.7378	15.3093	14.7832	12.4251	13.8309	14.3355	16.4315	16.5857	13.4989	14.7838	19.978	15.2449	20.1141	14.3019	13.7346	14.0794	13.363	12.1676	15.0275	14.0083	12.4246	15.53	16.2479	15.1088	14.947	13.7169	14.0185	18.6084	14.5236	15.7618	15.2516	15.9657	12.1143	18.2094	13.9949	17.1482	13.6103	14.34	16.1099	14.3285
1556301_at	LOC100287015	23.3085	27.0129	25.0834	14.3635	15.187	23.0374	16.3858	23.5806	21.892	19.2385	19.4924	22.0999	15.5859	18.6727	18.7865	15.9167	16.2402	22.7481	30.1881	24.1746	19.4308	12.9348	14.8847	22.841	24.5059	20.9254	21.8133	20.5771	20.3955	14.531	26.2782	21.0383	25.3458	18.564	20.488	20.9096	21.3823	21.1663	16.9511	18.3739	14.0249	18.1422	21.0278	15.7648	19.8648	14.3177	24.708	20.3077
1556306_at	AA082707	54.6039	15.0751	23.2056	44.8155	28.8473	19.5046	43.0289	34.7077	21.6591	95.7586	104.701	26.6293	48.6174	35.232	39.8285	27.8544	91.18	40.3201	50.9887	35.0754	23.3584	30.6937	40.0281	38.0457	47.9853	99.6633	18.0658	36.0739	78.7544	22.4765	32.8542	60.6054	48.156	27.6687	29.428	44.6942	36.0148	26.2354	19.8096	22.0233	19.7807	17.2361	16.9495	26.5074	25.6469	29.3103	28.4849	48.584
1556308_at	PRRT3	74.86	39.6527	73.9386	60.2811	62.942	105.07	53.917	69.4513	57.1616	48.2086	49.6237	67.1513	57.2006	55.0134	67.0558	65.9091	63.2889	79.4435	74.5609	57.109	81.8439	68.6532	61.0653	71.4272	66.123	77.7751	52.5184	80.5438	60.93	69.5207	50.5693	82.4937	62.7183	69.1432	54.0634	64.7608	81.2083	58.3649	69.2014	66.7568	60.4156	106.058	57.1896	41.7944	64.6811	79.5691	63.7681	57.6234
1556314_a_at	BQ002274	32.4701	39.0206	17.175	26.7468	35.5281	34.8597	29.4884	27.9209	27.3472	28.5759	23.6252	21.8081	32.4074	32.6809	33.5825	28.6038	41.6346	25.1966	16.2646	16.9745	13.1614	38.003	17.9521	36.2512	38.3006	28.783	23.6561	28.5025	44.3593	31.2777	37.0701	23.0669	33.6171	42.8387	25.608	30.6096	39.6851	40.906	36.8341	43.1752	18.2347	19.9803	13.4116	33.0747	32.6319	17.6289	21.9752	33.9174
1556332_at	CA313430	164.883	64.7764	108.823	88.7286	110.941	98.56	93.4268	133.269	90.6397	105.779	143.901	101.308	127.906	117.064	141.383	101.891	152.982	117.988	64.3996	120.362	84.4885	170.63	85.267	94.3698	138.614	144.548	104.753	83.3717	148.758	113.7	111.729	106.803	121.278	125.133	99.0591	107.161	179.535	88.7534	164.76	114.491	132.638	128.757	71.0031	75.0069	122.338	85.554	142.355	214.149
1556346_at	COTL1	141.86	154.848	216.084	138.794	161.876	187.271	100.593	285.219	143.084	189.445	177.258	159.384	180.286	152.943	199.138	165.235	204.105	190.773	143.205	176.205	171.164	287.807	189.296	155.781	238.597	171.213	198.376	124.171	251.337	180.409	123.437	201.736	185.089	138.163	122.576	180.427	344.686	153.463	275.856	174.817	167.88	158.033	153.703	146.938	178.415	143.954	242.813	123.771
1556369_a_at	PHKG2	13.9426	15.3489	23.6308	15.1911	13.1437	19.0816	11.8462	13.6255	16.0819	13.653	16.1856	14.6694	13.2851	12.4845	16.6938	13.6102	14.1136	17.2496	14.2574	14.8219	15.7076	18.9582	14.3387	22.8581	15.832	13.4827	19.1574	13.8339	18.195	12.43	16.1567	15.7134	15.6252	17.9658	18.3219	13.9413	19.7764	18.8644	20.2634	16.046	17.1601	14.834	14.991	17.0069	14.6895	13.2809	17.3702	18.0591
1556382_a_at	NAA15	13.633	12.9653	13.6353	16.3294	15.1633	12.5869	18.4658	24.557	12.223	21.056	16.1074	13.1962	14.6305	19.9375	15.8676	15.7241	20.6517	24.9152	18.6663	13.4271	18.0203	16.017	14.231	14.2655	14.3679	15.6951	15.0532	17.2431	12.3386	14.441	13.5545	19.2557	15.2583	14.4971	16.3779	16.2789	15.8676	15.5024	19.0336	16.5752	12.198	12.6039	13.1739	12.9614	13.4876	15.7241	16.73	15.2078
1556383_at	N20130	34.8332	49.5869	30.3718	33.9285	32.0763	25.2509	34.6119	43.4704	42.1693	35.0117	28.3857	27.5783	31.5151	35.2632	25.9587	37.7397	26.4225	45.2637	41.1974	34.556	55.015	31.9428	34.2518	31.3783	32.3376	27.8424	43.7646	36.0648	34.1364	34.2339	37.9765	39.1917	32.0535	34.8895	35.9599	37.2647	33.5325	28.6434	35.4975	31.9033	32.137	38.0913	27.575	35.3599	30.3351	27.1812	40.2476	26.8554
1556398_a_at	BM510616	16.8109	12.448	10.9447	12.0253	12.3571	11.7589	13.4735	13.6606	12.4643	11.6804	11.0077	12.3617	11.1415	14.7377	14.8868	13.593	10.9741	13.0309	14.667	14.1668	16.7444	13.4112	15.702	11.4507	12.3831	15.828	12.1963	12.7269	10.9215	10.7715	12.8017	15.3913	12.6712	13.175	13.2518	12.5136	9.76702	18.121	14.6848	11.9685	12.3794	12.2893	13.7801	14.4062	13.2528	12.2555	13.5105	16.0912
1556400_at	AI989541	16.3424	30.1317	24.8571	20.9966	20.7775	21.176	24.2203	21.3516	26.8065	20.1311	20.6622	21.037	20.9272	23.5751	19.9154	23.3899	23.6481	18.349	30.6176	24.1005	28.0149	19.3958	21.9498	22.8502	19.9205	27.6985	27.2747	23.1029	18.3163	24.3894	22.747	29.5443	21.5427	20.6721	20.1844	26.9679	22.1321	22.1653	23.3897	21.0516	27.3419	19.4796	20.8447	23.6597	22.7045	16.8513	23.1041	21.945
1556402_at	CA425190	51.58	22.856	73.8868	73.7619	43.9845	43.7352	48.7168	43.7071	33.6039	73.5999	64.5554	58.7592	49.5555	32.5084	64.9918	27.351	54.0369	56.0283	34.1765	55.0933	43.2719	30.2874	60.136	45.1433	70.6953	38.0319	25.4915	83.2852	39.8484	33.4666	39.3227	18.931	40.3627	36.2682	42.6159	47.5794	28.2783	43.0749	41.5305	44.094	48.4771	34.392	58.49	40.0547	61.7396	64.3534	54.663	42.9893
1556442_x_at	AU159357	81.8905	65.3878	74.4357	86.9933	73.4582	60.3571	82.5006	90.9708	81.4226	76.0075	113.51	79.0556	76.8842	79.416	80.8097	85.946	98.0701	83.4113	98.2246	80.0084	108.567	97.8752	90.6395	74.1327	75.2627	87.0666	73.109	77.2735	68.2928	71.527	77.1103	105.595	89.8312	80.9737	72.0121	80.2382	87.3705	81.6032	72.0417	64.165	76.6676	77.2561	76.7522	71.9921	83.7439	81.5583	86.1077	71.4164
1556459_at	ARHGAP22-IT1	8.14879	7.58655	8.39811	9.14621	7.9091	9.26427	8.11232	9.10742	9.44066	8.77143	9.06265	7.44315	8.11501	7.93662	7.63623	8.85774	8.11887	9.27241	9.67527	8.45634	11.2424	8.35473	7.51514	7.68178	7.33426	7.48771	8.38676	9.30456	7.22452	9.02181	9.03832	7.08762	8.51559	8.55394	8.68407	8.30073	8.08927	9.05104	9.02133	8.60074	6.90264	7.98637	7.61731	7.61503	7.9783	8.23494	9.57228	7.14028
1556474_a_at	LOC285097	17.4117	8.63606	10.4909	17.173	14.8628	12.2801	12.7523	22.5035	10.5018	21.8359	19.1141	10.6524	14.6611	8.7675	22.2192	10.4347	19.3265	11.3258	17.2968	15.2284	10.6429	9.14305	13.076	11.1752	10.3129	17.7192	8.23989	15.2978	14.8266	9.9714	9.05516	9.50465	18.3298	13.6961	14.9239	11.4754	10.7945	12.0783	12.7153	12.4136	9.85199	10.8869	9.13892	8.6918	13.2537	10.3798	15.5928	13.4648
1556510_at	NFIA-AS2	8.55106	10.5399	12.0962	9.99519	10.6828	11.8699	9.73059	9.44567	10.5199	9.70442	11.5166	10.8823	9.17803	9.42387	11.2107	12.1056	8.02487	11.2001	12.5226	10.4973	11.8625	10.5038	9.41704	8.50128	8.57281	8.85666	12.2269	10.6485	8.66438	12.291	9.2358	12.4868	11.434	10.5157	9.7842	10.958	10.2314	11.397	14.1925	11.6542	11.3106	13.0237	10.9128	9.82347	10.5322	9.81254	13.1744	8.76528
1556540_a_at	AF088061	104.095	105.417	82.8821	82.8431	108.009	90.1938	97.354	107.622	99.2796	88.0632	89.9007	99.4176	83.8171	106.849	101.013	115.594	89.4978	97.7029	135.986	96.3589	140.435	86.1215	105.213	94.0286	86.9399	86.0585	85.4838	98.361	87.6847	107.591	101.715	117.963	99.7271	91.7964	94.0716	104.28	92.7293	108.174	105.008	88.9599	99.3732	117.909	94.6552	115.885	91.3738	100.792	117.441	84.8923
1556543_at	AF086013	89.09	13.1657	17.4292	63.6044	50.5756	14.6613	73.2617	66.8464	30.3524	145.112	176.475	33.0814	83.0221	29.2125	36.5973	31.112	144.506	23.9142	66.6582	40.1855	27.5333	60.9969	54.3741	35.6807	46.7136	114.061	15.7265	51.4703	78.2182	27.5584	33.4142	39.5839	45.248	31.7929	52.5129	35.0016	45.8354	30.8659	31.4594	30.4382	26.4031	24.1684	22.4861	26.2178	31.9373	41.39	46.9574	44.2962
1556545_at	AK056941	30.4327	20.2698	25.9524	24.996	19.2649	27.7052	18.3977	28.1098	27.4876	29.6759	49.9915	48.2272	28.0333	23.4932	26.6201	16.6048	31.2498	40.8733	40.5659	30.317	25.5533	25.8726	17.5757	19.8223	25.378	23.1334	20.9005	25.4367	23.0238	20.9341	23.2239	22.4672	17.9133	24.0385	20.4618	17.9448	24.5489	22.3648	23.0576	34.8886	19.0117	15.9095	20.3841	17.1362	22.9991	18.3278	21.6308	24.0476
1556573_s_at	LOC286178	12.5389	10.5193	14.6185	12.6575	10.4148	14.8939	11.2617	10.6235	12.4737	12.34	11.5199	12.6036	9.84387	12.6081	10.681	12.7187	10.779	13.6846	16.5858	16.4862	13.7329	10.5109	10.4155	8.67234	11.093	9.51392	11.9333	14.3143	9.72291	12.3732	11.5079	14.3593	11.7748	9.96222	11.9364	13.6893	12.8958	11.2319	17.5605	11.7357	11.0557	12.6707	12.169	15.2673	11.2911	12.9177	15.3192	9.65202
1556581_at	ZNF778	17.7368	30.4543	24.6277	24.0209	26.077	32.553	28.3609	27.4402	18.5461	23.5136	19.403	26.5822	23.5208	18.0423	24.325	17.8039	25.6036	30.935	22.6256	24.914	20.6719	42.519	19.9732	29.6567	25.8327	30.8884	26.725	31.0882	27.2076	22.8653	28.8238	23.9974	19.775	31.2436	28.7252	19.5495	34.2872	34.2243	23.8969	27.9492	19.7844	27.701	15.2391	18.8889	22.7927	22.4476	20.8805	25.2312
1556583_a_at	SLC8A1	17.8103	17.7035	11.3251	13.2624	24.3801	11.2471	15.5117	21.6203	11.6785	17.0068	20.6176	14.1816	19.0294	13.0756	18.1129	19.1686	42.0668	18.4636	14.0096	12.2392	10.4802	22.7367	11.2334	10.2808	17.9877	10.8824	12.4558	11.0003	28.6947	24.6903	16.3137	12.9288	12.7324	21.9635	45.3068	13.2557	24.9638	21.4247	24.5067	17.2835	14.0249	11.6382	8.44819	25.3447	12.217	13.0634	18.2373	15.0702
1556607_at	EHD4	8.3352	10.0034	8.84893	9.2783	10.6399	9.9037	11.9764	10.9578	10.9499	12.8295	11.0739	8.8003	12.7666	14.386	8.52206	12.0623	10.6941	9.76962	13.125	10.004	13.4012	9.72884	17.082	10.6262	13.5518	11.1419	13.7725	10.4976	13.1382	12.8235	8.2253	9.73878	11.2329	7.75272	11.9019	11.3371	10.1352	6.57348	18.8569	10.3133	19.1209	18.8077	16.3749	11.1813	9.37258	11.8919	20.5518	8.93151
1556643_at	AK055623	222.377	490.958	262.686	145.449	171.764	169.167	152.194	158.875	132.416	239.479	164.485	178.756	186.226	161.966	235.335	198.882	177.814	175.606	98.9788	187.402	181.592	201.718	195.46	159.69	204.704	136.089	169.97	175.074	384.293	217.815	180.483	141.137	160.486	158.532	190.984	189.305	359.001	168.484	249.369	203.269	128.498	201.103	125.706	132.692	166.894	179.306	186.62	204.6
1556654_at	CDK12	21.4009	23.2574	24.7265	23.4553	22.6518	19.6879	24.8377	21.1006	23.7246	37.7059	34.5955	32.2854	21.1989	23.2694	27.3618	18.539	25.1451	14.7557	29.4205	31.2974	17.0549	19.966	24.028	23.184	24.9794	24.3781	23.8365	25.7857	19.2395	19.6373	24.8622	26.9277	17.445	16.7238	23.3398	18.2861	16.4651	19.0336	30.6491	27.552	49.1014	39.5996	29.006	22.1604	26.6845	18.7445	39.2382	18.6827
1556655_s_at	CDK12	13.1966	14.6957	10.2992	13.9633	16.5542	12.5259	14.7155	15.3275	15.8879	14.6422	16.4478	14.1228	13.235	16.5483	12.8266	11.6086	11.8733	9.50485	14.8714	14.1922	15.0421	9.61393	17.8557	12.0906	13.2655	12.8456	12.249	12.6276	13.2828	14.9354	10.6121	17.1228	10.1245	11.5477	13.8107	11.7412	16.956	12.029	16.008	11.6055	13.7713	12.3548	12.3561	13.4792	10.4274	15.9731	17.2718	15.6183
1556662_at	LOC100506142	32.1263	40.875	26.8036	29.7863	43.7448	32.4821	50.5432	47.2904	51.1582	40.6392	33.9606	33.171	43.5209	63.7099	28.4789	50.9742	29.748	28.1395	65.2317	36.4853	57.4984	31.2672	53.5244	30.0765	41.5256	30.8149	49.093	33.0461	45.3556	45.7048	31.7171	66.1942	44.947	36.7635	41.3438	58.7073	43.2256	36.6453	43.8559	32.6467	40.2891	28.8207	38.5535	55.6069	32.9322	44.4881	26.9893	30.352
1556670_at	GTF3C2-AS1	18.505	20.3872	16.2684	19.8272	15.9069	15.7211	19.2543	21.4225	18.5809	19.7587	17.7036	16.4951	16.6413	17.4451	20.548	20.8749	17.0425	17.1242	23.865	24.3887	23.3728	18.101	18.2971	17.7042	18.339	16.4672	22.1904	14.9663	19.9713	16.5298	17.1732	21.4876	16.7032	16.0755	21.2898	18.6084	18.4649	17.0785	18.94	13.3568	21.3605	20.3929	17.3218	18.0453	17.6161	17.7938	27.6693	15.7728
1556676_a_at	BC030091	15.125	12.6247	18.7327	11.3094	12.6716	13.5219	15.096	21.6974	12.5421	11.1962	21.0364	14.7535	12.426	12.517	14.2699	12.6777	11.885	20.026	15.3446	15.9113	15.4403	20.5217	12.0872	14.3633	12.1108	11.4569	10.2327	13.4358	11.8783	11.8037	13.0241	13.5125	11.092	13.8064	13.6961	11.5835	13.258	12.706	11.263	13.2933	11.7796	12.6707	13.8914	11.8967	13.0056	13.3296	12.2189	12.8742
1556690_s_at	1556690_s_at	14.1363	15.993	14.7832	18.7332	15.1111	11.8926	16.5481	21.1119	16.4659	18.1678	19.3693	16.1835	15.5773	15.9344	13.1581	16.2446	22.754	16.8801	22.0981	17.9035	21.8484	9.6582	17.5953	18.5409	15.403	16.2884	12.8212	15.9094	18.1347	13.2941	10.1189	19.2286	21.2574	11.201	14.1815	18.27	18.1092	15.352	12.9959	13.4911	16.7504	13.6699	14.3632	18.9782	16.3369	15.3202	14.9904	12.9838
1556694_a_at	AA716482	16.5174	11.7822	10.1203	13.1487	11.2947	9.03901	9.62773	11.5597	12.0608	16.8459	14.7931	9.3972	10.7994	8.5753	10.1914	9.8811	14.1136	13.2922	8.15641	12.8841	9.71091	10.6443	7.5604	8.8852	9.58869	8.11765	11.7805	10.457	11.5614	12.5177	13.9287	8.94897	11.664	11.4471	11.5458	12.2913	14.9474	11.0327	12.5111	13.0169	7.3547	9.73584	6.56129	8.82739	9.99474	8.29616	7.45188	10.6252
1556732_at	EML4	34.5549	20.953	18.9256	44.8921	19.8334	18.1676	25.3052	19.8015	24.4663	40.4742	72.2832	22.0745	49.665	19.147	28.6419	17.9738	44.8164	22.6255	16.0365	23.7565	13.8306	21.8633	33.8783	26.9961	21.3956	40.3817	13.461	29.255	22.8581	18.7041	23.9715	15.8025	52.8433	23.6419	19.9014	17.9282	23.0998	20.6149	21.1302	20.6201	18.9787	23.2946	17.1714	20.4641	22.9273	27.4782	22.0764	24.8025
1556739_at	GOLGA8M	84.728	123.903	101.999	105.47	112.989	79.9719	112.46	118.077	135.355	118.007	96.6301	79.5989	104.761	122.868	110.401	132.454	87.5052	107.244	169.583	120.536	164.781	104.294	146.347	84.3758	105.587	89.0727	95.4935	113.537	103.12	150.164	93.2797	187.587	108.818	79.0367	119.771	135.932	115.039	104.032	97.5361	91.3362	111.248	109.148	98.6782	120.755	88.799	113.561	118.397	89.5272
1556744_a_at	ZNF654	161.367	55.2383	77.9738	107.923	79.9331	42.6273	99.7049	92.2379	69.7169	156.82	188.42	51.265	116.091	41.5246	117.682	47.0093	210.804	65.1002	82.6639	69.9078	49.5308	118.589	90.4951	113.196	75.3768	165.896	40.5935	110.641	174.581	62.2542	71.7356	62.9887	101.884	57.0953	87.9719	71.0709	135.97	55.1251	80.6113	58.1027	52.2103	46.8158	61.6694	53.4146	63.1444	78.8075	107.608	110.57
1556747_a_at	LOC101928343	164.568	183.385	198.79	78.415	252.96	142.995	278.235	174.576	130.833	185.879	205.831	233.091	191.276	224.854	222.106	193.045	221.583	203.153	150.987	142.913	172.044	340.769	155.009	223.675	132.826	139.502	151.431	141.497	279.587	211.177	166.263	169.177	157.123	212.749	195.878	111.257	239.189	335.763	114.004	247.226	259.502	179.148	135.377	160.467	160.079	240.501	329.222	185.332
1556748_x_at	LOC101928343	118.184	131.015	148.182	92.9869	144.563	109.45	162.682	110.5	110.779	114.937	122.476	158.14	121.832	145.65	155.536	142.019	155.682	150.489	109.026	89.701	138.161	229.473	128.402	162.874	97.6072	100.456	127.221	107.171	151.238	121.632	132.668	140.127	115.102	131.968	135.533	115.076	134.547	174.966	122.71	159.946	151.204	105.473	117.96	124.509	113.619	151.723	203.16	120.416
1556753_s_at	AW513652	15.6967	18.6656	16.2407	11.3593	14.7091	15.6562	11.5204	16.1579	15.4806	15.6755	13.9514	15.8561	11.2112	12.2808	18.1678	16.597	14.1014	15.0965	18.4173	16.3723	17.2118	23.1486	14.3456	16.6758	11.5575	15.3322	15.5342	16.1579	13.8295	12.3919	15.8736	17.0163	18.6218	20.87	13.9426	16.7317	17.5969	16.9441	18.0132	15.0568	20.6504	17.5542	15.7614	12.7628	17.0665	14.5765	19.2469	16.5481
1556758_at	FAM208B	44.1393	29.3053	32.666	30.8467	18.3152	35.7424	25.6684	23.2725	26.6902	29.0435	29.9676	20.8103	25.3027	21.5895	31.2841	22.9306	30.7421	26.8997	21.4718	25.1737	24.5141	36.3504	19.6223	36.6152	23.7992	29.7424	25.124	31.0662	23.4027	25.1725	36.2026	20.9496	28.8969	24.7576	29.5942	23.4271	27.1069	22.3701	21.7588	27.6442	28.8994	31.3601	28.9306	21.4152	23.4124	24.1307	23.1602	25.53
1556760_a_at	R16907	10.1693	7.9253	8.27371	8.00959	7.52782	10.0138	8.36645	9.06393	8.31398	8.29876	8.58615	8.07977	7.04725	9.1062	9.23332	7.71865	7.66843	9.79908	7.48433	8.58658	8.17164	8.33624	6.9747	7.86823	6.48615	8.1422	11.2418	7.88245	7.75743	8.15566	8.61505	7.89034	8.00809	8.74426	7.79728	7.30385	8.6787	9.55525	8.90675	8.90149	10.5008	9.8211	8.97893	7.9566	8.65046	7.36051	9.6579	9.73572
1556761_at	AI057305	65.9611	12.9848	19.7509	24.5782	17.2056	13.4365	21.4435	13.4807	17.1591	56.6443	57.0888	19.7098	26.53	11.8536	32.5501	19.321	56.956	33.9867	13.3518	18.4569	11.9935	51.3549	27.7249	23.4188	30.7452	32.5834	13.0957	30.1003	58.5069	21.7669	17.576	16.0541	28.2936	15.7644	18.9511	26.5145	26.3262	14.9384	38.7409	19.5685	17.574	22.4955	15.2658	17.7388	22.2547	18.2891	23.8111	28.8041
1556783_a_at	AF088003	11.8982	6.7313	7.68282	8.57815	7.01283	9.12735	8.009	5.94839	6.47899	10.9027	7.99731	6.50006	9.12735	7.33581	8.67658	7.8915	13.7646	6.67115	5.89731	7.13033	7.5305	8.21862	7.68956	7.52472	8.09508	10.7529	6.30128	8.009	9.06642	6.50073	7.479	7.26386	10.3697	7.21762	7.62116	6.1155	6.74336	6.68754	7.63478	8.03008	8.57087	9.51906	7.07545	6.82605	8.33624	9.26681	6.71858	8.14259
1556793_a_at	FAM83C	9.25324	14.0393	8.31162	9.54454	12.2012	9.90069	11.3119	10.6655	13.303	10.5401	8.96611	8.95897	9.38059	11.1921	8.31174	12.6508	9.18836	8.131	12.9908	13.0653	13.9447	11.1576	9.74087	11.2177	8.85376	8.68257	10.1542	9.8704	9.87155	10.4906	9.63594	10.8963	8.3766	8.86502	10.8666	10.768	9.41516	9.3099	11.6033	10.9459	13.9048	7.81214	13.1127	12.2305	8.75684	11.3381	8.04158	9.0067
1556821_x_at	DLEU2	292.564	81.8069	93.0161	296.641	171.207	61.8908	217.088	170.737	87.9978	532.838	387.217	124.885	397.545	128.371	200.559	151.693	323.082	104.1	121.198	176.18	155.422	139.294	299.672	112.648	290.347	279.419	53.1372	147.722	421.149	167.703	129.298	185.499	219.554	94.8739	174.206	280.505	248.344	98.7242	89.768	118.296	102.179	64.6673	103.451	112.807	168.249	200.927	168.95	164.577
1556823_s_at	1556823_s_at	17.7936	21.3932	18.9794	20.1953	19.6316	14.6399	17.1022	18.6395	19.4484	17.886	22.242	18.4997	16.2079	20.0075	18.7489	15.6891	18.9544	21.4991	18.4998	17.639	23.4707	21.8094	19.5769	19.4416	20.7614	17.8601	20.8726	19.6351	16.4568	23.222	19.7727	23.3024	18.4037	15.8522	18.2848	25.0555	19.0572	18.0558	21.7808	18.5704	24.0485	23.567	18.7106	16.0791	17.1962	20.696	22.1168	16.6614
1556842_at	LOC286087	13.4787	12.0201	20.543	10.6246	6.68771	7.03101	7.53816	9.15532	64.5922	21.7137	6.13777	6.10726	27.8819	14.7737	6.11458	10.6531	5.63449	5.25916	7.50944	12.2704	14.2229	8.72773	58.2132	11.4674	8.06473	7.24085	9.68715	14.1902	12.6117	9.82922	6.27091	10.228	7.79823	8.58054	15.2836	7.92815	6.9384	7.09433	9.48317	10.127	9.43642	23.7333	17.78	10.6577	14.3796	7.11256	9.15391	97.5927
1556894_at	NT5DC2	24.6917	33.5778	21.5008	26.209	32.1831	20.7897	33.1076	24.5531	27.7329	30.6554	25.6813	22.353	31.2334	29.4722	23.0912	38.7445	18.9648	23.78	30.7965	31.4591	29.567	32.0207	34.6156	26.9011	31.4921	24.941	21.8194	25.0834	33.3988	32.7219	20.4773	32.1789	28.6449	22.9764	24.8043	34.0793	20.0649	25.2924	34.0464	17.7297	24.4022	18.0558	25.807	27.148	27.2971	30.0883	13.2151	27.1861
1556900_at	APCDD1L-AS1	79.8683	110.389	91.8932	104.682	106.063	93.8752	111.945	98.6745	132.805	108.688	90.6121	93.8382	94.0924	120.678	93.9514	101.787	78.7109	104.1	132.405	99.5187	126.674	102.976	113.3	107.266	94.8779	84.6672	93.9002	110.588	99.0043	96.5509	99.9967	109.483	110.17	99.6448	106.071	111.942	95.5417	102.495	102.79	91.0629	88.6018	102.605	94.1236	117.762	89.3415	95.1036	112.371	91.5777
1556928_at	AF086502	87.8038	89.8482	105.684	82.6714	86.0638	86.3712	84.6938	107.471	104.814	96.7748	105.897	88.6082	98.5525	89.4136	90.8927	94.6629	85.3735	88.7539	127.816	111.42	104.177	90.1107	97.7401	100.011	87.9077	79.8217	91.9402	98.3111	77.9643	90.7425	107.226	102.898	89.4503	74.7696	88.777	93.0562	91.8601	90.0853	98.9785	102.158	94.6155	148.952	91.2657	97.5247	86.5315	101.714	105.677	77.1358
1556932_at	BQ023350	15.229	9.56895	11.4712	30.2752	11.4369	13.7913	17.2757	18.824	12.6292	32.1056	48.9929	9.14922	26.7968	11.8303	26.308	17.35	46.1158	15.7734	20.6528	16.4606	18.8257	22.2924	32.7079	19.9877	26.5664	53.0404	12.4488	21.4905	57.2467	19.3252	16.7232	20.8005	18.2434	17.1289	12.634	22.1829	15.4129	13.0862	17.7268	13.106	16.8038	12.5375	14.7216	16.5422	12.0537	21.2972	23.2375	17.7294
1556950_s_at	SERPINB6	42.0229	38.7935	38.8651	65.6636	44.1069	29.7467	66.5636	46.4558	48.7368	64.0079	106.269	27.4072	34.7203	33.8493	37.4492	29.8524	87.042	59.6311	66.8998	32.2851	36.8829	45.2919	56.2861	57.9228	34.7311	81.5913	37.6276	54.8066	42.1535	37.0183	33.2134	57.4657	74.8309	36.013	61.2785	33.355	75.7494	54.2888	69.4169	43.1471	43.6847	43.0737	41.3137	40.7112	49.0133	36.2191	39.7599	38.6041
1556954_at	CASC22	10.2818	7.45443	9.63502	7.40761	8.13706	8.73018	8.47915	6.77029	8.85971	7.22807	8.16398	7.31744	8.34818	9.27391	8.33765	7.93999	7.09358	7.67679	7.48345	8.1843	9.57445	9.30977	8.498	7.39037	9.074	7.39511	9.5177	8.15905	9.31417	8.20806	8.84392	10.3305	7.25452	9.54263	9.81056	10.0004	8.44755	7.82114	15.8367	7.97811	9.22936	12.7689	8.61694	9.88266	8.86376	7.36512	9.52701	8.79224
1556959_at	ANHX	92.6223	112.653	108.795	104.037	115.497	107.385	136.459	128.152	142.787	111.847	112.649	123.884	128.546	161.221	120.882	128.531	110.995	125.03	150.278	113.707	154.837	122.234	130.265	97.0093	103.525	108.112	156.206	105.105	111.998	119.469	114.695	147.642	136.228	119.479	106.974	149.805	112.347	132.284	106.531	112.97	127.009	142.966	108.068	128.811	120.032	133.296	143.157	104.88
1556962_at	1556962_at	15.1797	31.469	20.6436	29.9242	26.9059	27.0129	33.7033	30.5141	37.9056	31.5529	24.4092	27.365	29.6447	32.1634	28.4024	39.9719	20.009	16.4564	43.9606	36.5596	36.8462	27.5461	35.92	21.6703	30.6756	22.2526	31.0913	29.7471	29.9533	26.2615	23.2765	50.0502	23.1384	18.9194	29.9886	34.1701	25.7835	26.0051	18.7814	23.1416	31.1294	34.6813	26.7041	37.2029	26.0214	33.2119	33.0146	25.5155
1556984_at	1556984_at	39.5127	33.6708	24.5255	38.8553	29.6201	24.934	37.9421	36.7071	31.9832	39.5415	60.6942	29.3739	42.12	38.0959	29.4969	44.3041	38.6819	30.9355	57.5023	38.7561	50.4533	25.3539	46.9804	32.2798	34.9811	34.582	29.0863	31.3177	41.7783	48.547	31.6511	38.1682	38.6731	34.1559	31.4731	40.5406	37.0995	26.0489	28.6884	29.8503	23.5573	35.6791	33.9599	37.6168	27.9485	32.1555	31.1999	20.3321
1557000_at	ESPNL	62.1163	81.7168	76.6004	83.2779	76.9478	76.2557	84.9283	96.1749	92.1349	84.0575	77.3255	74.229	67.4097	91.7076	87.612	86.4566	68.9646	77.4329	109.449	83.4601	115.025	99.6227	86.1479	64.4195	59.3123	62.2892	89.4381	89.5481	64.5555	67.7279	75.205	89.5735	75.373	80.8863	78.6324	91.2913	78.4041	81.6002	59.5099	66.2215	79.3082	85.7497	81.2156	82.1171	79.7624	81.1751	98.9721	74.5002
1557002_x_at	ESPNL	41.776	59.202	64.0813	56.2596	63.3507	49.336	65.4773	77.2889	73.9498	53.7951	58.6207	60.4695	55.6525	55.2609	54.3846	69.0228	46.7673	64.9551	72.6073	60.3437	80.7959	63.5767	64.7388	54.8161	54.942	51.0381	64.8741	67.2333	57.2519	52.591	62.5797	73.3283	65.7206	53.3325	59.2553	74.7328	60.5187	67.5982	59.2044	49.8813	66.5872	60.3664	59.0758	60.4301	64.702	58.8879	72.4865	62.8003
1557008_at	LOC340107	32.5763	59.3435	33.1395	47.949	67.6567	37.2385	62.3603	63.8424	62.5701	61.5313	43.7714	21.1733	59.0706	88.9732	20.4257	72.7402	18.8655	22.2994	56.1896	65.1406	75.9366	25.7469	56.2517	26.1802	56.0712	25.8806	38.3145	57.8074	69.1177	55.2874	16.5588	64.4491	19.7672	25.4525	45.0141	67.7746	30.4569	24.2142	29.2659	36.0556	47.0189	36.8318	34.1909	66.7973	26.7782	67.0458	25.7154	23.4116
1557042_at	KCNQ3	13.31	14.3397	14.5569	13.1185	13.0718	13.614	13.3534	15.7545	16.1834	12.7628	15.1276	15.8106	12.5772	12.9687	15.6958	13.5115	13.6131	18.7302	19.4115	14.0107	15.0036	13.9372	13.8794	13.7598	11.664	13.506	14.9701	13.9127	12.2881	11.3713	13.933	20.5578	12.6588	13.5875	13.7963	14.0551	16.0649	17.9773	18.4096	14.6021	14.9517	21.0918	14.9674	17.5574	13.6032	12.8448	26.515	14.8735
1557050_at	HOTAIRM1	23.949	19.2979	22.9909	23.3822	17.555	12.2208	16.486	10.1304	17.6179	51.0098	10.9814	18.7106	22.9587	12.8339	19.4378	8.4577	24.873	12.3201	10.723	44.0053	16.4426	18.7553	14.791	17.4368	31.0255	31.8841	11.4941	20.5139	27.1469	10.5704	24.6815	14.201	23.0719	29.4415	23.8606	21.5299	16.4174	14.8679	18.3693	21.4233	44.6361	16.8134	57.9465	13.3411	19.8103	8.3311	19.1455	26.6859
1557051_s_at	HOTAIRM1	219.075	173.98	366.826	259.774	301.837	112.242	236.693	125.608	252.769	731.688	100.961	167.056	338.939	90.3728	198.356	153.39	292.667	203.215	104.728	502.612	241.59	223.644	171.584	200.531	598.39	441.794	98.6004	348.85	550.127	162.149	246.958	213.652	318.049	456.199	190.585	552.238	204.363	128.935	210.357	252.532	425.748	355.268	522.998	153.35	156.334	88.0692	300.668	272.282
1557052_at	BC035653	16.6515	19.8384	12.2152	18.0434	20.069	18.5885	21.6188	18.366	14.626	17.9389	13.0116	14.2998	21.7121	26.2136	12.4018	27.9513	13.3708	9.08847	27.2548	27.2131	23.9932	19.4259	22.8803	15.7283	20.9094	15.8456	14.9566	18.2685	22.6641	26.0705	13.0095	23.4329	17.5842	14.4971	18.5614	20.6673	14.4446	11.3969	14.4135	14.808	16.8981	15.6206	14.759	29.1522	12.1644	18.1373	12.3335	15.4411
1557053_s_at	UBE2G2	573.919	292.792	513.953	550.894	520.781	464.07	535.404	525.77	420.82	498.343	682.393	463.385	555.798	585.019	517.617	484.225	600.132	422.787	632.755	406.169	568.739	319.495	616.024	362.501	584.859	538.267	464.262	495.42	467.764	491.208	347.943	615.215	342.723	419.295	481.332	531.932	512.97	428.557	350.664	559.566	414.757	479.82	416.527	429.291	485.408	547.289	473.107	362.607
1557070_at	TFAP2A-AS1	33.1132	41.0859	47.4197	41.792	41.3594	46.5162	45.7446	50.5818	41.9669	46.162	48.0651	48.1958	39.9387	41.006	39.3139	54.2364	46.6421	46.3002	53.0917	41.2105	50.7982	57.7332	38.7717	44.0598	37.0089	30.1546	39.2598	41.7247	43.3265	42.9604	42.4444	57.017	52.2485	48.5104	43.6659	40.3795	44.211	44.6614	53.7181	51.6624	50.9869	46.0487	37.9861	47.8808	45.9218	43.1338	46.0378	40.9271
1557071_s_at	NUB1	81.303	66.799	54.2729	78.33	54.5795	32.6114	73.9454	44.6478	53.7159	119.632	118.206	53.2054	72.4842	48.5687	90.2339	34.5911	96.1407	67.0004	36.898	65.067	48.0073	66.1159	71.7896	84.1339	62.7893	90.7288	36.7517	56.3193	117.346	36.6987	42.2356	52.4539	75.9592	50.3914	52.7737	59.269	101.71	37.7598	66.6516	53.2416	55.7869	45.4498	39.3501	48.0494	57.3444	48.6991	75.8642	83.4347
1557098_s_at	HAR1A	36.5386	31.1713	31.1637	39.3	52.4394	46.1718	35.6263	42.6241	38.5174	35.2928	28.088	37.2206	34.5364	30.7803	54.2603	38.473	31.2212	30.1809	52.6432	25.7523	53.5846	32.0483	37.9968	39.7472	46.0637	29.684	43.4145	46.3406	27.914	45.1317	33.231	32.5807	33.7126	36.2574	35.2545	46.0494	32.2426	38.0868	30.2042	33.9528	42.5572	37.2078	35.2129	29.3417	24.9637	45.1907	44.7884	40.7879
1557104_at	ZSCAN30	25.2079	8.48899	11.8834	17.1067	13.711	12.1686	13.8536	18.3849	13.3785	21.9421	14.3355	12.3608	20.5678	13.418	16.5116	12.0782	19.378	16.2982	14.4971	17.7438	11.3281	19.0036	13.4296	20.7305	14.054	28.2631	12.191	15.3792	21.9791	12.3239	18.4473	11.0937	21.2593	19.2014	12.8034	13.3397	21.4406	19.2455	15.3783	13.5676	16.48	19.6481	12.5555	11.0151	17.7665	16.5256	15.8362	17.2933
1557113_at	LOC283588	122.905	22.6241	43.9878	103.375	55.6443	33.4982	52.6044	86.3902	43.3485	102.941	108.577	45.3994	114.366	45.4965	89.5214	43.9197	128.577	45.1407	44.8959	65.3237	40.1412	52.2939	62.2721	34.932	74.7798	143.542	31.2291	80.082	88.2448	44.9753	66.487	43.3485	62.3139	64.1728	66.5602	47.0011	73.4464	53.8116	34.2883	50.0532	41.5098	42.0529	32.7734	41.0458	66.6218	55.9998	34.5128	79.3432
1557120_at	EEF1A1	30.4415	35.8008	22.1221	36.9684	38.0316	29.9888	49.3173	35.29	44.4507	32.6755	28.3833	30.5673	34.3425	64.2907	21.065	52.8502	25.1456	31.3862	54.3579	46.5111	49.0506	19.3958	49.6233	24.1457	38.2561	32.2814	27.8623	37.2366	32.7302	39.5248	25.8928	39.6328	23.6804	28.3194	34.4861	39.6254	22.3299	31.5465	12.8157	23.6132	26.9942	15.2236	28.2594	39.6009	28.6213	49.306	21.4851	33.8224
1557124_at	TMEM198B	27.5303	33.9419	33.4132	26.0448	36.3061	29.3959	32.044	27.5889	35.2825	32.9168	40.8519	32.4077	31.6348	31.1251	32.5501	33.0282	23.0002	27.4425	36.3231	36.1324	42.4422	27.049	36.3911	27.3913	32.1283	27.5506	38.8696	30.0598	31.839	29.7453	29.0194	36.2902	35.8693	29.0738	27.7365	32.9526	30.5262	33.2966	35.017	39.1716	44.9227	48.4143	35.0015	35.8693	33.8499	27.6625	46.9187	26.5111
1557147_a_at	LOC101928837	14.4711	20.5918	21.503	18.268	20.6253	17.8547	26.2101	16.1085	25.4967	15.6806	17.9929	19.1818	15.873	22.637	17.8489	18.7584	15.4759	18.23	23.8186	16.3878	19.4044	15.9464	20.318	18.5409	17.3949	18.4021	20.934	21.9328	20.0839	18.0428	18.4473	22.4044	17.8817	13.224	17.5438	19.6726	14.556	18.2051	25.5664	17.2861	17.1617	21.9314	20.5976	24.4262	15.6125	15.2958	20.6042	19.6945
1557166_at	PDCD4	9.71441	8.48899	5.834	7.06367	7.59098	6.85228	6.30374	8.30062	7.54555	10.3696	7.97185	7.06958	7.70302	6.7076	6.42165	7.73111	9.51182	7.68796	7.26128	7.91393	5.70434	10.2375	7.25627	6.60262	6.56606	10.2343	7.93256	7.7794	8.17869	7.62304	8.84426	7.54158	8.26245	7.78837	9.47716	7.47342	9.60239	12.1305	7.34698	6.31965	6.32122	12.844	6.57946	6.56474	10.2984	7.46869	7.19913	8.38894
1557167_at	HCG11	15.5887	11.5169	19.8812	19.4119	9.55072	24.1819	16.5145	7.91493	12.0146	11.5731	8.3487	13.9297	17.7414	8.07554	15.8611	13.3861	12.7602	11.5236	7.22704	11.6685	8.75274	18.0361	11.0734	14.4125	14.7312	13.542	11.5585	23.7171	7.82729	11.5087	16.3844	7.37962	16.8071	11.1519	25.8792	9.58683	9.67347	12.2776	22.4018	13.5436	11.1086	11.7933	18.2897	10.3583	17.2812	10.1756	11.1851	13.8491
1557185_at	TPCN1	35.2076	57.8989	32.2846	36.5471	44.1738	42.4926	43.6408	51.4008	55.7579	48.1536	46.5885	37.6218	52.0921	40.201	26.8136	50.4411	26.616	24.4462	49.2952	39.494	53.4809	50.1102	52.0579	41.9927	43.1026	39.0332	56.1856	37.7266	45.2075	41.896	35.9431	40.737	38.7887	37.9407	36.2064	47.6678	40.3421	30.0604	47.2018	38.7963	63.7997	57.6855	46.3823	44.8762	35.0236	42.9879	51.7415	34.186
1557218_s_at	FANCB	10.3725	9.95214	17.7192	11.6088	9.95192	11.4658	9.53078	11.006	8.93695	8.63849	14.0237	11.5135	11.096	10.3171	8.63493	10.9905	17.7402	13.6654	12.0254	9.53753	12.2701	11.1732	11.7269	12.3379	11.2551	14.7988	13.321	14.134	9.05596	9.05886	10.8461	11.3163	10.9061	12.0374	9.88025	11.1697	9.77781	11.7659	12.0047	12.7645	12.6948	13.1082	13.1822	9.88266	10.8729	12.3039	10.2188	14.9528
1557224_at	BM682057	36.6306	17.0767	17.0241	24.2187	22.8644	17.9666	21.6452	25.8993	17.5527	40.2908	54.6619	22.0094	26.666	15.2182	29.0576	18.1734	24.1021	25.6029	16.5619	25.2035	24.4813	21.7422	27.4463	19.5446	30.6069	29.8779	20.4465	31.0051	25.0467	21.0605	18.0231	23.2333	25.5221	18.3184	22.8313	27.4333	27.8696	20.146	17.38	23.0707	20.1527	14.0449	15.1619	17.7825	20.3403	21.1425	32.7031	20.6057
1557240_a_at	BU689085	59.9768	13.7791	13.2963	28.1339	26.3363	10.4283	33.6239	29.9419	17.8986	84.7384	86.8113	13.6409	39.8174	12.9862	17.6667	14.8223	55.5673	13.8929	31.3806	16.2546	12.1641	19.9685	30.5153	20.1256	27.2329	44.2775	9.19391	37.6279	85.2078	19.414	16.375	21.7183	18.4473	16.6031	24.8149	17.682	23.5134	18.1299	11.0434	12.0373	14.8916	8.72995	8.49587	13.5153	15.1993	19.774	17.9909	31.234
1557246_at	KIDINS220	126.563	53.0424	59.667	88.0653	66.6698	31.7132	75.3128	45.7805	63.5651	151.004	145.188	58.4647	103.301	50.4981	74.9074	41.4646	126.814	68.3384	34.6184	69.4222	46.6475	136.999	72.9206	63.9398	84.8675	95.0842	28.7994	74.4524	182.402	46.5956	68.1531	63.0765	78.7083	69.9561	78.4013	62.8131	89.2408	56.6519	73.0179	55.9041	44.6043	36.8758	46.1826	49.9893	68.6868	58.9833	70.4905	93.537
1557262_at	LOC102724814	19.2106	14.9027	35.8546	15.2605	12.5487	20.05	17.1923	16.2128	16.2909	22.2204	20.3426	25.9249	21.656	16.7764	18.5436	14.4025	17.6605	24.106	15.6941	18.4467	15.5409	18.1933	27.6728	15.9917	20.9582	15.2076	19.1894	21.6868	23.0183	17.1473	17.5266	18.586	20.2878	18.4819	13.97	19.4789	18.686	18.5466	30.0005	34.7166	31.0966	39.9597	27.443	21.0421	27.2786	20.1769	32.3935	17.5545
1557275_a_at	TLCD2	7.1237	9.28211	6.96105	8.32564	8.69424	12.1686	9.71579	7.31054	7.22755	8.70666	8.39223	7.88302	8.65858	9.20364	6.60781	8.54056	7.61204	5.87327	7.39351	8.58534	8.6322	7.56324	7.3165	7.75049	8.77851	8.64115	8.39869	7.44793	8.53466	9.65973	5.92245	11.1879	8.5298	6.44257	8.7588	9.8344	6.02902	7.49297	9.36934	8.47302	15.8109	25.2288	11.2382	10.1806	7.08585	10.0182	8.65542	6.46528
1557276_at	LINC01016	45.0691	52.5147	44.726	43.984	52.646	38.6054	47.7556	59.326	52.8072	41.3875	40.3162	50.4118	39.9995	63.9082	43.3941	49.4573	42.2381	47.0956	70.8478	40.586	66.7077	46.2036	44.4436	38.6265	34.5471	33.2835	38.8207	52.6297	43.9858	42.756	42.5132	64.5461	41.6608	49.5096	44.8772	46.3741	41.578	50.849	32.0141	46.0586	34.1461	43.6565	35.7281	42.7525	45.8988	45.2133	43.2264	43.9187
1557302_at	ZNF585B	105.563	60.0558	108.339	110.926	82.0736	86.3403	79.5362	90.6082	98.6523	104.09	94.7958	100.572	101.143	91.5222	96.826	65.0737	97.5546	95.7174	72.9181	117.623	81.3364	83.0275	96.9101	102.539	100.612	118.497	88.9118	123.762	79.1398	79.0551	107.482	61.1695	97.1138	101.816	98.8451	82.2706	99.8347	111.023	66.0681	94.9074	34.5752	85.5443	67.5379	60.949	98.3336	108.376	55.2781	83.2608
1557303_at	NT5C	140.222	111.583	137.326	160.813	115.931	138.108	117.627	100.468	120.7	128.278	200.647	120.915	111.079	102.054	154.954	91.1893	140.491	133.131	138.685	135.231	94.799	144.972	177.765	132.158	131.439	122.571	108.625	119.398	84.0357	88.3878	135.948	89.4434	161.748	97.9087	115.818	123.194	109.12	75.6471	137.971	133.92	172.753	138.351	220.89	134.633	108.255	128.426	131.601	116.988
1557316_at	BG567552	45.912	39.4876	43.3696	45.7975	34.8721	31.4127	36.7127	33.3251	42.8975	80.1302	75.6432	51.21	49.5616	33.6407	31.3509	30.9611	39.606	43.9873	39.8046	59.8773	33.3402	42.0748	44.7891	33.4967	52.1121	37.3859	23.8007	43.6936	53.466	28.2681	30.2566	36.9078	39.4931	37.312	39.3612	37.5863	43.9747	29.8729	28.2587	27.3522	40.9255	37.7587	37.1703	32.8731	58.0679	37.23	63.3743	38.5298
1557322_at	ZNF230	35.878	27.0411	18.3376	17.5381	21.6313	17.4988	22.8087	32.6616	17.9894	24.3931	17.3572	18.4904	19.9448	22.4248	20.301	27.365	29.1471	20.8785	16.2741	18.7645	24.4755	22.2895	18.7826	19.5743	24.9707	44.9281	16.0075	24.624	32.873	21.4512	30.8379	25.1914	18.1476	26.842	20.7174	21.1174	32.805	20.301	14.056	19.2534	13.7393	15.0599	12.8089	19.6697	20.726	16.7981	15.5319	24.9731
1557334_a_at	MCM8-AS1	9.02594	8.85848	11.726	7.9073	8.32215	9.17388	8.41744	7.88689	7.88554	8.06129	7.80638	8.42031	7.13593	10.4751	8.14879	8.3263	6.95767	8.06953	8.92629	9.55668	9.03802	6.75643	9.22748	6.04706	9.02965	7.18569	8.22154	7.89439	9.42063	8.26932	6.21002	8.75911	10.5914	7.34187	7.81714	8.07909	8.60887	8.41005	10.9216	9.53751	8.95013	10.9985	9.32156	9.15796	7.78257	7.5195	7.9292	7.34988
1557335_at	AF147397	16.4495	19.2138	22.6288	21.9807	19.9641	19.038	21.2729	21.726	21.3666	20.2863	18.6427	21.144	15.9768	23.2717	21.1663	20.9513	15.2577	22.9941	25.6089	20.8487	25.2874	22.842	20.3723	14.7551	19.2649	19.2978	20.5938	22.7666	18.2899	19.9602	21.3045	22.1132	17.038	19.0658	20.7897	23.1046	22.0841	19.3328	20.9958	21.4715	24.2854	27.1258	18.7683	22.2	19.434	20.2781	26.5601	21.1761
1557342_a_at	MIRLET7BHG	30.1482	38.2181	27.95	30.6608	22.8268	29.3958	30.5931	39.1484	26.9622	26.5216	27.3071	25.6777	26.777	30.2432	30.8577	35.8371	29.6191	30.6399	39.0045	29.1232	37.1344	36.9433	36.6023	31.4025	26.9101	27.747	31.4773	32.8499	27.0836	32.6597	27.5697	28.4953	32.5856	29.5667	30.7201	40.6507	27.7201	26.1486	35.8087	24.2689	43.0596	34.7938	32.1356	30.402	28.3115	29.9996	31.6451	29.0833
1557370_s_at	MYCBP2	483.463	485.519	463.545	547.967	410.975	457.287	486.32	186.842	460.652	446.895	533.586	552.05	450.344	246.667	697.214	266.275	496.852	289.241	237.284	521.493	237.763	519.762	285.72	543.494	271.756	438.441	394.443	571.23	286.726	286.874	578.663	291.38	590.558	477.2	508.467	229.2	334.549	568.727	484.306	491.819	384.827	565.684	425.045	360.514	539.659	347.679	492.114	605.69
1557372_at	LOC440862	33.528	22.8274	37.1458	38.8691	21.4969	85.7198	28.2643	16.3135	34.1487	34.5142	27.2777	26.6463	27.7045	17.3474	40.3558	21.5577	23.8996	19.8493	22.6706	29.3331	20.9313	27.3779	28.9566	29.2401	21.4687	27.1515	22.806	37.419	16.9369	24.1351	39.6499	24.4341	40.5266	51.136	36.0876	25.8356	22.2517	34.4967	34.899	32.7753	33.2372	30.8809	30.5793	28.0869	40.829	31.4659	21.9733	40.4685
1557383_a_at	1557383_a_at	29.2886	13.1282	18.025	43.0159	21.3858	18.0731	29.1493	55.5184	17.431	40.9184	43.6601	27.3803	38.7292	24.6394	22.4482	23.5138	30.0406	34.8443	36.5535	27.7756	35.375	17.4107	40.6855	27.9191	44.1044	41.6981	13.9417	24.337	32.5772	25.3028	18.5726	27.1488	21.9753	25.7676	24.3546	33.4591	35.9031	19.8513	13.35	16.7636	17.5469	16.0716	23.0175	19.3544	24.1706	32.8014	18.2842	20.555
1557388_at	RTTN	20.2497	20.2636	26.595	22.5658	20.7682	21.9695	19.2358	20.8267	29.6241	23.5976	19.9642	16.4581	19.6509	13.6031	17.4343	18.4235	19.8263	21.0165	25.3789	20.0539	25.0816	12.6615	15.8186	21.4987	18.1351	19.5105	19.3523	25.0081	19.9199	20.735	27.0014	26.6669	33.8003	17.0938	21.9193	19.4659	20.6573	22.795	18.6722	21.4146	15.0433	15.0551	16.9944	26.1955	18.1458	18.9697	19.7905	18.1071
1557394_at	DLGAP4	51.344	20.6787	36.8582	45.1075	29.143	20.1884	32.3214	27.2504	24.8863	42.2987	45.8433	36.9945	50.4303	29.419	50.0672	28.2005	40.7989	46.1814	26.1092	41.1567	36.7641	47.7141	39.7641	34.735	37.8718	45.1212	23.9119	35.6372	64.5591	30.7527	32.584	36.9465	48.4857	33.9424	31.5678	38.5948	38.0979	35.4263	30.3853	40.2688	40.4067	44.1549	34.7211	29.3761	39.0885	36.2684	39.1508	35.8966
1557404_at	BC035189	13.8788	19.4693	19.5187	12.1866	21.0415	18.9817	27.6358	17.8254	16.0916	16.1198	14.0826	15.3715	12.3857	19.3638	13.1963	18.959	18.4742	14.7109	24.0554	19.947	20.5942	19.8324	18.3569	14.9398	15.6102	14.419	16.9601	17.7708	16.3683	15.8001	15.2538	17.4809	12.4974	16.4913	16.4913	17.6164	17.6386	13.3008	18.8139	19.2534	38.9471	27.1538	21.3122	18.5023	16.8103	20.8579	34.3633	17.5286
1557406_s_at	LOC100130111	17.8265	26.1794	20.9947	19.8465	22.177	20.4315	19.5411	25.8993	24.5575	19.6974	21.9044	19.9823	23.0598	21.8393	18.4975	20.9272	17.4894	23.7479	24.1837	25.4088	23.6661	21.1306	14.2535	17.5029	21.7738	17.0321	26.8472	29.6341	19.9105	19.0252	22.046	28.9927	27.4696	24.1485	24.1825	20.1867	16.5326	26.4453	21.0753	20.6509	21.4171	20.9779	19.4442	21.5039	18.1003	18.6237	27.7484	22.3223
1557415_s_at	LETM2	55.6227	44.1371	52.4951	85.6638	59.8734	56.1746	51.8506	59.7447	56.7413	56.0888	49.0773	58.4352	56.1861	48.6562	49.2915	49.4448	63.8846	55.1125	46.0882	57.5022	50.1569	50.4509	48.9139	53.7121	73.6255	90.0159	49.7043	67.6426	50.3197	52.828	63.1991	57.088	53.4183	56.2853	65.0733	62.3851	59.0108	56.8521	41.3107	52.7844	42.3211	42.4163	39.031	56.8243	80.1811	58.5649	42.5515	68.2934
1557433_at	BU687162	26.446	13.0495	28.3411	33.3274	21.4836	19.3548	24.4957	19.9358	24.92	38.4696	47.8518	21.9148	42.7461	20.0683	38.0282	19.4831	44.7649	21.4582	16.6312	24.4149	14.9948	28.7063	21.4523	22.9014	20.5808	31.0752	13.2429	40.5426	33.6335	24.948	23.1391	19.0022	30.732	22.6029	29.2828	20.9611	23.7328	27.421	13.9819	20.9009	10.001	13.5594	10.4164	13.473	19.7614	21.7856	18.1319	28.8041
1557436_at	XKR6	13.1162	19.9887	16.8463	18.4996	23.0474	18.8515	24.3364	22.6109	20.3906	16.546	15.2791	19.0381	19.7839	25.1372	16.9269	21.3049	14.6431	22.3869	18.2529	21.147	19.4268	12.3804	19.802	18.864	16.6571	17.0866	22.7602	18.3862	21.1321	21.0589	18.7699	23.2503	18.9851	18.019	18.0836	22.2823	20.0168	23.0506	15.5287	15.8533	22.8437	24.4734	16.1575	22.6983	15.2573	23.3122	21.8614	17.0121
1557444_at	TREML3P	21.4659	23.0853	21.6788	19.5366	34.891	27.3146	22.5867	28.0716	30.5244	18.7014	20.4458	20.169	21.8454	25.6196	31.319	37.0139	54.98	27.0815	28.2681	19.0042	27.9407	41.5206	33.1379	22.3707	32.9893	26.9802	25.0625	20.6884	23.5113	28.9059	23.5322	20.8912	30.3535	20.05	17.9827	34.0795	35.2177	28.6207	53.3303	22.7144	24.7966	23.1666	21.2994	46.7669	33.1821	22.4591	29.8835	28.172
1557446_x_at	TREML3P	19.9288	17.3848	29.18	24.4655	40.9376	28.9257	18.9313	19.6664	32.5064	14.9109	22.8008	18.8174	19.001	25.0583	32.176	37.4657	69.6745	20.9574	25.1576	21.6731	29.7861	51.025	45.7154	18.6956	30.7853	25.2706	25.0439	16.6571	20.8254	30.8072	28.5199	18.44	45.0398	28.108	16.4549	32.2475	43.9755	45.2517	60.8426	22.1099	21.6087	20.594	29.3997	49.4323	33.7614	20.5195	30.5726	32.2366
1557453_at	BM662646	60.7038	72.1829	59.4977	63.565	76.9877	61.008	83.1922	84.4924	69.1534	66.2009	59.1613	75.6754	61.2315	83.8253	64.7366	96.0836	52.707	77.7659	97.9564	74.6178	104.594	82.345	71.1473	54.0764	62.0449	48.2094	81.5115	66.7523	72.2463	77.708	66.1938	91.0738	56.3871	70.6907	63.4562	83.1449	62.4025	71.7219	51.4987	68.8777	74.5079	75.8864	59.9441	66.4812	72.3565	67.4435	68.8275	59.3982
1557477_at	STIM1	82.3667	31.364	33.8657	47.1326	27.8788	27.715	32.3367	35.7951	36.5895	78.5729	90.3421	42.6111	62.8706	26.4154	45.7222	30.1953	56.1522	44.8481	24.8227	34.4016	28.6032	45.1768	61.2336	44.4606	31.1507	67.6229	29.5138	36.5527	50.0118	29.4031	39.3921	37.8616	50.784	32.8056	33.7437	31.5561	41.6277	31.8381	39.2956	30.0683	23.8694	29.9163	30.8961	23.1932	45.4656	35.3419	35.2498	50.1514
1557483_at	LOC284788	15.5991	15.7143	18.4149	15.7882	15.5085	14.8043	17.6559	22.7788	19.0862	15.5977	22.6264	17.3912	17.1486	17.695	15.3754	17.3028	17.9185	21.3217	17.9744	14.8079	17.5137	29.3837	15.8463	16.0786	14.9337	19.0325	15.4274	18.1311	13.9283	19.1724	17.8575	15.7103	20.4581	16.8762	17.9243	21.0636	15.1293	18.2193	19.9828	14.4709	18.683	18.6909	14.7802	16.625	17.0665	15.5348	17.964	17.6662
1557487_at	BC030754	47.1423	15.546	21.1483	45.5415	34.102	38.3282	29.9689	32.1898	22.4797	36.0814	31.3697	36.1117	42.3073	43.2773	28.6194	34.8945	51.8512	34.0835	21.1587	31.7746	35.3688	18.8405	45.7661	25.0723	45.4601	50.3551	28.9479	55.3553	31.5859	38.6364	23.8995	30.5017	27.082	26.8168	28.8305	34.4205	29.4934	24.4429	23.9767	24.7589	24.0971	27.074	33.2953	25.2685	38.3439	43.3683	23.7952	31.4794
1557512_at	BM664532	9.33424	12.7745	8.32195	9.60404	8.45123	7.76394	9.37027	7.97938	9.43185	9.67061	12.8102	8.11547	9.30131	9.85045	9.28671	8.64653	25.3229	8.56872	8.24295	9.98537	7.31763	10.5176	10.2345	10.8789	8.54572	13.6621	7.83536	9.66871	10.4152	9.45267	7.16841	9.06342	16.5114	11.2569	8.52421	8.42583	9.54543	9.34633	12.5425	11.0953	9.59493	9.56226	9.92556	8.56942	8.57877	8.32394	10.5834	9.06805
1557544_at	CFAP58	22.1762	24.0728	30.4349	21.1105	22.3921	20.7998	17.7574	22.5353	20.3182	16.5039	22.8849	18.7821	17.6122	17.4491	23.2237	23.3199	27.9844	25.9903	17.0331	15.395	15.7121	38.338	19.901	29.0154	27.0948	33.668	20.3577	17.3897	30.5748	21.0589	19.9729	20.8064	24.5883	22.3302	19.8167	19.8961	34.494	25.3052	25.745	23.0147	16.2483	19.0389	25.4764	19.8254	21.3251	13.8192	26.3588	32.3501
1557562_at	1557562_at	20.2189	21.5728	16.5759	22.9061	15.9107	14.3817	21.6649	19.8627	16.1197	34.4584	31.1663	20.3806	29.5429	14.1359	13.786	15.4878	18.0478	18.4279	14.0447	25.8756	18.2057	17.2035	33.6238	16.7545	28.2707	21.7168	8.58956	15.9339	23.1237	17.6122	15.0661	22.8407	21.2227	20.4822	22.0516	22.3075	43.826	13.4731	15.7243	15.5984	15.5894	10.4089	17.6087	26.2985	15.0632	23.16	15.2612	14.7777
1557569_at	MPDU1	19.6527	29.8188	27.1858	21.7044	29.7737	21.0781	26.6406	30.7336	27.759	26.6566	19.5578	20.0187	31.6548	40.0105	17.8079	28.6482	21.5667	27.5871	25.8803	26.612	29.4256	19.5841	25.8285	22.3395	30.1809	19.2763	29.4652	28.6507	30.0738	29.9215	14.8433	32.0191	16.2629	24.4953	26.7439	28.8343	23.7307	24.2771	28.9923	19.738	23.2548	27.7883	19.3311	26.6085	19.6658	26.4539	24.8485	28.4861
1557585_at	ATP6V1H	13.9426	9.75381	11.6178	12.1054	10.0567	9.06807	12.1588	9.24231	9.42259	9.07357	14.0637	9.71315	10.6897	12.81	13.4756	9.63593	14.6052	10.4291	8.65448	9.386	10.4308	12.8375	12.0111	13.2592	9.47027	15.1978	10.505	9.79612	10.7538	8.45833	10.4605	9.26246	13.1177	10.5789	11.7044	10.3987	12.4307	10.3489	13.509	11.775	10.9047	12.6187	11.2577	10.66	12.0809	8.92338	13.0885	12.9525
1557586_s_at	ATP6V1H	30.2268	26.2459	20.682	27.6677	21.6558	21.5208	26.4432	22.7366	24.283	32.425	62.3503	23.3519	44.1239	20.7707	32.3223	22.8013	36.4021	38.1272	26.6233	28.0805	23.4303	42.8868	25.3463	38.1029	24.2886	40.4331	23.6349	27.4157	23.6815	21.1967	33.0946	28.0915	42.3638	42.0047	26.3725	21.3919	34.5547	26.7401	21.4715	21.7727	17.5766	26.833	20.5152	21.253	26.8483	30.6624	29.1067	34.9309
1557588_at	LINC01310	24.4996	32.1961	29.7328	26.3514	28.7644	25.7665	32.7249	37.3429	31.8679	28.2686	30.2018	27.2319	27.6663	36.6156	27.1043	31.6666	27.8046	34.3175	44.5163	29.2478	33.336	36.7919	32.1165	29.0007	30.2458	27.1436	28.0485	28.0663	26.4012	28.4628	29.2914	39.3138	30.93	24.2436	30.2682	36.7231	30.9014	33.0932	29.0474	27.3544	38.8897	30.6334	31.7403	31.9813	32.0193	31.5206	39.5711	23.3759
1557611_at	TTLL4	44.507	40.4749	47.7073	33.7529	36.8026	35.052	31.5846	36.6349	32.4633	44.394	52.6811	30.2567	34.5364	38.8593	33.0758	32.9111	37.376	48.2227	40.0832	42.8493	37.5759	38.9521	36.6023	34.0189	33.9401	31.2785	29.0313	32.5798	33.8075	31.7146	26.5926	46.2634	28.8815	30.9162	32.3443	38.068	36.9958	24.8522	43.1231	31.4392	44.3097	39.0132	31.2323	40.252	37.5696	30.5623	34.1646	32.4659
1557626_at	CA444630	187.713	65.4211	126.532	153.591	89.5263	41.8855	102.465	63.8501	92.4256	258.871	209.142	94.2016	160.214	75.4049	159.611	78.7748	139.45	127.962	83.0098	130.378	58.0157	205.482	119.035	111.832	110.331	118.327	57.7767	87.288	233.429	80.0068	91.2795	76.8781	150.082	128.958	100.31	110.247	116.375	91.2112	119.75	92.32	95.6696	93.7745	64.8694	66.0067	113.762	88.8598	163.845	163.497
1557649_at	GALE	46.6003	97.8173	59.332	71.5706	73.2335	64.4633	86.2709	88.4343	91.1607	79.4188	71.4768	65.0512	68.3678	65.063	67.3121	83.8934	74.1528	87.8472	98.1989	81.4657	105.477	58.2338	73.1101	75.4556	66.1704	57.5057	73.2774	73.7806	81.7982	72.763	69.923	108.395	81.1681	67.2745	71.7523	96.6904	72.8039	85.5474	61.1631	59.3066	87.04	56.9936	61.4338	84.7476	79.6405	75.6712	89.414	75.3238
1557680_at	SAMD15	30.9445	44.8308	40.7988	29.6062	37.7911	32.4425	35.8459	41.0369	34.1059	30.1461	36.117	37.3057	31.3075	37.5343	31.2614	37.8921	33.3006	34.7051	52.3913	34.6335	44.3681	31.5029	30.9517	36.2816	37.4464	32.4771	47.9759	36.3581	36.6842	34.9926	42.5816	45.106	38.4187	36.0218	37.0323	44.1698	32.89	37.1906	38.2881	39.6426	48.7434	54.6358	28.0796	40.5639	38.6431	33.5352	36.22	38.0998
1557688_at	AL833022	573.525	59.9089	84.7854	133.081	135.761	41.028	220.69	96.8627	73.3283	289.282	590.627	83.1039	36.5106	107.177	38.4643	44.4394	268.291	192.486	145.622	82.1147	21.9424	552.923	244.728	111.891	234.041	231.946	50.2807	138.236	342.028	44.1949	41.7387	74.859	159.738	96.1683	138.135	177.437	78.2925	85.6085	151.888	41.3502	188.532	68.5323	113.036	169.28	85.7644	67.437	120.981	185.491
1557712_x_at	BC040680	54.3475	76.7541	60.6078	59.0437	58.6784	62.2807	67.0497	78.7235	71.364	64.3505	74.2405	55.4333	68.3155	68.8013	75.5644	71.9082	61.503	71.7478	89.7849	82.0457	87.1207	62.2051	78.9127	55.1222	59.7564	62.663	68.8882	84.2539	64.7864	62.4127	65.9955	105.571	73.3296	61.7914	62.6495	78.2383	70.2073	63.1965	55.0909	70.847	54.4088	66.0861	52.0047	64.3617	59.0971	88.0069	54.1932	48.9021
1557714_at	CTBP1	39.7312	50.6272	49.4451	35.4737	45.8584	47.3399	41.2028	48.395	49.4102	36.2156	45.9457	49.209	34.7377	49.9189	45.3144	44.0012	47.2426	47.8999	65.0559	62.0922	52.4348	39.898	44.5733	43.7769	34.811	42.829	65.7853	44.0574	40.6373	39.2376	45.2254	55.9869	47.1506	38.9905	31.6573	42.8823	59.2674	52.6844	70.2146	47.8614	75.1841	66.7943	51.7952	49.2227	47.6895	48.713	56.7213	44.8074
1557733_a_at	CHRM3-AS2	222.839	65.0123	197.206	255.027	67.5328	51.4384	80.3689	105.361	106.825	112.771	226.769	132.11	199.599	84.972	210.64	104.847	218.652	194.741	125.059	205.195	121.218	94.5652	198.499	79.6282	171.193	161.316	91.4762	104.894	120.656	128.792	66.3504	62.5461	153.559	95.4362	125.447	144.732	242.829	130.298	83.1361	152.168	91.4252	127.814	183.385	123.267	181.042	222.374	156.222	192.997
1557738_at	BC041344	27.7132	7.09788	7.71504	20.2996	9.48799	6.90127	11.7023	8.47824	8.38982	12.4721	16.808	9.70061	17.7516	8.97909	10.9328	7.91137	21.1076	7.87991	7.49421	7.82482	9.57445	7.9813	12.5854	8.6043	11.5391	10.4476	7.63895	12.2392	18.6551	12.0514	7.54101	7.3925	10.7363	8.07178	11.9632	7.70911	8.31798	9.10951	8.16608	7.14118	6.73909	6.65945	6.7512	8.22667	9.64015	12.4464	8.40393	8.21009
1557744_at	1557744_at	52.7736	33.4221	59.1937	40.7347	33.2301	29.785	36.1682	30.4663	32.077	53.2356	41.8445	34.2933	30.526	33.9052	48.8327	22.6527	38.2365	45.6929	34.9943	60.0712	28.7048	40.5836	33.9686	32.47	32.1454	29.6882	28.6663	32.5532	38.4408	30.7691	33.2825	30.9338	35.7123	40.3601	35.7688	27.0088	45.8473	31.8785	40.7196	36.2779	36.6808	43.458	38.4934	37.1019	36.0027	43.3303	35.1421	31.8104
1557749_at	EHBP1L1	27.1121	31.1028	41.6231	20.9717	19.8036	19.9762	26.0874	18.2134	28.8984	38.7439	34.6701	28.9712	29.8405	21.0649	36.386	16.073	33.3325	30.4736	21.3855	39.0562	17.9112	24.8008	29.7436	23.133	28.6965	26.876	13.3507	21.5024	24.0984	17.308	34.0543	22.341	38.6701	24.8932	25.9334	22.1723	26.6456	23.6955	25.7218	23.88	50.3456	20.5935	59.3677	28.6057	32.0713	18.5567	26.9144	31.3496
1557789_at	BC009643	14.4362	18.8275	14.1514	15.6685	14.0838	12.7073	16.2167	18.3849	19.6069	14.3426	14.6623	16.3637	14.5991	16.0361	14.82	17.4063	14.3303	14.4645	18.26	15.5482	16.2806	16.001	17.0665	16.7069	13.2817	14.1356	15.1491	16.3023	15.0482	14.1561	14.6343	15.9984	15.2246	16.8663	15.0765	14.1421	14.9918	19.16	15.3443	14.5984	20.3562	20.1703	13.6914	14.1578	15.5751	15.8075	19.1479	14.3008
1557811_a_at	AF085827	31.6002	19.0951	20.6022	21.3717	15.2526	19.0629	17.9222	16.3786	18.4562	27.0673	36.0896	21.6343	22.133	15.3816	22.0274	16.866	25.0319	21.3607	15.8279	17.3217	18.7871	22.3027	21.875	24.0285	15.9073	18.5209	21.6445	19.5256	15.7432	18.4786	21.8599	19.5657	28.9635	20.6444	18.1486	20.4262	22.8017	21.1008	24.0528	14.416	16.4642	17.868	21.3851	15.8532	22.7074	19.3624	20.6325	19.3037
1557817_a_at	AF161366	83.9128	106.613	61.6591	95.5939	99.9207	74.9967	114.116	107.969	103.225	91.2596	95.217	74.1531	97.9852	110.367	79.2226	118.543	75.8383	44.1895	122.571	112.829	127.485	94.6211	123.337	79.9785	97.0799	75.9769	78.8455	80.0935	128.522	104.379	57.9276	137.637	96.2007	70.9866	77.3868	119.788	92.48	64.8226	71.5748	76.8235	115.875	90.7761	88.758	112.332	70.7207	100.312	102.875	72.4092
1557830_at	AW063658	34.0215	17.2638	14.9824	24.1256	21.7353	12.4239	21.9178	15.809	15.643	28.2791	28.1981	21.7323	38.2396	15.6399	23.9022	18.964	39.4419	18.0262	19.6805	18.4056	12.3642	11.4806	20.4733	22.6011	17.8665	37.3608	13.9296	40.054	32.4778	18.6119	17.895	15.9155	20.4486	22.7442	27.4639	14.3261	20.4216	22.1867	17.2312	12.2516	12.7233	14.2748	14.0764	10.8266	18.8707	15.8428	17.8416	19.0581
1557879_at	LOC100129175	12.4765	17.0802	17.2173	18.6844	18.9599	21.7426	17.1745	18.476	19.822	20.2805	14.608	19.9047	19.5803	18.8055	20.7131	20.3466	14.9505	17.9079	21.1363	21.6227	24.2366	17.799	18.2133	16.6581	18.2367	15.4106	16.223	20.3714	19.6936	17.51	16.3007	21.0088	19.3083	17.2534	17.3317	20.156	17.7816	15.058	26.3627	24.6676	21.7909	18.503	26.1792	15.7986	20.2372	19.8033	25.5385	14.3476
1557890_at	STXBP5-AS1	7.08599	7.72282	7.15567	5.52083	6.14496	7.41175	6.01808	7.49533	6.76361	5.93002	6.97032	6.73799	6.53695	6.31536	6.39697	6.01948	6.22509	7.43757	6.25305	7.3381	7.0647	10.2517	6.42619	6.72078	7.81891	6.5519	7.52406	6.30213	6.08148	7.23764	6.97768	6.16588	6.27227	5.72564	6.61839	7.83476	6.38521	5.95636	7.58142	6.52035	10.7072	8.42493	7.71333	6.32423	6.05116	5.27138	8.21574	6.95952
1557907_x_at	BE973909	19.09	18.3361	18.554	16.694	19.9599	16.1704	24.5181	21.4928	18.6937	18.3162	18.3773	21.4365	18.3307	25.1324	18.4021	22.5233	20.3746	22.6379	25.6082	18.4085	24.625	20.5466	17.8775	17.0551	19.1247	16.8116	22.1349	18.8236	18.5128	18.8215	21.6102	20.698	21.8655	17.793	16.8981	20.8222	18.7678	23.0171	17.927	23.2316	24.8155	14.7963	16.9343	21.3095	20.7505	19.2221	17.3128	20.4914
1557910_at	HSP90AB1	364.603	275.071	678.38	589.485	142.396	651.744	352.904	72.1924	594.904	419.007	213.553	782.865	236.326	71.8724	462.907	122.135	254.175	126.028	79.9806	495.977	63.3806	260.031	214.762	345.571	133.9	147.539	180.177	617.631	56.2659	119.212	730.112	71.1771	309.091	342.19	587.028	103.981	160.531	440.47	491.156	445.943	602.995	355.207	1026.63	248.58	629.185	196.513	235.016	676.798
1557924_s_at	ALPL	28.5669	36.3292	31.1133	32.9208	26.453	22.7771	33.1593	26.5918	25.0676	23.342	22.456	85.3431	32.7577	28.8272	36.7147	54.3277	30.1858	46.3212	29.3595	31.4847	27.6732	172.26	34.2703	32.3101	46.0186	26.4498	31.4798	22.607	45.8026	82.7117	33.6712	25.2445	34.1327	25.7145	44.8207	47.7301	37.8172	27.3365	167.321	32.0219	47.0241	33.5606	170.93	40.0725	38.9185	28.5378	32.6489	80.5568
1557948_at	PHLDB3	93.7276	47.7429	100.594	89.3017	89.3447	129.261	75.3837	102.714	89.0474	82.3084	93.402	105.689	95.5327	87.6918	98.8871	88.6095	87.6955	127.841	88.6788	89.5458	112.589	80.4296	113.71	86.8971	107.224	80.21	85.4199	100.287	94.2794	87.0923	54.1902	50.9435	63.892	61.6455	69.1844	81.6347	75.9144	74.896	110.428	131.504	85.2814	99.7338	124.302	85.3935	152.031	122.022	102.67	68.171
1557953_at	ZKSCAN1	160.933	170.305	139.983	162.049	98.3863	190.391	137.676	37.4557	140.789	94.8255	197.74	132.248	139.042	87.7277	211.97	90.6624	170.696	129.954	77.9078	174.016	78.6146	106.527	128.855	188.881	112.438	151.93	152.919	166.003	84.7006	107.317	171.795	130.427	211.659	131.439	174.854	92.1886	100.944	141.279	188.715	176.917	161.835	155.28	127.164	144.616	89.5692	125.275	163.158	151.552
1557964_at	EIF4G2	52.2335	62.3521	63.683	61.229	63.2342	59.5008	63.923	59.7482	68.325	59.3458	59.4375	65.9196	65.2298	64.604	62.6912	69.0317	57.6652	53.1045	80.6861	74.0002	76.0058	64.4683	70.4697	51.2237	69.1712	59.2207	71.2236	67.7855	57.2468	65.7185	67.4949	71.673	70.1314	50.2371	55.6024	68.3746	59.4161	66.8502	65.7197	81.3107	88.9677	74.7825	66.9575	71.1442	66.705	69.0814	58.3516	63.8997
1557984_s_at	RPAP3	17.5499	21.224	26.1796	28.9152	15.7024	31.0835	18.832	9.33848	25.5783	25.3714	14.1661	28.4269	17.6908	7.21993	21.3004	10.0574	14.781	14.2122	9.88885	30.7004	9.75303	18.0485	12.7369	25.2534	15.7344	15.014	19.0427	27.4164	8.69509	14.4827	37.8109	9.91719	24.0708	19.9221	33.3324	8.70272	15.4495	23.4443	29.0025	20.4604	24.3442	13.9156	33.9743	21.2744	18.9355	12.3123	8.24095	41.2493
1557985_s_at	CEP78	47.3864	44.781	86.0099	54.989	39.5985	65.3698	37.366	35.1971	34.6363	51.7021	48.9953	60.1748	39.7709	42.5235	50.2719	31.6733	25.5728	54.5919	34.1518	50.318	37.7181	43.3287	48.7691	73.2634	36.9168	49.2061	39.115	70.7992	41.5953	27.485	62.2748	45.0423	44.9756	40.9285	45.7537	31.1087	33.4348	41.6143	51.8939	58.8197	33.6848	57.6746	76.6133	40.8041	53.2334	39.6003	43.09	69.7523
1557987_at	BC042832	180.587	60.1061	49.6344	220.355	103.151	38.5584	112.332	62.5096	54.836	157.205	438.216	101.914	240.736	89.3108	180.982	113.246	309.766	82.9763	148.45	121.242	114.755	98.7185	294.706	189.763	146.409	267.876	73.4448	170.618	185.938	98.5678	64.026	178.779	249.377	84.4781	123.007	131.121	112.207	86.609	76.0768	92.2217	62.6054	91.2144	56.6042	134.927	100.233	133.315	111.16	93.9367
1557993_at	PLCG2	12.3061	12.2183	12.123	11.148	8.30936	12.0334	7.48139	9.2547	11.1238	9.52023	9.74017	11.1042	12.3098	9.27391	11.0744	7.77789	10.9842	7.69712	6.532	14.5099	8.11161	11.4388	7.55083	16.6736	9.37076	11.8414	12.8348	10.0879	8.42017	7.09553	18.3503	11.3182	12.4613	12.6051	8.17668	8.46893	7.78985	13.5171	12.8217	11.4482	17.8897	15.1965	15.52	10.2811	17.1088	7.97928	10.1751	17.7416
1558002_at	STRAP	41.8739	42.6149	38.9493	59.4442	28.0253	24.4899	33.4121	39.3471	50.5561	68.3914	156.667	43.6554	28.0253	20.8181	45.8925	21.3402	94.0678	43.041	44.3438	29.433	19.8298	39.8563	38.2301	64.8501	30.4757	96.032	29.7543	57.5812	29.867	18.0994	46.4461	45.8525	66.2292	35.7196	42.6561	25.7161	39.2264	30.1952	53.2524	31.2935	34.2684	31.5859	33.7693	34.2284	33.6236	32.8025	37.4327	31.4621
1558011_at	LOC441081	36.0201	29.1975	14.3884	16.5177	12.3995	14.0451	12.6681	17.034	15.1372	33.9604	21.0473	17.5812	24.3966	12.0288	25.4474	26.2908	31.6714	20.777	18.9927	14.1346	16.8545	38.519	13.8794	44.4156	12.8914	20.1828	12.4368	19.5196	40.3589	19.5058	16.9305	22.1797	27.3156	20.2965	20.6681	12.5136	21.7972	22.0312	30.328	13.9476	12.9684	13.7956	22.1683	17.7703	12.9158	10.1338	20.7586	17.3516
1558014_s_at	FAR1	10.0183	25.2074	7.27059	42.5696	14.4905	8.77324	26.4296	25.0932	23.888	31.6629	11.5206	16.1987	49.1173	11.0171	12.0292	24.0257	21.1406	9.82658	8.24295	23.1252	12.14	9.74409	12.7314	14.4609	20.0745	14.7502	15.1097	34.8116	20.4571	22.3296	19.9403	15.9216	17.6657	11.5351	46.4715	14.9337	16.4136	19.6783	12.8157	16.2265	10.3449	9.32489	14.0155	38.6732	20.5407	11.9326	7.86175	24.4399
1558015_s_at	ACTR2	101.238	184.211	160.51	155.234	88.9755	139.261	115.02	52.5261	215.841	89.2612	101.617	88.6482	95.8141	47.9616	118.137	98.2306	147.986	93.1137	32.8483	113.569	59.1602	100.666	90.7561	177.449	93.865	122.266	163.725	122.032	70.4864	106.988	155.296	65.6258	201.484	128.622	178.435	81.2006	76.7145	156.029	158.89	111.358	168.005	81.4673	122.346	106.252	92.0725	67.1442	97.6411	177.074
1558028_x_at	NORAD	26.9869	30.4482	20.976	54.3538	19.2337	27.0019	46.2548	16.5456	41.3572	24.2795	21.7831	26.5966	62.228	19.1677	29.9974	23.6856	30.1236	17.5643	14.4687	48.2911	21.0738	19.5693	19.9508	28.9381	25.9251	19.045	21.2064	39.0147	22.263	29.3952	28.7281	23.748	22.0298	27.1991	39.3803	21.9929	18.2168	43.1157	14.6033	29.1646	19.8542	14.0027	18.4612	36.1131	21.4052	30.6624	16.6075	34.2446
1558045_a_at	LOC389906	38.2363	30.6314	58.4459	46.57	44.3864	48.672	39.0425	39.7537	52.9092	54.7567	40.6383	30.7916	34.1084	35.7069	54.2217	33.2675	47.9413	27.0582	34.7219	48.2218	24.4706	18.7183	48.1109	34.7069	38.8495	21.5646	26.4761	62.8974	36.2898	56.618	37.9216	35.0038	33.8969	32.1537	53.0771	38.7642	18.6977	24.574	39.4663	39.9408	13.7308	23.5383	59.8868	36.3835	30.4737	45.2709	19.403	28.1255
1558052_at	TMED4	20.4516	29.0993	25.7196	22.5435	27.1238	25.7378	17.3314	15.6226	18.826	24.7096	20.458	22.0604	21.0222	22.9727	28.193	20.4969	21.0674	22.2214	18.39	19.6395	19.2158	24.9375	17.7328	20.8247	22.8615	15.3288	19.6118	23.65	23.9524	19.707	14.6732	21.9513	27.944	32.2486	18.2743	29.4652	20.7949	22.0114	23.6778	21.7627	19.9009	18.4194	22.5518	16.9275	19.4367	19.0255	20.1269	20.6706
1558080_s_at	DNAJC3	32.6082	46.5693	23.6598	44.9976	31.4601	38.8691	41.8902	37.3715	31.5581	22.3666	38.985	50.4703	56.4146	36.5944	33.929	55.601	97.3386	37.7032	26.2973	27.7676	34.3051	18.9137	40.9959	151.675	53.0409	94.1018	140.471	40.6837	47.2217	66.7383	40.0533	63.9453	100.406	32.9043	59.0734	47.1398	91.9094	61.1183	47.1218	49.4432	14.9085	32.0093	27.6664	87.2095	36.3407	42.6694	26.9527	33.595
1558088_a_at	UBE2I	46.5478	31.9982	36.9374	66.8898	40.0859	34.1859	53.8333	35.3201	35.0702	59.2461	94.2178	39.858	50.3478	36.5042	42.1204	34.6265	41.4677	53.9224	28.8977	61.2337	35.9398	33.6095	53.5753	36.735	50.4336	48.7234	26.7733	41.6253	35.3961	32.1665	37.5112	39.687	46.3125	32.5557	43.5639	44.1214	34.2385	39.6596	43.7541	43.8596	34.1706	28.3918	57.3945	36.9191	44.1512	37.5899	44.6983	41.5974
1558093_s_at	SNHG4	86.5603	97.1001	106.559	120.647	49.7546	148.428	80.1631	19.7699	138.829	92.3325	54.7703	166.372	56.3354	23.9908	110.926	37.8578	74.2471	34.6156	26.9988	159.769	36.4902	59.7907	40.2389	93.993	40.7799	53.1879	68.2	150.458	22.6363	42.0253	187.576	39.4573	81.2834	71.0961	135.943	30.9508	24.6142	128.527	68.252	89.8198	144.762	58.0881	191.244	80.4498	130.294	54.9402	58.5903	235.481
1558105_a_at	SLC9A7	64.9506	50.6295	41.85	87.4862	63.5946	64.5834	54.5108	24.7307	65.5175	104.655	76.0634	77.2399	101.316	74.2473	69.7035	63.0451	72.0783	58.0054	31.8869	91.5641	55.0166	23.1803	39.7882	43.9065	42.9223	71.0759	44.3024	91.243	49.5044	66.5704	83.8121	40.8053	62.6699	45.4423	116.215	36.0355	23.5077	54.6239	26.9009	65.3092	30.5924	32.9504	54.2135	49.7655	52.4418	74.0397	31.8513	41.8397
1558111_at	MBNL1	238.56	112.974	100.795	209.951	80.7231	104.01	194.408	52.0591	122.057	259.423	456.612	107.352	210.015	57.6562	175.245	66.2272	573.688	104.626	81.9693	149.103	58.8198	132.094	174.558	174.617	116.418	402.056	65.2346	255.479	115.496	81.482	152.688	95.2384	215.497	76.3712	188.796	78.6311	116.368	96.8511	110.308	71.4255	104.918	75.0497	85.4923	119.326	102.668	106.596	75.8599	161.44
1558118_at	LOC100287576	19.8671	24.7387	23.2731	18.8488	19.6233	19.7098	23.7164	26.3805	29.1549	16.5261	22.7028	25.8144	21.3748	19.6525	27.4871	25.2653	17.988	23.1407	26.6945	29.433	26.9017	21.2364	27.8123	19.6124	22.0349	18.2094	27.4782	20.1965	25.4653	31.0649	19.9966	24.9577	17.6461	22.1042	20.0072	24.8522	30.7108	24.3714	37.953	22.792	26.9968	19.3285	25.4201	26.2198	19.6082	31.7109	24.0957	20.1474
1558142_at	TNRC6B	471.219	168.121	135.863	519.31	317.9	220.091	381.774	324.756	289.902	503.849	430.666	225.658	541.117	378.634	254.768	452.885	419.373	311.134	455.11	335.907	452.998	88.1731	473.258	239.875	458.319	450.128	325.063	400.565	654.412	390.719	178.346	524.987	249.998	216.312	411.423	403.44	350.621	264.974	58.942	267.529	155.097	90.4974	142.767	333.659	290.835	416.276	229.459	300.636
1558143_a_at	BCL2L11	144.157	114.007	167.903	191.133	125.648	161.618	106.512	146.805	179.598	129.465	175.514	199.128	139.264	100.876	173.206	120.414	138.653	110.105	118.595	153.909	112.507	165.72	106.521	140.255	111.519	164.922	187.139	132.307	127.889	142.66	212.445	137.363	160.437	188.968	226.117	94.5285	166.193	195.724	192.982	151.326	157.081	122.646	255.378	146.632	192.51	140.119	150.532	189.919
1558154_at	AF289551	34.957	34.6151	41.4823	41.4592	45.6163	38.1709	34.2784	35.2966	43.2754	49.8549	46.7239	31.9725	40.9561	31.4046	33.9729	41.745	40.4821	38.151	33.5961	43.0996	36.0446	24.9825	48.8407	41.4865	43.9526	38.3886	29.9416	38.7215	40.1174	31.7721	33.165	44.4852	35.0699	34.8947	37.2137	32.994	33.7093	35.2001	48.5963	29.7386	47.7175	47.5819	54.4697	31.3683	29.5778	36.6319	41.792	38.073
1558173_a_at	LUZP1	32.4475	44.1287	21.5988	60.8468	36.2779	47.1606	46.3604	48.5648	54.8567	47.8961	48.452	34.1388	26.7761	31.3847	25.5037	24.4688	56.0642	43.1032	46.0541	18.1673	31.5782	19.9644	36.137	87.5189	29.8651	56.8984	57.4309	77.0481	28.7112	34.0707	40.4742	48.3432	76.689	35.9852	57.25	27.3927	42.0432	32.9178	63.1989	49.3436	44.6278	44.4269	25.0696	38.7176	29.1474	32.9417	37.4327	22.5484
1558214_s_at	CTNNA1	18.1661	13.8338	13.0647	14.4794	7.80898	24.8308	11.6873	9.84718	19.9351	13.4264	8.70111	19.9781	12.1107	8.63448	18.0791	9.04543	14.1055	8.54052	9.16047	13.0808	7.86843	10.1287	9.34588	15.0208	10.4571	12.0565	9.37514	17.8658	10.671	9.10336	23.6665	10.2652	21.6416	15.18	29.4611	8.77007	8.86059	27.141	21.1973	10.7087	19.3836	10.2383	25.9536	10.0674	20.6162	8.67803	13.8438	30.5931
1558215_s_at	UBTF	145.592	86.8051	230.824	124.234	106.756	143.028	123.49	42.3969	124.315	119.918	117.167	177.576	97.6949	63.4946	170.201	67.2799	107.447	113.635	83.8154	151.71	70.595	148.388	99.2795	102.888	78.1536	101.194	75.4027	159.976	71.3055	72.5737	175.907	77.8499	111.384	121.539	127.823	71.7416	69.5281	116.131	197.318	158.26	164.557	177.18	229.062	108.794	191.044	79.6407	154.448	179.958
1558250_s_at	AI538880	75.2695	42.0629	42.3726	77.7506	62.4949	50.593	55.9869	84.6869	64.8019	76.2642	69.0013	54.2606	69.393	65.9745	71.7907	55.9757	67.1523	56.3824	39.7695	66.452	56.2937	25.1819	85.4019	62.0591	66.2953	66.9751	48.8073	94.6681	65.667	55.7955	57.8177	35.1971	47.8114	45.7452	71.0652	52.2558	70.7828	69.2551	22.8929	55.9873	25.5215	24.2865	32.237	46.6737	54.4427	71.8979	41.792	54.9312
1558254_s_at	SRPK2	267.084	234.775	156.786	417.787	270.553	236.534	292.629	202.476	318.905	303.964	231.627	276.508	269.131	167.383	241.048	200.539	299.461	185.154	107.813	339.43	174.892	157.58	172.727	305.766	271.672	366.666	264.648	317.943	218.439	214.509	369.534	183.489	365.583	245.316	348.632	227.032	169.881	350.543	109.398	258.111	223.277	147.885	288.381	323.142	347.524	192.285	160.425	431.542
1558281_a_at	TMEM184A	14.3228	18.1342	15.8873	12.6817	15.6719	16.1144	15.7805	13.542	17.927	15.0827	14.6885	12.8613	14.3568	12.5263	13.4711	17.5348	13.0859	12.6011	24.3006	15.5247	16.7742	14.0898	16.1319	16.4271	14.9891	17.658	16.2252	16.8157	14.7382	16.8727	14.5979	17.4211	12.0761	12.9827	14.6968	19.5124	14.612	16.6685	18.9638	13.1207	22.247	15.8292	13.3997	18.2193	15.2336	16.133	17.8478	13.5495
1558304_s_at	TSEN54	480.561	372.976	569.92	442.172	396.71	517.995	451.309	293.738	540.23	425.553	471.611	428.437	337.291	410.574	444.897	381.362	404.729	548.139	472.907	439.342	483.171	449.36	525.813	475.951	373.773	383.383	429.536	487.183	280.28	336.129	451.893	472.272	489.775	434.858	336.666	403.124	332.674	442.792	440.798	450.085	376.9	481.872	652.944	313.509	457.621	385.103	474.84	443.924
1558305_at	GIGYF2	15.1583	11.9936	17.0846	17.4657	15.7853	13.5707	13.1774	20.8695	16.7458	15.027	12.1358	13.5229	19.0545	16.6286	15.9094	14.9018	17.8218	14.0992	13.4727	14.7079	14.5022	12.8048	14.1893	12.4103	18.2699	19.7346	14.7843	20.6134	19.7801	16.0753	15.8909	13.3867	18.4504	15.5046	17.2168	14.2039	18.5947	16.6215	18.6818	13.4496	8.52063	12.5004	14.1552	15.664	16.3545	19.4332	11.8621	18.4548
1558324_a_at	TMEM72	23.3361	24.3217	22.439	24.3487	26.0938	24.3498	28.8178	32.6172	27.6263	19.5787	30.4593	30.6812	20.3415	28.2525	25.4689	26.8815	25.8222	24.9355	24.3311	29.7627	34.2407	23.168	27.3588	20.0755	23.8451	25.68	25.9911	26.2688	24.9183	20.9309	23.3332	30.3061	25.0009	27.8463	23.5315	31.9688	28.015	30.5128	32.0373	26.7083	34.7327	39.0599	27.9377	33.7733	24.8504	27.545	23.5463	25.691
1558333_at	C22orf15	18.5095	22.5748	23.4262	30.2483	19.5987	24.2015	21.1471	27.5338	25.165	25.9531	25.21	21.9531	21.9127	22.1708	24.9912	21.1307	17.6111	30.9113	25.4531	27.1956	28.0449	20.1949	24.1518	19.707	20.2154	22.4805	26.5935	26.8219	21.0564	20.4458	23.4209	23.1422	22.5204	23.1592	27.6203	26.4732	20.0784	24.5109	21.2254	21.9553	22.6831	37.419	27.5083	24.917	22.604	21.1824	28.9063	26.1436
1558342_x_at	DIXDC1	22.1762	27.2226	27.8619	27.6305	22.2446	20.7897	24.3569	25.5414	29.4433	22.7863	21.6544	20.2461	19.0691	30.8437	23.7794	25.953	23.0453	22.8657	31.8869	23.134	30.9759	29.0361	26.665	22.9697	19.7915	22.257	23.8929	25.669	22.1268	20.4984	24.5468	28.6304	24.6334	24.3457	19.7454	22.8933	22.8557	24.649	28.9099	18.9854	29.2069	26.7946	26.5268	22.1857	17.4781	22.7818	32.5919	20.4641
1558365_at	PGK1	10.1814	9.14073	8.75828	11.2659	7.87805	8.47691	7.38873	8.48777	14.3415	21.5921	9.7853	9.39785	9.40802	9.36484	9.99572	7.90572	12.0681	11.9443	9.42981	9.43858	6.82455	10.0245	9.93832	13.6572	8.3845	14.3618	8.69234	11.349	10.4207	8.55234	14.3282	12.5532	17.7801	15.6966	9.58647	10.0935	10.7728	12.8224	11.293	12.0448	6.6533	8.07028	7.93629	8.76875	8.41744	15.1928	11.0301	9.95782
1558378_a_at	AHNAK2	20.0544	28.3012	22.2947	22.0234	27.4522	24.919	29.3347	32.7208	27.7735	26.2484	30.6605	24.5407	25.7283	46.0607	25.732	37.3932	15.4227	26.6987	36.0276	20.4342	37.4302	20.0257	31.064	21.5007	22.3133	29.1295	29.3513	27.5631	27.6484	23.6587	19.9123	30.438	20.3528	23.6952	28.4487	27.5186	29.3083	24.302	39.05	32.3949	38.9756	38.4655	25.773	36.3642	25.9305	30.7215	31.1636	25.8655
1558390_at	ZNF599	11.3636	13.3996	12.8507	11.5778	16.9	14.6613	17.9328	14.7506	13.6631	12.8488	12.772	11.4082	15.0748	22.2382	11.9992	16.0569	10.6941	10.6506	12.7723	16.7209	20.1933	18.5264	15.8225	9.67057	13.4741	9.4691	22.7602	15.3773	13.6334	13.7472	14.3016	12.4868	9.58168	13.0051	12.9437	16.6259	11.8651	9.01405	16.8963	13.5295	29.9648	22.3437	17.7086	16.5568	9.95326	15.356	29.0769	11.5565
1558401_at	ARIH1	15.8064	9.06498	12.3021	24.6239	10.3184	12.9634	9.37934	10.5115	15.8617	15.3839	21.2509	16.2027	27.4384	11.5506	15.052	10.7586	25.032	7.872	9.04605	14.9557	9.87712	13.7196	12.4688	19.7073	19.9756	15.5196	11.2955	17.4709	16.3123	12.0086	16.7778	10.6146	17.1217	12.3694	14.3582	12.9749	9.53063	16.1904	10.7694	10.2053	9.28499	9.3117	8.65462	8.56117	12.6129	14.6352	9.15213	15.8867
1558404_at	LINC00622	8.46836	6.17818	10.1813	7.74267	7.32587	10.3658	7.89332	12.7748	9.22495	7.74777	6.7712	8.21086	9.98048	7.56669	8.99374	11.1498	11.5994	10.35	7.11883	6.44109	7.09923	9.07873	7.23261	8.3013	9.14359	6.50586	7.20115	9.69466	9.42385	8.37905	8.74811	8.071	10.1507	10.2398	12.0715	9.31487	6.94081	10.6954	7.80661	7.90768	7.76043	6.88503	6.50452	8.40689	11.1251	7.28581	6.85605	6.92007
1558407_at	PLEKHG2	196.473	212.994	216.908	191.072	227.906	171.755	227.851	250.82	262.262	199.25	200.75	182.992	200.971	222.022	187.087	258.463	212.812	224.386	257.763	192.966	225.856	249.7	221.833	188.884	220.015	198.883	220.92	216.924	188.438	206.604	192.462	235.494	217.303	203.434	216.494	239.889	213.54	227.851	204.981	181.918	194.227	186.714	206.01	207.154	207.462	213.961	192.396	168.089
1558420_at	C14orf180	51.4142	81.8721	54.3468	58.1365	70.8279	66.8836	63.8159	81.7514	73.6107	66.5867	68.1777	61.6224	61.3841	87.3789	68.0927	80.6592	61.0636	71.4327	104.577	63.6434	101.832	56.0158	82.065	64.898	63.2673	61.5196	89.7047	68.7521	61.5829	67.1661	70.6097	85.6236	69.6826	66.0191	55.9475	81.7027	64.6108	71.2774	63.9194	62.6754	81.477	71.9377	67.7735	71.1266	70.4256	76.2014	78.038	60.81
1558431_at	NHLRC4	79.3054	87.3141	91.1888	93.7815	78.6743	82.9298	90.7468	90.0766	90.4049	83.8343	83.326	77.722	72.6903	96.2477	88.4166	98.9591	79.0992	92.8786	119.191	80.7275	112.196	78.0975	88.5753	73.3598	89.5077	82.4239	80.5041	112.113	91.1415	81.0948	94.6603	101.535	93.8751	84.8943	81.5672	98.8663	81.2895	89.0366	79.4168	78.0311	61.0606	76.1276	86.2936	100.872	75.3211	100.465	116.96	75.7695
1558444_at	AW206560	8.21724	12.7022	11.8642	14.1425	13.8482	9.81208	14.3767	23.3434	14.5082	12.2759	26.7052	14.4444	11.974	14.8836	15.5892	14.5566	31.2603	10.2979	26.0088	16.7659	21.9996	12.0885	15.5977	11.7897	17.9394	12.5395	14.1828	24.9316	12.632	12.3194	11.4173	19.5276	14.624	15.656	12.5375	19.3807	25.8137	13.6537	11.3065	11.5549	14.3515	11.2708	9.53962	15.2673	10.2086	11.3718	12.4206	21.9746
1558445_at	AW827204	52.5354	28.1858	43.1646	49.7452	36.6821	44.7458	37.1017	47.5794	35.1864	54.5058	37.7927	39.957	54.4737	37.8556	48.7603	47.9937	45.1483	37.3369	43.6892	53.5597	44.0769	32.1102	36.7506	44.2702	45.5585	45.5143	30.7998	59.7511	39.9685	43.8244	47.5378	34.0521	40.3703	41.0401	50.8974	36.9269	41.4468	60.0501	20.6021	38.349	19.2417	29.3278	24.584	26.9039	41.3776	49.5011	25.45	45.3563
1558450_at	A2M	13.0971	19.968	16.65	19.3252	25.6928	18.6005	29.0073	20.5779	34.7875	20.3893	19.7397	15.4373	19.9685	32.2543	19.4708	21.8572	19.2078	28.6794	28.5413	22.0456	22.0163	17.4609	25.9251	13.3634	18.6084	14.4391	18.0876	23.79	21.0497	17.1103	18.867	23.5994	19.5696	20.3635	17.2793	22.2666	14.4493	22.5748	16.8124	17.8592	20.243	17.3909	16.5414	26.3632	20.9377	26.037	17.7379	17.8119
1558463_s_at	LMF1	29.9513	40.9988	45.3183	42.882	33.4197	36.8932	35.2853	42.1071	47.1669	37.4853	32.0212	34.4712	39.6631	42.4769	35.7362	47.4605	34.2376	36.7169	47.5534	46.6714	60.5958	39.9808	41.6638	37.6784	38.1858	29.9116	54.3564	42.6431	33.6383	39.6999	40.3842	52.6754	25.5658	34.5534	47.9586	41.1519	34.4407	43.0015	49.8424	41.0605	46.3326	37.0485	40.6601	40.3667	30.3352	41.3359	45.9806	33.5375
1558474_at	AK095353	19.0063	16.4072	10.6677	16.4267	14.7838	12.9673	16.6217	23.37	14.936	17.5162	13.8161	12.7796	15.6247	14.4416	9.33082	15.8501	10.3494	13.6502	15.2509	16.3476	16.2625	13.8704	15.3801	15.2669	16.2504	14.699	15.0099	15.0109	16.0026	16.0082	11.9331	11.7108	12.3937	13.0107	14.121	14.9522	15.0742	12.4624	16.0501	12.0211	17.4931	18.5279	16.8635	15.6875	14.3658	17.3771	17.3369	10.2979
1558486_at	ZNF493	139.435	46.2064	69.9536	116.423	64.8048	52.9983	88.7566	57.2331	38.1919	73.8853	229.92	94.182	120.684	78.9819	102.875	55.16	247.846	97.9576	52.545	68.7653	47.6453	71.2376	113.289	126.362	113.728	194.722	44.0483	84.475	116.018	69.8577	53.105	88.4218	165.373	47.7606	67.843	90.8308	125.259	77.3486	51.8865	48.5505	39.0111	80.0361	69.747	67.7753	87.1364	93.8035	89.7525	69.5429
1558515_at	FTX	34.3934	16.4479	18.4387	20.9746	16.5487	22.1399	18.5826	16.3633	18.4481	23.2	42.596	15.6625	22.1126	13.6774	23.4178	19.472	26.0474	21.6852	16.267	18.7645	17.7221	21.543	21.2591	21.1917	20.916	23.7475	20.4118	18.0595	19.8341	16.1813	20.4892	19.3765	27.4959	18.6033	21.8612	17.3395	25.6952	20.5573	17.7268	22.3416	22.3037	21.0284	15.9718	15.7196	18.7584	15.8749	25.2618	25.9039
1558525_at	LOC101928595	129.597	96.1654	118.261	97.1106	133.415	92.4139	97.8191	128.536	91.6074	98.368	132.23	90.0007	125.398	98.9048	115.933	63.2884	121.898	73.3694	125.843	80.1947	89.7814	109.266	104.37	138.087	123.307	215.879	132.057	55.0297	107.327	75.2018	92.2963	187.093	129.981	99.2148	117.522	103.359	136.38	118.446	100.099	110.488	140.949	118	75.7019	126.134	117.687	79.9452	155.974	119.499
1558527_at	PAXIP1-AS2	16.3175	23.0208	15.234	20.6303	20.7745	18.2589	15.1101	18.5336	16.7446	19.3067	21.0865	16.4132	16.1424	14.5784	14.993	18.183	28.2188	16.005	25.5713	21.1136	10.6076	15.461	19.3159	24.2567	13.1903	22.9129	20.2892	21.4776	13.5019	13.9233	16.7799	22.7152	20.607	16.8724	19.1504	16.5118	14.44	18.2223	21.9175	21.601	15.434	24.5553	17.443	18.5953	16.3518	15.8708	16.2476	11.781
1558530_at	LRTM2	22.7077	58.7332	28.5811	39.6199	45.1203	38.4282	47.7027	41.8767	48.1197	35.0394	36.7993	34.6378	35.7634	46.0423	33.6863	52.6148	27.4285	25.879	62.3269	51.4054	55.0629	44.9223	38.3575	29.1613	42.3886	24.5765	44.1567	41.3823	40.1959	44.7142	20.9273	56.7664	34.7477	24.8874	38.2467	47.7016	41.7091	37.0336	38.7908	32.3468	45.7235	47.6756	39.4451	45.7968	28.2505	42.7641	54.2201	41.0198
1558540_s_at	SLC2A11	77.5116	50.3194	91.0336	73.2005	86.9112	121.266	62.5176	69.4144	75.1723	61.5711	70.9959	101.065	73.2578	92.314	66.7407	86.1625	77.1666	96.384	112.83	62.6692	79.9862	96.0717	81.8996	62.6314	73.5181	55.3512	87.099	88.8668	41.1897	98.1194	58.0548	38.9955	72.7712	85.6824	73.7559	64.5904	78.9284	82.494	118.051	98.8569	103.593	123.882	109.754	83.1394	91.3539	163.811	80.5564	54.7276
1558546_at	DNASE1	54.6296	59.7853	65.8207	59.6829	55.883	56.793	64.055	64.2782	61.1229	53.7337	61.392	47.6239	55.2658	76.2711	51.8666	63.9097	61.7833	49.4831	66.7893	63.2427	85.3512	44.4086	77.0569	48.5404	59.8284	61.7024	61.4949	64.2676	48.6597	57.144	57.1474	55.5552	61.0996	37.4183	60.7615	73.6303	53.2999	56.2629	60.6684	45.8581	50.7157	51.2996	55.5552	66.8488	43.4395	60.2304	38.319	55.3712
1558556_at	CAMK1	33.6238	29.8033	32.4745	31.4533	26.5758	27.7298	27.8297	24.0107	28.8298	26.6735	41.9857	31.4107	29.926	31.6252	40.8585	30.4305	46.5608	28.743	35.4738	33.6627	29.8681	32.2067	26.2883	39.3334	24.3328	32.2988	35.8431	30.9782	18.756	25.4142	30.1943	39.7223	47.7243	30.5574	28.4053	27.5973	28.3245	25.8541	31.9585	31.6178	34.2239	34.669	30.5384	23.4923	27.7422	28.4135	40.6075	27.0728
1558588_at	LOC100996741	15.203	21.448	30.3223	20.5024	16.8721	17.2244	18.9941	12.6717	23.63	22.6728	22.5342	15.8641	22.2513	17.0384	28.4535	13.4344	23.5002	16.3198	14.6974	21.0396	18.5598	15.2459	17.5343	22.1501	13.1849	21.0154	14.2853	19.7195	15.9914	14.5538	23.18	12.9441	21.7536	16.1039	17.1831	19.56	13.1482	19.1636	15.9343	16.0536	16.7381	13.9478	20.5183	17.6918	17.9614	14.8073	18.6059	26.6658
1558594_at	TMEM253	17.3188	22.3226	26.6901	17.155	26.9274	17.653	20.0823	31.0594	25.4761	20.7395	17.2896	19.4138	19.2927	21.9976	23.5162	22.71	16.1877	20.3663	21.8975	21.5144	23.8781	25.5797	22.0991	11.7403	21.7197	17.3129	33.0019	18.5007	18.6574	22.3428	22.4276	27.789	13.7121	25.2731	20.8521	22.0601	24.9611	20.1276	22.5834	21.9621	24.0202	28.3539	23.489	22.3597	19.6658	21.3288	30.0438	22.879
1558601_at	TUSC7	7.42071	9.74245	7.22993	7.31197	7.68759	8.26175	7.09288	8.01591	10.0807	7.74352	7.96811	8.03829	6.62425	8.03122	7.02284	8.55243	10.315	8.26501	8.55015	8.58534	8.70075	9.56728	8.58851	7.70174	9.67609	7.82993	5.87978	9.4952	6.42931	7.52044	12.1631	9.97891	7.25452	8.45765	8.34118	9.18717	7.23297	9.51993	8.51351	8.08706	9.21947	8.00168	8.28645	11.1677	8.51351	6.58101	7.67504	7.58729
1558605_at	BC040287	105.688	22.926	43.3539	67.6432	50.5552	67.1759	46.7379	51.1706	46.4943	96.8738	96.8178	42.8869	102.737	35.7293	69.0062	52.745	110.103	58.8372	57.9563	46.3557	59.9743	42.9089	40.3153	48.6253	70.0248	74.7419	62.3575	91.3339	96.2764	53.9499	43.704	48.234	53.4643	53.4179	65.6191	60.913	53.4946	56.6921	60.0215	56.6674	55.7241	85.3637	44.7521	25.0721	68.8475	50.695	42.5018	50.3064
1558608_a_at	PAPPA	11.049	15.321	9.76737	11.8063	13.3758	12.0003	10.373	11.4135	12.9133	12.3801	13.635	11.5034	10.7566	13.0314	12.2641	14.3647	12.4355	11.6912	19.6218	14.3544	18.1229	15.3686	11.7891	13.4097	12.2095	12.0258	13.1639	10.4621	10.1502	14.4083	11.9959	16.8344	9.39837	15.0462	12.4164	13.1916	10.8863	11.9599	11.9277	11.7561	16.5249	13.7789	11.8707	13.9978	10.8506	11.8534	11.8658	12.7887
1558654_at	PPM1H	10.618	14.6736	13.1913	11.8448	17.1828	13.6254	13.7013	15.107	12.6167	11.5731	12.4449	13.8749	15.5304	14.5315	9.38876	15.5615	11.0046	11.3832	13.0361	15.2779	17.6361	16.4186	15.8376	12.0324	14.4373	10.9733	13.2667	11.7632	13.6562	13.5119	9.22088	14.7115	12.6926	13.2925	11.5351	16.7317	11.3967	8.94846	17.8409	9.80761	12.9545	16.0562	10.5858	11.9867	11.3702	13.9558	12.2125	13.7713
1558670_at	BM724257	35.4294	45.2622	42.5222	41.1917	38.7518	35.2065	55.1967	40.4887	34.6791	39.1903	49.2051	36.8884	34.3519	37.5188	34.0727	34.3061	53.5364	42.0272	48.5478	42.2263	44.0202	47.7821	53.2971	41.0374	38.4613	40.7039	39.1372	35.5816	30.7796	34.3302	32.5947	41.8163	53.0365	34.9489	38.3693	41.6976	40.056	36.3324	39.9953	37.9298	48.8168	41.8848	34.4071	38.2965	39.5827	41.9632	40.3392	30.6519
1558678_s_at	MALAT1	679.846	637.473	373.972	3463.63	429.187	327.905	918.703	1986.99	1281.3	2854.06	2250.84	793.729	810.1	559.805	710.366	407.881	2459.02	1874.55	1669.03	632.093	299.346	296.561	1073.81	2006.55	871.193	2104.03	574.765	2283.36	603.329	428.165	1054.78	1570.98	2834.25	230.33	1825.81	850.493	1349.09	325.234	813.031	870.927	737.267	450.453	808.02	1068.47	448.077	496.895	593.89	482.651
1558683_a_at	HMGA2	10.0474	11.2518	14.785	9.06393	9.75182	11.2051	9.70556	11.8379	10.35	10.9849	7.19589	10.0978	9.40626	10.2855	10.193	8.74388	9.65314	11.1112	8.6762	10.1117	10.5982	11.6414	9.61887	9.41233	8.502	11.4152	12.9628	9.90871	10.1741	9.95928	9.1255	10.7898	10.053	9.87035	11.3301	11.2802	10.0518	8.9325	12.7485	11.8801	10.8983	13.7892	11.287	9.97413	9.09619	9.79456	10.1576	8.76885
1558688_at	STX17-AS1	256.032	346.138	287.153	337.036	362.555	277.537	315.408	372.78	406.111	347.434	342.38	324.645	298.737	317.825	288.431	330.745	344.994	289.028	413.741	400.235	475.911	311.982	302.803	276.008	312.22	324.787	410.02	385.679	328.829	308.822	365.819	582.632	363.916	283.94	325.718	386.308	316.9	323.088	241.415	358.505	306.725	297.895	270.397	396.7	287.495	302.474	386.154	314.633
1558693_s_at	GLMP	236.942	227.348	155.863	141.179	169.267	261.131	169.067	198.014	108.142	138.166	173.336	183.038	108.414	200.027	194.299	182.121	104.422	144.335	172.258	133.653	114.739	178.898	159.766	320.43	206.592	144.069	188.93	193.767	229.846	166.238	210.694	79.8163	104.229	206.405	134.085	167.14	219.429	177.133	176.168	142.016	256.435	244.33	218.28	137.876	159.493	128.127	239.351	206.306
1558705_at	ATOH8	44.992	60.1333	51.6236	49.5501	57.0504	48.7825	51.3501	60.5438	56.3004	50.4156	49.1664	61.157	47.8927	52.9662	56.9534	54.6502	48.9258	61.0202	74.5218	51.0126	78.265	60.2019	54.2163	46.8575	46.4734	44.0237	51.4728	55.1248	44.4538	47.1683	55.3958	74.8936	52.5809	51.482	52.1801	53.4179	51.7167	58.9066	55.8038	54.1784	62.6316	58.6438	55.7986	56.1561	48.9984	52.4763	72.1382	48.7992
1558706_a_at	ATOH8	9.62842	10.5536	13.1264	10.3234	13.602	10.4311	11.0996	11.3253	11.8893	11.2365	11.0409	9.86731	10.3219	12.5895	11.3691	13.6866	12.4573	12.0302	15.8654	12.5085	12.6751	13.7563	12.0723	10.7226	14.2023	13.1143	15.6703	11.7248	11.9841	10.6679	11.2804	12.4868	10.1476	14.975	13.3538	11.842	12.2751	10.1869	14.7986	11.0856	17.4773	12.1738	10.6358	11.2329	11.4477	11.706	16.2679	10.8085
1558712_at	TMEM134	11.2981	13.2102	15.8742	12.9177	16.8826	11.057	13.7671	13.6558	17.298	12.5249	13.7269	17.9745	14.0745	14.6529	17.4588	13.8849	10.9209	16.9998	14.6234	13.5564	18.7903	20.4959	15.8742	12.9788	13.9735	16.181	12.4658	13.5796	11.056	14.9544	14.4304	16.3016	15.4323	15.1199	14.7854	15.7968	13.7072	19.1686	13.2343	13.8943	12.0129	9.97887	11.8928	13.0628	17.3343	18.055	12.1023	14.8299
1558719_s_at	RPAIN	48.7221	19.9386	46.3093	31.5557	28.7469	25.3356	29.2048	24.0767	23.2083	62.8661	55.7859	31.7163	24.8679	18.8055	36.1764	21.6407	47.4521	17.9639	20.6761	32.6948	21.4918	37.3934	23.1252	36.4052	31.7464	26.2001	24.2891	30.0216	30.8657	28.5613	22.7025	21.0238	46.6108	21.6466	22.9331	29.9275	23.402	28.3523	36.2793	35.1384	13.8168	40.2943	23.8413	24.6125	25.8495	30.583	32.375	44.1722
1558732_at	MAP4K4	86.7493	35.0501	38.9293	46.7295	42.9209	34.3313	55.5831	36.6836	56.0974	109.286	130.264	50.7659	60.2916	41.0595	50.8461	26.5894	89.131	66.0997	37.2293	60.8113	31.7915	75.7324	44.3525	42.4875	53.7879	73.0023	23.3507	54.2781	74.2959	29.8795	45.0631	44.6886	51.3628	42.4803	42.289	42.2512	44.0773	25.535	45.8149	36.2779	42.8203	34.3435	45.6797	44.6677	48.7685	33.3601	38.5533	59.3486
1558739_at	BORCS5	16.8335	10.2959	14.9839	29.1181	16.0541	9.57445	17.5743	20.6707	12.265	38.6114	26.2648	8.25609	29.2097	13.1334	22.2441	14.0874	40.3427	12.926	13.9107	12.6133	14.0357	13.1849	15.0644	16.885	19.5377	30.9397	8.18919	31.6405	17.5017	13.8278	10.9176	14.824	14.4975	10.1256	12.7516	14.4225	18.437	11.9947	10.4649	13.6821	8.22475	6.81973	6.82457	9.42048	11.1863	10.248	7.01879	12.5188
1558750_a_at	LOC100288637	18.4269	19.9948	20.2214	20.6274	26.8322	23.9561	17.9328	22.6957	17.3574	29.9805	16.2068	16.3292	15.1064	16.1265	21.7108	15.2612	15.79	23.2966	11.6337	17.7266	16.184	19.9893	23.1238	25.6533	22.7483	15.3009	14.2636	25.9665	23.3182	17.7017	20.5499	17.8826	19.5977	23.7298	18.5331	20.6364	27.0597	14.4869	10.3469	17.7146	9.19627	14.1827	15.5727	15.3018	21.5216	25.4199	26.2979	18.0109
1558769_s_at	DNAH1	12.529	20.9272	13.7383	15.4408	14.6866	14.4887	16.6515	13.2998	14.8068	14.334	14.6278	18.0483	13.3055	16.8843	14.1148	14.8632	11.5818	14.8665	18.9953	16.92	19.0028	19.5252	14.4012	14.6035	12.0642	11.8419	21.8523	14.5503	11.3561	12.6876	13.3933	15.809	15.1381	12.9365	12.5921	12.8568	15.9337	15.3821	15.9842	11.6506	22.2502	17.6078	16.1625	17.4104	17.0987	15.8663	17.8667	13.764
1558778_s_at	MKL2	7.75445	12.4848	8.06707	7.84631	8.64573	8.46658	8.8101	9.30035	8.7558	7.94991	7.67119	9.68955	7.53562	9.77794	7.5297	7.57106	7.97981	7.29466	9.47283	8.63997	9.40777	6.26018	8.50342	8.38042	8.07869	7.22052	9.65827	7.47568	7.72681	8.61873	6.52841	9.07863	7.9348	9.30488	7.06507	8.21173	9.09899	7.37019	10.5896	8.17956	9.98678	9.93236	9.32805	8.42688	11.3712	9.44578	8.51074	8.66406
1558795_at	LOC101928307	17.8677	11.8655	19.7571	16.8739	11.9589	19.1548	11.8805	34.5725	12.2713	11.1524	31.0832	19.013	10.0567	12.6081	9.33082	11.1841	18.0285	12.7497	12.6404	13.6699	12.5821	9.26186	12.0431	9.60821	11.9184	9.30731	12.1612	15.0949	13.779	10.5253	8.97936	10.5459	11.5761	15.5786	19.0709	8.81981	13.0463	14.4159	23.3522	14.1797	19.8753	17.0221	13.0642	14.0294	10.3115	13.3139	14.3721	14.62
1558796_a_at	AL833240	22.2966	23.4776	30.9074	23.8875	17.8862	20.1857	20.3265	73.1026	20.7731	19.9834	43.3709	25.0738	15.9477	20.1973	19.7609	18.0307	22.2456	41.5511	18.7488	21.2712	21.8914	20.8768	19.054	14.7997	18.7092	16.4367	15.5318	21.1472	24.3377	15.7634	12.2176	21.393	25.5973	28.6224	22.9824	19.7639	17.1824	19.9713	24.0775	19.052	29.236	22.7686	15.7711	20.1831	21.396	25.5954	15.5867	16.6614
1558831_x_at	BU940166	18.0154	17.1073	10.2155	18.0191	13.4121	12.829	21.2509	16.1685	14.2218	17.6313	18.7518	14.2867	18.3628	13.6357	13.5555	15.3282	15.7667	15.4757	19.3904	16.4314	16.9907	13.7148	20.2493	14.8227	16.6991	15.6936	15.2374	15.2225	16.6251	15.0008	16.4088	21.5638	16.9839	11.6713	12.5581	17.5525	20.2447	13.2956	13.6706	14.8311	20.463	15.2682	15.1668	18.0731	14.3822	14.3038	19.7417	12.9112
1558836_at	BQ024490	149.357	58.4194	78.9189	60.5083	52.5159	46.2576	57.903	40.4333	62.4287	110.459	105.494	60.3854	69.3474	49.1334	65.2908	47.0088	91.0053	64.6902	60.5589	55.256	50.4397	194.363	93.2492	60.3501	61.3235	76.2858	51.522	52.868	133.572	50.7249	56.6655	71.8092	57.458	66.4646	53.0419	61.3499	65.9576	46.0215	81.2866	63.1176	91.8848	80.0868	65.156	47.1349	66.5786	40.8097	103.369	77.9153
1558854_a_at	BG616498	15.8586	6.43719	7.94905	15.3626	9.00714	7.54953	12.4285	10.5571	7.73389	20.8134	14.5943	8.04147	20.2473	9.85045	10.9806	9.73919	14.6589	9.43105	8.22856	8.10627	9.28034	8.1133	14.1086	9.35928	13.3682	12.8143	7.3577	10.1796	20.576	10.1914	4.95174	9.28619	8.99377	9.59101	12.6015	10.4275	7.57184	5.91392	7.43105	7.84192	8.26045	9.33311	8.5745	8.45345	8.74007	12.1458	9.80222	8.32301
1558920_at	SLC8A1-AS1	24.8461	10.2716	10.0417	12.1794	10.2741	9.79931	11.1642	10.3101	10.5896	11.2705	39.7583	8.38916	15.5266	11.4492	10.8172	9.31158	70.5584	10.8549	18.2869	9.29126	9.52709	24.0999	8.23419	9.27801	11.2932	48.7237	12.5051	23.717	20.2138	10.6324	13.4179	21.5437	14.3869	9.85128	14.6937	10.3505	12.3993	14.2287	10.6295	7.71977	7.62814	7.38383	13.0689	9.44219	7.93714	9.23797	14.2789	14.3634
1558937_s_at	AL711520	15.8064	10.5315	18.554	12.0191	12.0515	13.456	9.94266	18.9553	11.4641	17.9032	30.2661	9.78565	13.9342	10.272	17.7277	10.971	15.3266	12.9165	11.8582	11.1226	11.5265	12.0395	12.8021	14.8029	10.3082	15.0279	10.1135	12.8476	10.4558	9.05886	11.2041	8.52769	18.3775	14.4971	16.9821	10.8746	9.85188	19.2986	21.4733	9.73212	12.1771	15.6247	10.7243	10.5279	9.87449	13.9132	18.5	17.2869
1558949_at	TNRC18	36.5761	23.8068	23.8231	31.8127	23.0753	23.9292	23.5595	19.0608	23.0759	29.7944	44.1913	21.738	30.2567	22.0553	18.0789	23.4039	40.5777	35.5879	20.7994	30.4177	28.2339	21.1281	22.829	17.6834	37.0465	36.5796	15.8147	20.6278	33.0219	23.7711	18.0632	23.2135	33.6825	18.3831	21.9954	41.0089	26.5736	19.0992	29.756	27.904	25.6717	24.0121	21.1793	22.7976	20.9237	34.1702	24.3652	26.1473
1558959_at	FAM126B	39.1259	43.0833	30.6557	53.3175	21.5555	25.3398	22.8484	17.9554	37.3794	25.1564	35.1467	38.6149	39.4468	21.1599	46.7058	27.0821	61.9635	21.6995	15.2413	58.1434	17.2891	39.2639	18.9116	57.3517	30.2575	60.215	27.9341	32.7075	28.642	36.1133	46.3934	25.484	60.1965	23.825	53.7864	24.3805	31.6991	42.5579	35.9031	29.7471	30.1884	30.9625	43.387	36.4088	30.7459	23.7808	23.4029	106.544
1558965_at	PHF21A	62.2783	29.6004	31.7737	46.1211	34.212	17.1158	45.545	38.3703	30.4403	72.8863	82.4805	38.5412	43.4247	25.024	45.6623	34.1002	50.7285	31.3031	25.7596	44.1128	23.2002	42.0382	37.0509	27.9532	47.9309	47.9137	22.2196	30.9738	42.8176	31.0251	26.4029	37.504	44.6054	39.0349	36.5744	29.02	39.5688	22.9842	28.9207	28.9149	30.1158	22.5195	25.7829	32.9388	28.8178	30.2282	32.4205	32.1815
1558972_s_at	THEMIS	205.21	141.823	153.917	353.572	239.935	260.946	251.435	387.794	280.29	196.335	182.693	222.123	220.988	197.367	220.883	298.697	221.355	196.837	216.084	234.026	250.714	61.0361	245.173	207.081	297.419	183.938	261.09	578.186	210.26	298.852	174.485	178.68	168.931	179.446	215.934	210.072	207.743	213.745	63.7187	185.799	61.427	99.8756	151.957	203.329	261.93	284.226	104.684	163.399
1559003_a_at	CCDC163	67.3158	48.0763	54.3468	93.7996	49.0412	72.7595	55.4707	49.0302	50.0943	47.6492	50.9173	52.6725	72.603	52.6531	54.3879	72.5471	59.8943	54.9229	58.6426	107.072	46.0306	53.9636	50.9036	71.117	46.3785	72.4896	61.5566	65.755	41.4724	77.4586	71.6753	55.7555	56.455	40.5919	73.4418	42.2817	45.8354	49.8314	55.602	57.1084	54.5721	45.2162	78.7479	65.502	79.8037	42.1306	69.4525	50.284
1559042_at	NDUFB6	11.0296	5.22203	9.15518	11.5451	9.93015	7.93208	8.9814	18.6845	7.39027	15.5439	19.3693	8.85327	10.9588	6.10248	17.7058	7.89067	10.1833	10.192	7.22704	9.55935	7.56113	8.81326	9.47275	13.0355	10.8599	19.0515	7.14862	9.66347	12.6661	7.37683	8.30397	9.28313	9.1441	11.8142	9.30354	8.75437	8.32997	8.45067	7.56669	9.54759	8.19754	6.71912	8.31993	9.01125	9.77359	7.30792	7.59741	13.5542
1559050_at	HCG27	513.47	229.249	453.054	522.204	433.334	212.096	447.636	442.706	241.241	395.546	524.996	436.788	379.125	269.661	446.639	232.362	433.003	369.88	353.913	476.43	242.516	531.468	388.645	541.258	556.848	655.884	203.956	197.028	718.509	232.364	240.005	290.953	507.809	339.373	194.9	540.52	797.606	329.097	625.813	237.171	414.488	269.993	428.208	428.865	357.038	321.554	436.721	499.776
1559052_s_at	PAK2	106.463	122.685	188.802	145.237	180.311	144.484	147.069	42.1479	151.227	116.003	116.91	181.792	123.685	81.7692	139.671	114.803	142.198	122.502	35.6882	234.031	96.0978	135.245	78.2737	142.487	156.345	109.271	148.833	119.571	152.144	137.992	207.414	75.7125	129.499	131.957	163.346	132.76	103.096	141.527	138.433	151.127	155.116	103.68	159.356	145.401	207.58	89.0527	109.665	192.356
1559057_at	U00944	15.706	15.303	11.5731	18.6935	16.5052	14.6328	21.9594	40.8723	13.7925	22.1642	18.8898	13.5803	23.0203	14.5965	16.3737	11.7355	20.8432	15.5812	34.9424	17.9063	15.1415	10.5543	14.4317	18.0117	19.7219	19.3468	11.1704	15.8827	19.1462	13.5697	14.262	24.1364	19.0674	18.4819	22.2611	16.4315	13.3279	13.8802	8.75744	16.2782	10.3955	11.2702	13.8618	11.3969	11.3693	10.3208	11.6977	14.2295
1559065_a_at	CLEC4G	49.2751	61.4872	48.0599	45.2017	48.9318	45.0758	30.4701	40.9131	35.9273	43.2053	32.0667	30.9815	47.9216	54.7479	43.0227	62.7231	46.7105	44.6425	38.6625	30.6996	39.4222	54.5572	41.7188	51.7789	53.8835	39.8865	42.3404	36.318	52.3615	54.639	48.0857	32.8554	34.1892	48.1438	67.0081	49.2899	24.4692	38.3189	75.2305	61.6989	114.704	35.8412	46.9559	92.971	46.4951	41.9484	96.5545	35.0307
1559078_at	BM193618	263.338	58.2741	42.8823	122.34	136.425	59.2351	136.193	114.814	90.9824	369.19	291.024	90.9476	148.095	98.3388	128.251	100.122	262.052	87.0455	158.973	111.643	77.5618	209.212	117.272	85.6351	93.5872	220.843	43.0128	165.948	199.664	105.125	96.5554	77.3056	131.964	93.8711	168.996	75.8954	118.879	77.998	99.877	86.2042	51.641	81.1021	59.1849	60.2515	79.828	104.892	168.913	93.254
1559083_x_at	LOC284600	28.4686	39.1548	29.8361	28.6255	34.0584	29.1178	49.4137	33.16	31.1568	33.4514	32.0775	31.8998	28.8828	50.2953	29.2827	36.5947	26.4705	35.6457	44.3456	40.0637	41.7227	36.4234	41.1756	39.1063	32.6835	23.4353	29.0612	33.2878	35.184	33.9953	22.5772	34.2519	32.0842	32.5183	29.4334	44.8484	26.9527	32.0329	43.9738	32.5301	40.8707	29.6054	28.0452	40.7087	33.7209	37.5636	35.3845	32.1759
1559091_s_at	FGD2	87.3296	110.419	107.84	104.172	77.2933	79.6358	101.999	72.7268	81.9733	75.6583	74.8557	84.8587	69.9103	72.7114	112.244	96.9757	131.259	89.9197	114.34	116.958	87.0622	138.62	73.2192	96.0327	64.6411	76.5587	75.3915	75.0588	90.797	97.0698	111.15	111.8	103.306	83.9078	129.657	91.4301	80.3523	104.507	178.103	152.9	117.852	98.2496	119.834	99.9768	79.331	78.3977	142.061	89.1592
1559129_a_at	MIRLET7DHG	11.6933	14.1271	12.4109	13.29	12.8078	10.4007	14.6593	15.143	12.7052	12.485	12.6657	11.6861	12.6884	14.8025	10.864	12.5423	9.0111	18.0596	16.1525	13.372	15.4091	13.4939	11.3043	14.7969	11.4211	12.426	16.3872	14.5362	12.7409	9.72651	13.7195	17.7901	15.5751	11.7459	15.5226	14.568	11.438	15.0806	14.3623	13.067	15.2797	14.1612	14.5859	11.3287	12.362	14.3464	16.8426	14.2859
1559139_at	NOC2L	57.7553	31.8828	62.7444	55.2986	26.29	30.4978	33.5237	25.4948	37.8671	81.506	70.7535	40.512	65.3899	25.9379	42.0656	26.6302	41.9546	70.6442	26.8993	42.298	31.7506	38.6974	48.733	29.3909	49.7093	44.4119	24.8374	44.019	33.589	25.543	29.4293	31.4861	42.8529	30.5576	44.047	44.5489	35.1073	23.2456	58.6791	36.9557	45.0985	35.3969	64.1887	27.9123	47.7883	36.6983	43.9998	38.594
1559156_at	BC036508	180.59	56.8301	47.9421	187.546	73.4312	35.9725	40.6312	73.4025	18.858	268.487	567.306	22.5602	331.351	34.9144	124.486	69.7358	475.766	45.4662	83.1914	12.8484	20.9638	99.8266	189.972	129.016	50.6364	342.893	65.3346	116.683	204.787	80.896	88.002	95.6845	92.9063	95.6456	197.945	29.6727	270.331	93.9165	28.3392	31.2865	40.0333	11.9571	13.3175	109.913	65.031	38.7598	80.4649	71.6931
1559174_at	RAB6A	9.29347	12.448	10.6659	11.7426	11.1992	8.81903	10.931	11.1913	13.0732	10.2764	10.5762	9.98544	8.77367	11.4857	10	10.9636	10.6893	9.99159	11.3672	9.65784	9.5005	12.5226	10.2216	11.6306	11.1781	11.1231	11.8495	10.785	12.2141	10.4026	10.2889	10.5126	11.4367	10.2106	10.5043	11.3031	11.4653	11.0836	12.3304	9.89719	10.4559	12.6554	9.78979	9.56038	8.98848	10.5377	16.0459	10.5766
1559210_at	BC031290	21.7364	27.7308	20.9974	23.2876	25.4844	26.6019	24.6497	23.6195	29.7232	24.6046	24.324	28.8159	24.3583	27.7635	24.5825	25.5848	29.7474	30.4029	30.1319	25.5358	30.5943	29.7632	28.0506	23.1838	21.8242	23.2021	24.6039	20.2302	23.1049	24.5399	24.324	29.6326	26.1856	26.6856	27.0754	29.7603	29.5416	27.9135	28.7942	24.1857	26.2647	23.9122	21.1116	24.1407	27.6237	24.999	26.2569	26.8764
1559226_x_at	LCE1E	50.855	57.48	41.7743	54.4613	40.7034	45.3052	40.6295	49.7809	60.1185	51.7991	51.0043	46.9402	41.2092	41.5015	48.1712	42.5961	44.2463	48.5989	62.1426	48.0263	62.4888	48.8214	38.9402	43.6208	38.721	39.117	47.6485	48.538	40.4391	36.9086	48.0168	57.088	46.9696	48.8762	48.8711	43.532	40.0076	49.6223	36.8723	33.0651	22.8024	47.5718	28.7781	39.5621	44.0472	46.483	57.7446	39.7081
1559249_at	ATXN1	32.4615	23.1304	15.2659	28.7178	18.2417	18.0173	19.5591	21.8482	20.2953	19.7877	23.0198	21.7622	33.7048	14.5811	35.5337	22.9083	35.3993	21.6017	30.4253	18.7645	19.5751	24.3233	25.2348	23.0046	22.8234	62.1702	15.6422	19.9415	34.95	18.8455	19.4049	25.6055	33.4998	15.0344	14.8275	21.2709	33.8187	20.1955	18.296	20.7053	17.5957	17.91	13.9717	18.5876	21.2085	20.6206	26.9527	21.7952
1559252_a_at	LOC101929125	14.8238	24.5472	25.5015	26.5444	16.445	23.8987	20.4108	20.5678	19.3654	24.5049	13.6479	26.0229	33.4645	16.0343	22.814	23.3326	21.2021	25.0947	16.8657	43.9621	19.462	15.9702	27.7365	14.7892	30.5266	16.4299	24.59	11.329	14.9582	18.5461	13.7539	16.413	14.006	19.1517	25.6183	27.3458	25.3498	10.4099	13.6276	13.2298	29.1234	23.1421	18.0467	25.0605	13.8363	21.0088	27.03	15.1883
1559287_at	BG341640	7.67492	6.11736	10.4301	6.51015	7.05202	6.28064	5.75656	6.5609	6.31284	7.23978	6.39998	8.32452	5.95087	6.23025	7.13046	7.24847	7.9053	9.03878	7.36141	7.23854	6.75829	8.63193	5.87066	7.33921	6.58218	6.88114	6.0006	7.83387	6.42063	7.6808	7.00207	6.03369	7.20141	6.76509	5.73127	6.35003	5.28854	8.3517	6.54282	6.81116	6.29018	6.18614	6.05323	6.13724	6.41969	6.70502	6.79618	7.36346
1559302_at	FAM234B	16.0609	20.7886	17.4047	15.9963	16.6311	17.6846	18.1831	20.1166	18.1406	16.849	16.3919	18.6618	17.0903	19.4016	17.0641	20.4096	16.9337	20.4566	16.5569	17.2762	19.9903	19.6521	19.6243	14.0627	15.5431	18.4757	23.0454	20.8993	16.4049	19.7557	19.8537	18.7322	17.943	15.8626	15.939	22.4121	21.9698	16.421	21.3582	23.9397	20.4269	23.0989	23.2129	18.259	20.684	15.2951	25.0718	18.5178
1559332_at	BC016339	188.617	43.8559	57.7176	108.103	65.3378	24.4179	111.673	89.6587	54.5108	139.737	200.738	44.4177	112.122	53.9449	103.971	68.222	104.657	76.871	49.4305	59.3325	32.1714	150.117	105.528	50.9589	95.5991	81.1315	48.0005	108.322	207.236	74.5159	53.4763	46.3327	66.9901	63.9948	118.953	72.6456	72.3302	55.1474	84.3438	43.9848	70.0111	48.2296	33.6435	58.8174	68.4981	59.7647	92.1101	120.816
1559377_at	AV736725	5.59472	6.17575	6.17102	6.40281	7.26669	6.30048	6.80389	8.1485	6.54222	5.67538	6.24395	6.15033	5.78179	6.85023	6.25611	7.06386	6.2134	6.75929	6.37813	6.16947	7.71696	7.52629	6.04203	6.3536	6.73882	7.76008	6.62112	6.80296	6.28656	6.70923	5.6762	7.08762	6.89246	5.70002	5.33661	7.45926	6.53818	5.57623	7.66445	7.26911	8.05155	8.12491	6.71782	7.1676	6.05116	7.8987	10.1469	5.44556
1559391_s_at	AI084451	73.7473	21.1205	12.1965	47.2823	27.8133	13.9032	43.9367	66.36	15.209	40.1083	137.112	25.2933	69.9477	25.4346	25.8202	34.4972	108.877	24.607	33.4078	30.2677	16.5304	19.6004	36.6214	55.1311	63.6017	109.769	19.2335	27.1577	185.2	30.9002	18.21	73.4154	61.9584	20.2389	30.5888	41.9377	61.7045	20.6189	12.0009	21.7367	15.1108	8.42493	15.9758	36.5089	24.3566	25.3827	18.0019	31.8895
1559400_s_at	PAPPA	24.9817	34.9572	20.6436	16.4735	33.3219	24.0737	27.1048	23.7291	23.5643	26.0876	19.5144	15.3033	30.0984	40.167	17.2567	31.9133	15.4759	9.94122	25.2357	30.4403	32.364	22.8743	26.7802	18.5723	30.4798	18.4439	21.5447	19.6415	25.9249	28.7399	22.9747	35.3383	16.9936	22.1718	24.537	31.0256	20.0931	17.8074	29.9079	22.8258	22.7678	33.1152	21.3851	33.1885	19.9854	30.1253	20.6633	21.1526
1559402_a_at	C1orf61	24.5104	32.6711	36.6209	28.835	29.7112	28.1744	29.6533	37.9194	34.2419	29.4125	29.4249	29.5114	30.1769	30.6788	33.7221	36.5167	32.8131	44.5026	32.1499	43.5091	43.7184	34.5364	30.6294	30.528	30.7637	27.8617	40.9172	28.0092	25.9764	34.8408	36.4747	34.3741	42.0742	29.7523	34.5312	38.0748	31.4584	36.0264	29.7573	40.1135	45.3075	35.277	37.1619	33.1606	33.2814	32.5859	36.1228	37.9206
1559405_a_at	TRPV6	15.4269	23.4541	19.6238	17.8168	19.4127	19.6879	20.4113	23.0998	18.4129	16.9918	15.0725	16.3837	18.8447	28.367	16.0785	24.4375	10.6694	24.1447	15.0917	17.6821	26.5855	28.7058	21.2541	20.0173	18.8619	15.2097	20.24	17.5685	18.0343	20.1975	21.1063	20.6741	18.241	13.7833	15.5806	21.3504	14.715	19.3446	19.8073	18.7057	21.711	22.561	23.5204	20.1491	17.7629	21.4376	20.8876	16.5481
1559410_at	1559410_at	48.3775	13.7176	18.314	45.7166	23.2543	18.6492	36.2898	24.1933	24.142	55.3476	61.1995	25.8235	40.6447	16.7061	27.4599	20.5103	44.8003	24.4864	24.675	20.6218	17.6799	28.4744	35.5865	41.2983	25.3781	55.5743	12.3164	33.4757	37.4453	22.1672	22.1132	17.1581	35.4616	31.2069	29.3136	21.8634	30.4685	22.5894	22.9862	22.7958	16.4536	18.3941	17.4027	17.5824	18.969	28.8354	22.6292	30.2376
1559436_x_at	AL832061	491.013	462.772	423.043	387.176	378.343	196.107	469.859	537.714	326.933	459.597	772.42	464.768	563.176	420.982	449.154	333.902	1366.23	662.412	718.178	479.176	383.012	380.249	676.511	672.241	466.38	1100.15	272.065	255.749	443.149	291.378	189.751	984.747	946.101	370.054	340.588	539.717	768.426	329.334	408.819	263.351	676.421	512.716	338.709	463.4	340.716	353.159	593.963	400.83
1559470_at	D21S2088E	5.72798	8.09296	7.02518	6.47877	7.00468	7.2916	8.02371	9.09738	7.56409	7.19382	7.77706	8.48062	6.5911	8.37493	8.0879	7.62879	6.91201	8.31632	9.43028	6.97886	8.11373	6.8677	6.15332	8.52147	7.13157	6.2071	6.80667	7.90386	7.0987	7.7283	7.60372	7.63361	7.51454	8.4066	7.07373	9.21338	9.31823	7.74736	6.54933	7.04418	7.23564	6.54138	6.24334	8.73247	8.59215	8.04024	7.06586	6.72142
1559471_s_at	D21S2088E	22.1762	24.4395	22.5424	22.079	20.5641	21.0383	18.9902	27.072	25.0528	24.2308	20.5563	21.429	19.7155	19.0613	19.5063	21.0958	22.1511	23.0644	22.5498	24.3531	25.3717	21.1315	21.4863	23.9483	18.625	22.2679	23.2026	23.2173	19.8192	20.5676	27.5209	22.6368	24.1104	24.7133	20.9555	27.2947	24.0287	25.8888	24.7265	22.2641	20.2445	27.9279	19.6764	18.1589	22.3195	19.9106	28.5466	23.7051
1559496_at	PPA2	26.0008	12.8153	12.7353	27.1494	13.9938	12.1087	22.4037	14.5219	13.3646	17.9019	53.0116	13.661	37.1963	17.0447	17.7025	17.5006	62.6773	19.2573	25.4488	12.6007	16.7705	12.3868	27.2647	20.4947	22.7516	44.8307	13.4568	24.2862	34.9441	16.8329	15.9999	15.675	19.6252	12.474	20.1724	17.7347	19.7639	13.961	16.3633	12.0991	9.79475	11.023	9.70819	12.9729	19.6658	23.3055	14.7722	13.4878
1559502_s_at	LRRC25	763.957	869.707	920.67	695.431	921.731	589.98	632.309	471.59	774.09	819.161	742.81	664.222	880.217	810.115	1052.47	1018.54	832.664	916.947	425.081	736.137	798.53	1319.65	778.754	481.424	1119.9	572.289	721.088	599.765	1110.58	1096.14	1005.23	668.658	815.882	865.405	1101.24	1095.28	894.375	731.829	1425.54	875.018	1256.03	896.945	914.796	987.596	825.019	560.906	1091.23	910.041
1559507_at	LOC100130357	37.8407	21.6302	32.385	26.8767	30.4897	29.6804	22.9648	38.6126	24.9241	29.7164	38.0632	27.1362	28.5478	28.44	33.5527	17.5515	34.1906	37.3924	23.9738	25.2541	24.7285	39.8563	20.6474	29.8077	29.9474	28.0664	27.1153	24.131	28.2922	20.2733	28.7299	32.6117	37.862	25.5093	26.8988	25.2872	24.7393	32.2936	37.1984	21.6978	30.18	25.4117	29.1088	26.9297	35.3704	23.8797	36.6385	33.1684
1559561_at	FBXO18	16.9058	22.254	14.7275	18.1	22.3607	19.1067	21.9781	19.9445	21.0315	19.4166	18.6228	20.197	18.3577	20.8181	20.8905	23.1608	15.5027	20.5047	25.5078	20.2882	27.0878	22.5075	18.8261	17.3172	22.1829	18.4021	21.8279	20.9538	19.2461	19.1426	19.1681	22.5147	21.8648	19.9221	19.0337	21.9699	20.813	21.8029	19.5732	18.2522	19.7435	20.2949	21.842	23.8268	18.8484	20.2054	18.1633	18.9712
1559573_at	LINC01093	7.9206	11.1033	10.0018	7.81599	8.34701	6.49041	8.4402	16.865	7.56325	7.48477	7.23372	9.6856	7.96936	8.99164	8.81632	10.4915	9.71895	11.2733	7.2394	7.23993	7.14114	10.7282	8.59719	7.50014	46.0736	9.17706	9.1724	8.38304	17.4682	11.4192	11.3349	9.78721	9.09519	8.54751	6.62819	31.6908	13.3649	8.81163	6.57496	7.09418	6.47448	6.65623	7.67962	6.44842	16.5673	8.84207	8.74098	9.62662
1559576_at	WDR78	16.5632	18.0687	15.6033	12.4443	15.3158	13.3866	11.6636	12.0623	14.1939	14.6183	13.3785	16.3978	15.6341	16.0616	13.4716	12.9748	14.7678	31.8736	18.4173	12.8602	12.6717	16.6412	17.4686	21.0298	11.5126	18.4022	15.4326	12.5207	12.6484	13.7274	16.1541	17.3476	17.0453	15.7644	14.7922	16.6819	17.2831	16.9076	18.9621	14.3275	16.1304	16.3484	15.0979	14.5486	13.2528	14.6167	16.7879	19.1308
1559579_at	LINC00927	20.4031	19.982	23.4681	20.1841	17.9447	20.4184	24.7507	22.6429	18.0435	18.1103	16.0648	19.5637	18.6268	24.3684	18.208	18.5657	14.0471	21.0266	20.4814	21.1399	26.1212	14.8217	19.4305	21.5954	16.1835	19.5304	15.3285	20.4814	17.3669	17.5577	19.7478	21.1334	19.8117	18.6489	20.3812	20.185	15.6365	20.9257	31.4534	15.848	26.6026	25.3798	16.619	24.0678	16.1314	22.883	18.6268	17.4774
1559584_a_at	C16orf54	870.818	779.473	138.535	1372.65	1323.48	534.204	1493.76	1556.72	1026.46	1275.25	780.827	761.794	1252.64	1416.53	393.535	1440.79	789.665	513.843	1673.37	1449.41	2015.39	153.92	1517.74	514.291	1410.23	1125.57	907.34	1121.11	1254.33	1113.06	631.305	1839.72	607.835	674.224	1179.47	1341.33	880.216	856.714	66.0433	622.004	648.047	109.5	562.751	1528.23	787.491	1548.63	320.234	848.073
1559585_at	DDX60L	31.5134	101.439	47.6124	32.484	34.0384	34.4583	28.1351	43.6548	36.5872	36.6048	33.8742	28.3244	36.7688	39.0895	53.125	30.9592	39.9145	32.0343	17.654	35.2853	31.4474	37.4392	38.5741	75.7099	35.0925	56.2854	32.5446	27.1829	118.599	38.5712	47.7247	26.9565	44.1473	31.1644	34.6238	28.359	110.399	36.9357	34.4932	40.4655	20.9595	24.9929	26.1791	36.9059	40.0041	28.7698	33.1923	42.6043
1559589_a_at	BU568278	7.96886	8.16579	8.00174	7.70987	9.0735	8.6858	8.54348	8.53521	7.53617	8.28343	8.03042	6.2218	7.83476	9.17525	9.51814	7.96064	8.05362	7.03729	8.17598	7.31813	9.65853	10.5705	7.96443	7.50014	9.61156	7.28688	6.20387	7.29555	8.38631	7.04439	7.29996	7.91587	10.6276	8.93272	8.36022	8.51135	8.59733	6.88775	7.11824	6.50497	8.15307	6.94832	6.7532	8.79999	7.87266	7.49207	8.68622	8.98348
1559591_s_at	CHDH	46.7789	52.9286	55.1136	51.1577	57.5036	45.4727	57.8037	61.3969	69.2039	55.7089	54.5265	42.2844	59.8082	60.037	48.6828	62.5408	49.4478	51.517	68.1723	62.7576	72.6508	46.7559	53.2741	44.6687	47.5764	42.7626	50.2612	54.5721	57.6445	43.2706	50.242	69.0865	61.8926	56.4542	45.8543	62.7324	51.185	54.8548	37.5985	48.9606	57.4864	46.5705	43.1828	46.8723	44.5662	58.9676	60.3929	48.1711
1559595_at	LOC728084	13.323	17.8594	16.6075	12.977	10.3688	12.2372	14.0279	12.8931	18.315	12.1206	14.9237	11.416	13.6258	15.0472	13.085	10.7668	13.8569	13.6874	14.9531	11.1154	11.3104	13.7653	10.902	12.3428	9.61815	12.931	12.2484	10.7816	15.6583	11.6117	18.0329	12.631	15.4526	16.4105	11.4506	12.6123	13.8413	12.4534	13.3704	14.0956	10.9915	15.1378	13.0816	11.5544	12.8386	15.2427	12.4218	12.1226
1559616_x_at	ZNF626	14.8289	19.6468	17.8394	20.5919	21.622	17.0141	28.0307	25.251	20.6073	15.3713	20.701	18.3074	20.6766	28.8444	13.0214	22.4692	17.3571	25.9483	22.9611	19.9562	16.9495	20.768	29.5502	24.5942	23.6993	13.1418	17.2621	20.3481	24.4289	21.7676	15.0661	19.909	16.7744	18.9277	17.4044	26.1466	19.7639	21.1108	22.3291	16.3889	24.7528	16.2767	19.5565	18.6743	19.1995	24.2797	20.2287	17.1747
1559620_at	LOC101927768	12.998	14.0884	13.0647	14.0228	14.8982	12.261	12.6343	16.7959	15.1514	11.149	12.755	16.4743	13.704	15.5737	11.8781	14.6153	12.4068	13.9239	14.2574	14.3206	17.3984	16.3092	13.1488	9.56668	15.6073	14.0367	15.2638	14.8598	12.4247	14.4305	16.1946	14.8263	17.5439	13.868	13.3204	12.2729	9.58673	15.5029	14.8439	15.0568	15.0773	15.9298	15.0564	15.3814	14.3159	15.4473	12.2512	15.1989
1559642_a_at	LOC105378382	24.2174	31.6848	29.5622	27.2036	31.137	28.358	36.8724	28.5006	33.9384	27.579	28.0768	28.0901	28.2103	35.5478	23.2282	39.5677	24.1923	26.381	39.0307	39.9525	33.2837	26.2913	26.8382	26.4339	31.2128	29.2077	32.2746	29.255	26.866	28.6672	35.0657	31.2387	27.2335	28.5766	27.5303	29.5181	27.4532	25.3052	29.3907	25.0832	32.5802	38.4425	27.0899	29.9732	27.5821	27.1824	38.5253	27.8214
1559667_at	BU928170	42.4103	55.238	44.903	48.9279	82.7814	51.6454	73.3954	73.085	71.5554	67.5096	45.4895	39.5863	56.475	95.8796	44.5956	80.9122	43.2462	40.8459	75.8448	64.8927	66.9764	50.4509	81.8512	47.3061	70.7215	44.3947	43.9564	59.6785	77.2752	68.2495	39.3439	61.5961	36.0842	49.3096	53.7401	77.5824	43.9537	34.7125	62.2146	47.0849	60.4184	44.4819	51.9192	86.6632	45.941	79.4756	39.7811	40.1761
1559682_at	TRIM16L	71.623	79.3575	65.0375	74.5516	81.3725	71.7295	80.6661	86.7154	71.9328	81.657	76.9635	81.5683	70.2021	78.5108	72.8157	78.604	70.625	86.785	107.481	86.3165	100.695	78.1596	84.9658	70.5284	75.461	62.1969	86.399	82.809	64.5853	71.2842	80.2625	110.294	85.6309	75.3364	72.5142	90.291	67.3931	87.6529	71.4526	78.0174	89.5897	76.5216	94.0795	73.2105	84.9894	70.7341	86.9297	83.0129
1559705_s_at	PHKA2	93.0202	102.382	109.105	76.5264	70.5516	84.0331	85.7077	37.938	87.3705	86.4268	71.912	85.6722	74.4027	40.7476	105.268	71.2363	77.9207	48.5055	61.5678	101.084	46.279	112.812	68.1277	94.6234	65.0314	87.036	91.967	76.5891	58.0526	60.1454	104.027	61.4362	109.238	118.111	102.898	59.708	62.3084	89.9797	122.5	91.0636	116.479	101.494	133.741	80.0316	116.314	61.671	91.6832	121.104
1559748_at	ADAMTSL3	31.5883	48.5923	33.9188	34.2285	37.8792	35.1065	39.0109	38.4642	36.6969	30.7698	36.6174	35.412	36.4319	42.8007	37.5438	37.2121	35.4622	34.4148	45.7518	41.7039	45.6406	40.7068	34.7502	33.9109	30.5774	28.0379	44.0298	30.4245	37.3571	31.4682	31.1403	44.1618	36.6315	34.4088	35.1105	41.1577	36.3387	31.9312	34.4796	34.9172	48.6045	46.7057	31.5115	43.0315	32.4542	36.3976	48.7903	37.8899
1559753_at	AI024349	25.5013	32.6714	23.2994	22.1152	31.3609	20.6042	24.8755	26.4673	29.0606	23.7927	19.3693	25.1548	27.9613	44.2896	19.6244	36.9317	20.5625	17.3287	32.1809	30.4441	36.9835	29.2341	29.2571	22.5352	23.4424	18.673	33.0917	26.8379	25.4952	27.5035	20.7875	38.313	20.2767	25.2103	24.0121	30.5051	22.8702	23.0606	20.1267	25.3052	32.3285	28.7696	26.1787	29.5257	22.4373	26.2996	31.4341	25.296
1559754_at	LTB	52.014	58.1272	88.4054	63.1962	58.8396	47.69	55.2322	65.0737	39.6255	52.4586	62.5932	76.1348	64.4299	56.0565	69.0377	58.4634	73.8994	90.2604	54.4178	76.2314	68.5451	88.3041	60.33	62.9871	61.8591	77.526	55.5587	47.725	70.9089	59.6565	53.1745	57.9181	70.9832	60.8501	56.6708	63.5551	86.233	55.5784	70.2149	62.1845	62.3554	70.4323	70.9888	58.2589	65.4802	55.5919	88.0094	72.281
1559759_at	KIFC3	16.1331	14.9619	14.7693	13.7097	15.3402	13.273	19.4216	17.478	18.5409	17.6916	17.3277	17.2083	14.8281	15.2551	14.2213	15.4031	14.4163	17.22	16.7274	16.2264	18.1574	13.4112	16.1951	16.8062	14.5607	16.2165	17.6952	17.0498	14.9497	13.4166	14.8843	17.8826	16.3355	14.3505	14.6769	17.2805	17.6052	13.6975	16.0297	14.324	17.4385	15.8444	15.1783	16.4797	16.0276	15.3767	24.6288	13.531
1559771_at	AI885742	13.2227	18.1611	11.6315	13.4394	13.1123	14.104	15.5323	13.7193	15.1242	14.4331	14.3773	13.0608	14.3979	16.6654	13.5024	14.6522	12.3712	14.1484	14.5907	11.6625	16.0596	15.0927	15.4191	13.2304	11.9034	12.361	15.9105	13.6654	15.1033	12.4164	13.6839	12.0443	12.8976	16.6976	14.129	11.8733	14.6341	15.2405	16.5368	12.8734	23.8125	19.4535	15.6998	14.4201	12.9864	12.2758	19.411	13.114
1559776_at	H41167	152.424	235.191	136.248	274.82	238.91	212.966	213.441	415.975	176.367	313.549	199.217	440.332	388.18	172.478	144.939	543.898	240.495	245.068	176.493	297.034	248.254	133.599	241.527	221.533	308.583	395.513	178.306	375.715	261.845	561.879	328.574	139.93	184.947	153.855	261.34	238.741	244.79	132.92	126.633	189.884	163.789	223.18	288.205	228.968	211.111	340.726	140.039	252.247
1559777_at	MIR3945HG	102.257	77.8332	65.683	34.3134	58.436	27.8527	29.6681	197.557	46.9268	26.2448	98.4786	66.2247	48.6628	62.8233	56.465	45.4992	54.008	59.2664	15.7339	63.715	25.0467	87.2055	62.8201	141.697	286.015	75.2835	88.2745	37.4058	237.7	57.0774	60.0455	39.3277	86.7022	52.1576	47.9677	226.762	75.414	53.1995	86.5957	52.9354	43.0921	46.0001	94.2977	81.7408	225.899	64.112	54.6768	106.134
1559800_a_at	AK093345	14.4934	26.3253	25.4157	27.5901	26.8867	26.3069	32.2783	27.9788	38.4449	24.163	16.961	22.1996	26.7003	41.9093	28.1846	38.6937	20.1574	21.8833	31.6635	28.5707	27.4737	24.2264	31.5658	24.721	26.6843	21.8605	26.7737	26.9663	30.3608	30.7527	22.4946	19.3441	16.3069	24.9238	27.6391	34.8459	21.1037	23.3313	30.4763	23.1011	26.4133	30.3662	21.5667	35.4693	25.3257	33.9061	23.0093	25.5683
1559806_at	BC039091	32.9432	41.0402	44.7321	33.5742	38.3635	35.052	36.9044	43.2391	49.8508	36.6463	37.9557	43.6207	36.362	35.3519	34.7761	44.0262	32.8268	45.667	43.7903	43.6619	46.0565	41.0714	42.7605	37.6893	34.5425	35.2055	43.2165	36.2106	36.2853	40.636	41.8437	56.8659	45.6759	36.969	37.5272	42.5969	40.1611	37.8263	37.4358	38.7639	48.5589	54.8686	41.8996	39.7179	36.7121	33.3032	51.8832	32.4569
1559826_a_at	LINC00960	16.6955	20.4352	17.589	15.5586	14.6608	14.6613	14.8287	21.8409	18.0049	14.1477	17.5511	15.3847	10.8786	15.276	16.0069	16.2934	13.7552	20.4636	20.6761	15.4703	15.5899	19.3958	14.6468	13.067	13.3702	19.4568	20.1398	16.7986	13.9722	13.1683	21.5865	13.2487	18.7402	17.9123	15.4126	17.859	19.3924	16.7706	16.5895	14.7984	14.2577	20.2096	14.4952	15.3936	17.5115	15.7425	27.2565	21.6021
1559828_at	FAM170B	12.8082	9.64008	11.2221	9.57547	12.405	11.4493	9.88596	10.8683	12.7863	10.8673	9.31703	9.97018	11.1377	11.9251	11.4749	12.5722	10.8616	8.56872	13.3518	15.6812	10.2927	9.62383	10.3604	9.89503	12.7771	7.90074	14.5773	11.4648	11.0574	10.2979	9.5413	11.9119	11.4851	9.89334	11.3608	11.7869	10.6965	9.93897	11.643	10.4075	7.90374	8.88221	11.7379	11.4939	11.7783	11.448	13.5025	10.7203
1559835_at	LINC01410	102.519	217.49	195.785	145.749	155.58	96.7528	125.409	166.393	55.1174	164.85	133.007	99.3961	129.759	193.39	245.23	217.222	135.906	241.365	70.8221	185.686	87.49	225.159	79.6564	345.774	214.085	88.0014	142.007	187.728	303.656	246.273	217.22	79.0437	109.733	124.284	250.633	189.942	178.37	202.487	119.268	68.964	191.822	137.625	73.7097	394.173	208.822	119.544	227.051	156.309
1559870_at	LOC100129129	43.899	41.4388	38.413	41.0191	41.9692	39.6327	45.4497	47.067	48.0919	42.9874	49.0586	50.7184	45.2748	47.0666	42.2618	51.6054	34.7801	41.7332	54.3859	47.6691	57.8549	54.1097	47.324	34.5755	39.4331	37.6256	52.6847	43.3919	34.8844	40.4146	42.6541	64.255	49.3973	39.5936	43.1544	54.8253	52.7733	50.056	44.7686	54.2962	55.0412	41.8393	46.9112	47.4588	50.053	36.747	65.7387	38.4783
1559881_s_at	ZNF12	159.572	181.638	162.551	222.175	133.046	156.412	170.796	73.5107	160.143	152.279	157.21	226.762	157.384	88.9108	185.995	98.9314	158.895	107.647	69.0394	188.049	91.0593	111.356	134.631	217.835	126.205	141.264	164.229	233.349	94.0638	120.751	190.763	103.448	204.242	144.359	198.324	109.188	138.137	154.627	155.074	169.932	167.667	188.175	182.361	185.86	183.081	126.818	144.27	198.358
1559883_s_at	SAMHD1	72.7109	146.158	111.245	122.882	65.4956	156.802	86.4075	19.3634	92.008	98.3916	43.9388	93.2858	76.6904	29.6188	110.928	50.3906	71.1369	51.2533	25.328	113.003	38.6451	78.7481	54.7177	78.4209	56.199	40.5865	62.6081	104.867	44.6059	64.6215	157.136	43.0565	91.3808	95.8424	164.27	42.397	56.5779	113.577	122.343	101.441	62.6178	66.7211	93.2001	79.6204	78.3664	36.5219	44.3289	138.58
1559893_at	GPATCH11	12.059	9.45502	15.3349	17.1201	11.736	16.3918	9.53049	11.3542	11.1775	8.01699	11.2404	11.5012	10.7837	14.3675	10.0506	11.9353	15.3566	17.8968	13.3422	10.499	11.7482	11.1322	10.1212	13.3895	11.0598	16.5515	13.9852	15.0393	10.7446	11.3991	11.0139	13.4137	10.7351	10.036	10.9418	11.549	11.9703	10.4137	10.9529	14.2905	11.7806	14.2457	14.5932	12.2575	9.7063	10.9766	11.8794	11.3672
1559910_at	AL080280	190.719	60.4033	67.1089	84.1818	122.189	75.9353	170.413	124.764	78.8912	270.629	417.962	69.0543	118.737	77.3706	138.426	78.7078	195.796	103.99	110.044	66.1783	67.0909	204.873	69.1626	78.3273	116.008	101.464	62.7805	102.395	113.037	75.1751	81.5979	117.276	107.307	101.588	106.048	103.594	118.881	78.7033	199.851	80.9672	103.732	84.4926	58.1517	71.6168	96.5688	58.6748	263.562	89.892
1559926_at	LOC728353	19.1591	19.8562	19.5621	18.304	19.764	17.1074	18.2207	20.4499	19.9921	17.5848	16.5732	20.5021	16.937	21.0641	20.4008	20.6045	21.8421	20.3767	21.0512	18.0658	26.522	25.1733	19.2243	17.0223	15.765	15.8737	17.8492	21.3107	15.6313	18.5486	23.5714	21.92	20.8579	22.141	16.6501	22.9805	16.9845	22.3428	21.9947	17.1843	22.1267	20.1527	19.1395	19.1213	19.2318	18.3902	25.2984	19.4176
1559954_s_at	DDX42	55.7892	43.645	68.8918	78.9534	22.1333	120.732	48.1059	14.226	71.3185	63.6516	64.556	102.476	40.8968	19.7625	71.1604	23.6169	52.0015	18.3375	32.2257	81.8899	16.0479	62.0032	31.1724	57.1678	24.5581	38.7866	40.6108	86.1196	23.5952	26.7355	125.756	32.083	60.8681	60.9943	92.3088	17.4799	33.0306	81.0011	73.3601	66.7388	110.373	55.414	198.201	42.5644	111.513	28.3432	40.2461	106.78
1559964_at	LOC401261	105.428	58.7332	55.7	149.726	36.5178	34.1625	96.7793	40.3117	43.4109	198.811	187.972	142.456	92.3463	40.9334	63.2879	59.1235	131.03	41.6604	45.0285	176.396	42.1777	46.4672	85.3427	108.994	121.956	137.405	40.6829	100.634	83.7562	62.8865	52.6952	78.7053	118.453	72.9347	130.372	87.8893	141.05	68.3194	43.8393	80.0759	49.4969	33.5632	51.637	66.5034	160.896	98.0118	57.0561	80.2037
1559975_at	BTG1	35.878	19.4731	35.1319	26.5485	26.3849	24.3696	23.4889	43.8444	22.5408	26.2689	75.3008	25.6824	24.4372	28.2719	25.2668	24.3112	28.9713	28.0146	31.8869	25.8538	20.0123	25.2308	23.6389	18.7774	27.9289	26.5119	22.86	36.1048	29.3026	29.7414	30.6361	26.2411	23.4105	24.8072	31.9494	23.6963	24.5931	34.3614	24.7048	27.9164	18.9573	18.1115	15.2122	21.3157	37.1619	28.5378	18.9324	24.1644
1559977_a_at	SLC25A34	57.4977	47.1358	72.9533	47.3457	48.2359	49.8993	50.9677	55.7475	51.905	61.9418	54.5706	70.0651	58.5547	56.0797	69.5857	47.7724	65	93.8169	56.3252	52.8568	56.3957	60.5335	52.4952	58.8185	57.9846	56.8414	48.2766	54.0654	52.76	45.6815	59.782	59.7785	83.5	61.2597	47.1442	60.0059	70.1017	49.6997	50.9726	57.9961	80.2595	51.8109	60.1709	56.8968	53.0506	49.262	70.4905	57.1691
1560034_a_at	FCN1	206.381	265.453	103.962	184.132	223.495	128.417	245.831	231.95	278.572	237.477	174.666	150.705	301.816	229.111	178.227	238.516	258.269	162.938	89.1046	170.527	192.573	157.273	161.983	194.346	300.984	186.295	194.704	188.989	232.261	228.436	244.947	259.307	170.57	171.923	272.548	292.717	258.487	188.092	139.842	134.701	191.853	143.676	81.1237	310.721	170.899	195.57	149.216	194.482
1560047_s_at	BMS1P6	82.9866	71.2631	64.7868	56.47	56.7411	53.7053	68.3392	57.6985	74.6133	49.1588	61.0161	49.8204	47.9569	77.7807	61.7567	61.4345	68.667	48.8965	81.8328	72.5965	89.0131	86.8755	75.5466	57.3635	58.7443	60.2366	60.8544	48.0775	74.482	68.8948	47.4421	70.6253	61.737	51.288	55.9432	53.0996	64.6235	63.0182	66.8182	58.7373	63.9871	89.6382	56.8243	77.3633	55.8483	59.3351	72.9708	61.5573
1560058_at	LOC399900	22.0047	21.9395	27.4004	26.209	23.4222	20.4978	27.2227	34.0523	26.4647	48.5888	75.1806	32.2043	35.563	25.6769	36.1681	25.2034	23.2355	32.0889	25.4419	28.0984	26.114	29.4749	36.5958	19.8383	36.3658	22.8585	20.4811	25.3348	34.494	22.4342	27.9087	30.0297	26.8136	25.3906	24.109	27.7064	30.1847	18.1805	25.8209	23.5803	29.5386	27.4809	31.825	27.3781	25.3507	26.0358	22.8333	31.4458
1560066_at	BC015907	7.24645	6.03011	5.85385	6.00263	6.39358	6.60032	5.41995	6.69534	5.71088	5.76469	6.08439	6.06817	6.63729	7.06756	6.77072	6.19425	7.93887	6.95071	7.17765	6.29899	7.1538	6.99376	5.98925	8.59275	5.58026	7.26494	6.05702	6.06909	5.61057	5.72366	6.38346	5.61912	5.96637	7.61202	6.31107	5.51772	6.60168	5.83434	8.6572	5.3957	9.36667	10.4089	6.24334	7.54775	5.57855	6.10451	8.37726	6.0135
1560069_at	PLEKHM3	54.9869	25.5472	33.817	49.2571	28.1739	19.8132	35.7699	24.7705	34.0077	63.0458	57.1615	31.4388	55.5076	24.2174	43.9947	27.9653	55.7247	33.5683	26.3073	33.295	26.4196	64.5548	33.7599	40.0503	44.4101	55.0013	25.0047	32.3417	44.7423	23.2469	32.6085	34.0521	57.1667	42.7564	39.9676	36.8492	31.0101	32.8123	37.5263	25.1061	32.6117	29.0613	26.1791	28.5628	34.7087	28.115	34.6622	41.6315
1560071_a_at	T94585	89.0535	54.6367	54.852	63.7715	57.8146	54.4465	53.0316	61.8798	78.5247	83.1781	85.7908	54.7585	76.3618	46.7653	64.4436	62.1196	96.549	67.7066	46.7349	70.3004	59.1577	48.7629	55.4822	55.2381	68.0852	68.6601	46.5211	87.6858	89.1237	69.0231	67.963	73.4047	72.256	64.0621	60.9969	62.6648	79.59	69.4223	28.7887	64.6487	36.8041	45.5706	32.1639	53.7158	57.991	54.6889	55.8905	71.183
1560089_at	SLC25A25-AS1	140.535	85.7173	141.964	148.791	110.562	94.5738	98.4496	166.608	92.1608	178.13	175.214	137.017	121.382	89.5708	142.877	81.2807	155.993	159.293	169.206	133.088	120.979	106.377	131.849	115.635	135.127	121.452	73.5769	122.745	104.505	76.7256	92.8925	109.576	121.576	137.981	86.2653	109.995	134.917	101.092	106.038	87.7488	121.56	130.037	137.983	67.1915	107.351	122.414	169.068	99.4325
1560095_s_at	CA311143	26.5571	30.4576	28.5	28.1207	31.5774	25.6067	30.6669	29.9001	29.5841	28.3537	33.1532	29.6945	24.7585	23.1837	35.1866	25.5625	26.6562	24.3176	29.8044	36.3899	31.3543	23.934	27.4121	37.3804	28.2275	29.2218	33.7313	31.3503	29.468	24.3236	33.5012	29.1107	36.7855	30.9913	31.0647	29.102	31.3407	32.5881	39.7453	29.0673	36.8501	38.8543	28.5345	24.635	26.3969	31.4105	39.9827	25.4087
1560097_at	FHAD1	16.6469	30.9948	27.4004	19.7506	22.4667	20.6636	23.4749	29.0979	26.7253	19.3452	20.1242	16.4935	21.1635	25.685	21.6817	25.8153	19.6959	23.7723	29.0814	23.56	30.437	16.5851	18.2228	27.5759	20.9286	21.4101	24.5896	25.247	19.4656	22.5533	25.0329	26.2819	28.1045	27.8463	21.2852	28.2369	24.6022	22.902	21.9449	21.2312	18.9343	20.9716	19.5769	21.8177	24.6041	24.1191	26.36	17.8951
1560141_at	LOC100133039	37.5243	31.9366	28.7904	29.4	33.7003	21.782	42.0962	28.1784	34.1185	43.9928	38.8374	29.8386	31.2183	35.0344	21.1663	30.1539	24.963	29.9259	45.9158	47.5078	32.9502	38.3075	37.3719	33.5819	32.9179	23.5691	21.7053	36.3016	33.8165	36.3641	20.0423	35.5673	28.8437	41.1512	29.0069	33.9356	22.0459	21.7558	23.5583	20.5858	18.8932	18.0126	28.8437	33.687	28.6439	31.1968	28.6843	17.797
1560149_at	SLC29A2	21.5361	29.3437	26.8079	27.1926	27.9513	21.4083	32.044	27.9385	31.4292	26.9837	30.6131	34.6408	26.5483	29.205	28.2318	27.2518	23.2084	29.7818	37.062	29.0023	38.0348	25.4585	28.9469	20.6477	25.204	21.9282	28.1867	32.1377	25.7974	23.6035	27.7206	31.2094	25.4848	21.4706	24.2595	30.4129	28.8512	31.1056	21.7374	28.0752	32.8685	29.8486	27.9765	28.4447	27.4231	27.0261	23.6316	22.3035
1560151_x_at	SLC29A2	22.4713	30.2972	31.9722	28.2775	29.2319	25.4322	30.6361	34.2604	26.9914	28.5373	26.7292	36.1955	25.6193	30.624	26.735	36.7839	23.4338	31.6031	41.383	29.1761	39.6352	26.6641	29.486	26.0256	33.9991	24.9399	41.5785	30.6316	25.7839	29.6603	27.5044	34.0521	31.6524	26.4281	28.8515	32.5571	30.1795	30.8657	28.388	26.3762	35.9551	27.2903	27.8143	33.9527	28.0947	34.6712	37.7876	26.4743
1560169_at	LOC101927069	17.2698	9.82293	11.3026	15.5384	12.7627	12.2123	12.5862	11.538	12.683	12.7341	19.6767	10.9448	13.0267	10.6431	14.1186	10.788	18.9461	13.9583	15.2403	11.1172	11.4654	13.4457	12.1849	15.8334	11.9338	20.2775	13.8283	12.6144	13.3714	10.9571	11.2579	17.9267	15.3765	12.6359	15.1818	13.3356	16.1697	12.4816	12.7327	16.9318	15.326	16.9918	14.2174	14.6351	12.5951	7.94014	16.5672	16.582
1560180_at	AL713663	20.1364	24.7786	17.8407	20.7274	19.3704	18.4426	21.1471	20.051	22.9372	28.9431	15.7513	17.0574	17.2979	17.2331	18.4462	21.0209	23.3934	24.3176	21.5067	23.6334	24.8353	17.1947	17.2133	17.4464	17.3105	25.5009	21.3304	19.2896	18.2941	16.6385	23.6808	26.7658	27.0965	21.188	21.3143	17.5358	31.2155	22.6719	18.7603	20.4058	17.7035	21.5724	21.3851	18.4365	20.1717	26.0267	20.9629	24.8749
1560181_at	LDLRAD4-AS1	8.40765	12.0815	9.84978	11.7944	11.2736	11.8754	12.7275	16.6318	13.9469	13.4978	11.591	11.3016	11.2195	10.7002	15.6499	11.1803	11.1165	10.3752	14.4376	13.351	16.3655	11.7449	13.1122	9.88695	14.1644	11.725	14.8013	8.88334	10.2397	12.6772	12.5264	12.6021	13.5514	11.503	10.9826	13.3907	10.0434	10.7539	10.3514	10.8432	14.0918	13.1016	11.228	11.8	11.8978	11.4581	14.8353	10.2979
1560214_at	SPG11	56.2443	69.3284	55.3851	67.221	61.8909	64.5329	70.4905	83.1578	81.8481	67.1553	81.6995	61.1983	63.1642	51.9851	74.8597	73.0337	62.8687	79.2535	76.4291	85.517	82.5586	63.1307	66.7019	62.4286	59.9196	58.2599	66.9868	81.5376	62.3875	61.6753	70.6808	114.773	82.6322	62.7288	71.5253	79.333	73.1009	81.2834	61.6064	65.5253	53.5394	61.299	61.0323	70.2867	69.2668	61.8232	61.6035	68.8695
1560224_at	AHCTF1P1	9.96554	6.47517	7.36478	10.8557	7.17571	7.73993	8.32729	6.98904	8.52059	7.1973	11.11	8.48186	8.05406	8.17886	8.2711	7.12078	8.45933	7.04241	7.58503	9.49686	6.16998	10.7128	7.29594	7.50832	7.60144	8.07554	8.61377	7.82164	7.43181	6.038	8.17586	8.41005	8.61377	11.4095	7.69751	6.69332	11.5766	7.17136	7.58894	7.53707	8.21555	13.362	6.31196	6.46159	8.94874	8.02706	8.53345	9.71155
1560228_at	SNAI3	226.925	149.556	263.15	162.233	247.998	188.278	187.166	170.782	217.056	180.388	168.862	141.469	248.543	240.194	228.506	198.683	162.328	228.821	231.685	202.09	180.925	266.591	212.444	247.488	243.883	182.708	248.447	220.117	224.123	200.99	224.873	262.8	184.538	250.046	173.029	238.532	183.193	213.188	284.114	283.603	255.507	282.93	315.745	173.519	258.959	203.598	235.459	205.058
1560263_at	BC016780	13.4626	14.7888	16.6126	10.5205	50.8951	15.0138	53.2535	107.43	19.0565	131.955	14.6297	48.696	9.74427	17.4181	64.9236	25.5428	15.5611	13.8797	31.8869	138.747	27.1507	23.0273	62.4454	12.5123	12.8775	91.6368	24.0636	50.9773	121.225	28.8236	17.6067	39.3852	73.9012	65.3134	10.3535	15.5277	145.85	16.5469	15.6724	8.82998	10.5406	16.028	40.7334	12.15	11.2114	69.5035	11.5964	19.075
1560278_at	LOC221122	40.6465	67.2782	49.4295	40.5816	46.8043	46.1145	41.61	52.2505	52.6195	35.355	43.4555	49.9379	35.5829	52.0921	44.9334	45.1665	32.3269	49.1432	54.8941	42.298	63.3454	45.1768	46.4093	44.8207	42.7992	42.6288	55.5889	41.8462	45.8285	48.1725	42.3894	55.9332	40.8075	57.387	40.0423	47.5122	44.9887	42.1972	46.5503	45.2499	73.1261	52.8554	43.7582	40.2763	52.2439	51.0236	47.5182	38.1709
1560285_at	LOC101928955	10.2269	12.4147	10.6527	9.71017	11.4746	12.8049	12.1042	12.6916	13.191	10.1077	11.4496	10.7833	12.1507	11.0369	12.5296	11.7344	11.3097	14.7774	14.7935	13.1644	13.4835	7.7993	11.6531	13.2278	11.4856	12.6605	14.1443	11.92	10.7283	12.14	10.9599	11.0538	13.5706	10.4118	12.2164	12.4482	11.9223	11.1995	19.9142	10.6282	22.1384	20.5224	12.2458	13.3166	13.2367	10.8116	15.1381	10.9779
1560300_a_at	DMRTC1B	71.5438	91.8202	80.3334	86.1142	102.795	80.6545	100.586	76.6764	113.704	79.9403	74.0833	80.1549	77.4021	104.779	78.9165	93.0953	78.4214	78.7893	95.8328	96.7266	108.191	74.3977	93.239	63.0826	82.0555	81.7253	101.388	106.082	66.9547	79.4626	85.8581	111.124	93.6063	81.8623	85.1699	102.33	91.1427	97.0867	66.7368	85.3067	109.714	95.507	71.5547	100.749	85.4875	100.812	80.8591	64.6271
1560303_at	FKBP4	8.54819	10.3252	8.38616	8.51423	7.39522	8.85229	9.42549	7.51177	6.9993	8.90182	9.46351	10.8009	7.32349	8.27557	8.16792	7.90362	7.1301	8.453	7.7118	8.18905	8.04628	9.01573	7.1932	8.03558	7.89027	8.53234	7.20617	7.7067	7.34801	7.99731	9.21621	8.78868	10.2009	9.65386	8.54375	8.77895	8.38717	8.64598	8.08499	8.33381	8.04329	8.28787	8.377	7.69933	8.54249	8.69347	10.5153	10.6226
1560327_at	AW172311	155.807	259.994	141.316	181.123	325.289	142.499	265.263	289.282	231.714	200.189	139.95	198.296	251.687	364.431	160.96	350.081	151.424	249.416	362.803	207.446	421.831	162.766	244.18	118.938	252.944	139.79	200.55	194.916	289.947	253.338	184.74	456.731	145.762	161.552	250.945	293.459	251.602	247.58	172.614	194.14	212.192	175.313	153.768	354.329	202.94	240.501	222.202	178.551
1560342_at	BC036606	99.8529	15.3195	25.9198	46.2141	23.902	14.6114	41.8634	27.3902	24.6248	140.106	146.682	19.5412	55.1577	17.8838	43.2257	17.0091	66.9851	22.2451	15.5589	23.6292	13.7818	52.6078	41.4921	26.6242	37.6147	57.9003	15.1185	51.8533	71.606	21.3713	35.9937	21.6304	25.4259	21.1239	43.9383	32.8725	36.5363	30.3868	31.9305	22.5684	15.3706	18.3564	17.1236	21.2925	27.8907	21.1565	34.9778	62.5157
1560399_a_at	OTUD7A	22.3785	24.584	14.8769	20.1864	20.3711	18.0216	18.4159	20.6704	21.0739	18.9793	21.7074	25.1835	22.6648	22.83	24.0072	26.0867	19.6105	18.8482	19.9708	21.2923	29.1085	14.2241	18.4385	18.681	23.5622	17.3451	26.9748	15.3358	19.51	26.0865	16.5999	24.7266	20.9055	18.6124	21.1275	28.3745	17.2726	23.022	26.8804	22.3308	18.3549	22.8417	21.0242	24.1892	25.2733	28.7203	20.595	16.7392
1560430_at	NKPD1	40.7948	48.5369	48.8896	50.7907	47.1907	51.3806	60.7782	53.6997	43.7215	45.6833	46.716	42.0617	43.866	58.9334	45.354	56.3351	49.8425	46.1952	70.3443	57.1427	66.5725	51.7186	50.7357	44.2416	52.1502	54.446	61.6207	55.8138	49.858	51.0502	42.7614	61.7627	60.3265	57.2902	56.4378	51.8314	46.3723	56.9746	39.599	48.1563	73.5835	64.0202	55.4115	55.243	46.2393	66.0535	51.9059	37.7932
1560433_at	AK055960	65.5171	32.7635	63.4799	56.1731	39.464	63.6425	24.1392	67.6999	37.6265	67.5081	64.912	56.7575	65.457	67.8247	76.2477	44.3596	61.1522	89.2272	55.5831	54.1457	43.5786	51.9012	51.3004	62.1884	72.3573	78.2016	41.4797	57.9617	69.7061	51.9213	55.1814	40.0021	50.7348	62.9987	47.3492	55.6445	86.7068	71.1907	67.6741	70.2886	54.1338	70.9207	58.1299	27.9602	57.4136	66.92	71.5695	73.3826
1560445_x_at	ARHGEF1	71.3465	63.0446	51.029	73.2438	66.3638	29.9949	65.5084	81.0808	54.8077	80.1447	79.8398	73.2092	70.7345	58.3476	58.6239	65.5532	100.722	72.0508	74.69	62.3305	70.0172	56.665	85.1595	76.9954	79.7925	84.7655	54.6623	66.823	79.6911	65.4474	41.5808	89.9593	102.986	47.9249	54.1967	66.1277	65.7856	61.0422	56.6199	52.5131	65.7221	43.1918	54.9252	64.2746	68.065	62.3887	60.8041	58.0224
1560448_at	PRR7-AS1	19.9306	16.7024	21.1954	17.3079	15.6683	19.1656	15.6411	20.2762	22.0999	19.936	18.2168	16.4626	17.9721	17.8699	18.7008	18.7584	19.293	19.1632	21.0211	22.3537	18.7148	19.6765	18.7721	21.8084	16.1098	17.8218	21.985	19.9181	18.3203	14.4655	20.4592	19.1804	19.1434	16.8395	16.4797	19.1316	14.7314	19.4274	16.4354	20.6131	17.9205	17.6701	21.1703	15.7603	15.6471	18.1055	18.4381	20.7064
1560456_at	PLIN5	38.4078	52.9286	32.2786	42.4087	38.0704	30.3355	43.8636	45.6769	40.1293	41.2818	40.6618	37.1574	39.9934	48.8489	32.1882	45.1528	49.4891	48.2609	48.3925	39.9016	51.6543	50.4509	34.841	44.5405	48.4046	49.7398	43.9166	39.9484	46.9573	34.9822	45.8189	47.84	42.1711	41.8103	37.9885	45.2861	24.7883	39.2504	39.1576	31.9987	35.7329	37.6389	39.174	42.7626	36.8726	38.9608	43.6665	32.2245
1560457_x_at	PLIN5	34.8231	46.9435	24.0846	30.2878	36.4754	27.4626	36.5901	41.9284	43.3927	34.9539	37.6563	30.299	34.0462	38.6521	33.1152	34.4447	38.2365	37.816	41.7857	40.1855	37.8745	33.944	31.4145	27.0238	37.1762	47.0607	33.5834	32.1309	42.9199	31.6531	27.993	46.4597	56.1771	31.1212	35.6085	35.1898	32.589	33.5572	25.79	28.2832	39.0854	37.8214	35.3109	32.9927	38.9622	35.6784	41.9482	33.686
1560472_at	LINC00705	21.7605	29.7674	21.8179	18.4733	23.0943	26.3568	21.448	27.2318	25.118	25.0207	25.9059	21.2687	18.8489	20.8181	23.3443	25.0903	21.1027	22.6379	30.9307	23.0737	27.4982	22.9514	23.1101	27.0214	18.9985	23.0134	26.8735	19.1629	18.9621	20.9344	29.1657	26.4951	28.2773	29.0404	22.0516	28.589	18.3916	30.1162	23.6882	22.4511	22.037	24.9047	19.9968	22.7183	25.0834	22.8077	26.9527	24.6503
1560485_at	HIVEP1	46.6527	26.7789	23.9614	25.0754	24.642	18.4966	19.3033	34.6902	28.7277	25.4653	19.7796	24.7777	29.2284	23.5767	28.448	27.0146	29.8066	29.5349	25.5015	22.0984	25.3777	26.5201	19.8962	20.3873	27.7669	32.7686	25.5173	27.5887	32.2411	32.1872	37.2945	27.5811	25.8475	26.0125	34.4091	26.305	34.7491	27.8714	24.0843	33.3185	14.0249	12.9941	15.8475	24.395	23.852	26.2126	14.6704	24.5924
1560500_at	BC039395	9.75965	9.45134	10.8948	8.05417	7.73089	8.00403	7.41658	8.62503	7.07185	8.20616	8.46688	9.94171	7.95623	7.37733	9.33082	8.40857	11.3515	8.46173	9.04863	8.4869	7.87503	8.5287	8.70006	8.96937	9.01039	10.7271	7.8651	8.18613	9.09341	7.82336	8.57837	10.5331	8.9741	9.73221	8.19398	8.91648	9.40138	6.85831	7.03645	8.31148	8.59517	9.9111	8.28788	6.73986	9.54404	7.82298	9.97136	9.26174
1560513_at	LOC400568	18.6716	21.2886	21.1463	19.8456	21.9514	15.578	23.9301	29.2696	21.8844	18.9578	21.1867	15.4287	18.7232	25.7783	21.0688	22.7091	21.8744	17.1868	33.2306	18.1621	25.8709	23.082	22.8456	15.2392	18.0832	16.3423	22.6962	21.6439	18.0807	19.9158	21.9237	32.8025	22.2324	17.1837	18.9389	25.8838	19.6306	25.1752	20.3936	21.3896	27.4904	38.9039	18.5282	22.0082	18.5428	16.8125	27.8601	18.3456
1560514_at	LINC00636	12.844	15.3632	13.4833	14.4012	15.115	14.6613	15.015	13.9761	13.4245	16.2626	13.5837	12.8885	15.4259	14.6535	12.4407	15.1076	12.4849	17.7941	18.1465	12.9868	18.9181	14.3894	14.4766	12.9977	14.9594	13.2088	14.8469	14.8769	13.3675	14.123	13.261	15.763	11.1568	15.2314	14.1035	15.7271	14.479	12.2546	15.6858	14.9717	16.5798	15.4644	13.7295	13.6658	13.2629	14.6018	13.5122	11.4599
1560527_at	NFE4	240.555	217.997	256.934	266.551	202.591	191.621	252.383	377.718	184.298	224.303	253.919	282.098	293.004	230.741	241.788	350.762	388.207	405.381	161.285	217.315	185.099	481.327	195.741	293.185	591.344	562.233	460.019	175.127	492.54	383.046	232.488	333.259	376.279	423.059	179.807	544.216	557.361	311.428	248.176	299.724	415.241	333.727	307.487	247.419	178.098	240.877	246.29	464.941
1560536_at	BC035759	34.4142	39.178	43.6195	40.6472	42.7609	32.5791	31.7876	31.7874	36.0306	47.2524	31.2246	28.3111	36.9705	37.2615	51.9546	39.5162	39.9145	38.4073	33.9004	39.692	35.2811	28.1283	34.1653	31.7748	38.7658	35.1021	38.3489	25.6495	35.2205	28.3811	32.9852	38.3103	25.8971	28.4045	27.4716	38.5664	29.0214	36.6192	27.9848	30.7135	35.6054	32.0854	32.1464	38.633	37.6512	37.2054	36.8809	23.731
1560576_at	LOC101928845	21.8495	19.3138	14.1259	15.792	17.4255	15.271	19.0897	15.7576	15.0853	17.4821	18.0132	15.1563	18.2747	18.8055	19.0127	22.8012	15.6324	14.0212	19.4203	15.3851	19.58	25.4274	19.6243	18.6683	16.5256	21.11	20.8878	14.649	16.5136	18.1931	16.0076	17.8826	18.0568	15.3818	18.0917	17.3744	15.3052	15.2803	14.6839	18.581	23.7064	21.5511	14.7674	19.8516	22.2248	19.2118	19.8247	13.8679
1560577_at	BC031948	16.0883	16.5664	22.624	16.0859	16.9996	19.7068	19.6725	18.9015	19.807	16.5365	25.5213	23.9646	16.5476	18.4991	21.5578	19.4984	21.3705	31.1728	24.5804	22.652	17.0162	22.787	18.8645	18.7297	16.5463	19.3029	15.958	21.8677	18.0568	16.8143	20.6873	17.8826	19.2291	19.7696	18.4365	23.1082	20.5375	23.3421	20.5489	19.4445	21.4258	31.0192	20.2346	15.3171	24.1472	19.5582	22.1349	23.1245
1560582_a_at	BC040886	8.30117	12.448	10.1295	11.5801	11.2218	11.8735	11.1589	11.247	10.4256	9.45686	10.5546	11.9192	9.9906	14.1424	10.8199	15.2457	10.6454	10.6423	13.4498	11.1548	12.3694	11.193	11.4779	11.8259	11.2403	8.30342	12.3684	10.1499	11.4684	10.7597	10.9663	14.535	10.1044	10.1506	10.6216	13.7952	12.3698	12.1096	11.1719	11.2234	11.0031	10.8225	10.5858	13.8417	12.7889	9.75392	13.5918	8.98348
1560621_at	BQ707702	26.8056	29.6163	20.567	29.0193	29.8037	23.7771	31.1836	24.1596	32.4245	27.2085	43.7908	32.5527	24.9764	24.9077	33.4935	27.8558	30.4947	20.5996	36.3378	32.1911	38.7594	35.2272	37.1416	32.2421	25.0221	29.2486	32.3358	30.9921	24.3795	33.4046	26.6032	33.9189	31.008	28.152	29.4567	30.0768	28.0738	25.6857	27.9457	28.8727	26.4363	47.6509	32.625	31.4618	23.4683	26.2502	40.8081	28.2529
1560622_at	AK000203	231.911	110.845	98.6737	166.203	145.898	99.9321	203.492	78.2383	109.773	183.354	694.863	124.336	190.882	85.3573	142.396	101.016	416.974	114.756	114.255	151.182	91.9148	161.972	212.08	178.464	176.036	307.246	99.6368	126.893	222.696	111.422	69.3606	121.371	210.664	110.761	166.271	143.203	260.21	130.447	107.337	94.0409	58.6866	57.3856	70.6711	178.7	103.478	107.755	193.023	85.2427
1560657_at	TIE1	8.32387	8.45676	7.86018	7.55435	7.08835	9.20213	9.63029	7.81529	8.54959	8.38132	8.56623	7.87576	7.79645	7.42979	8.05403	7.85296	8.18326	10.8214	8.64959	8.2329	9.09548	8.04441	8.21423	8.939	9.16095	7.63596	11.3666	8.01565	6.63175	8.92875	7.44744	7.23109	9.3631	8.61774	8.17088	8.72965	9.27984	6.93161	12.6607	7.00847	9.46323	11.6019	9.2056	9.34443	9.42744	7.93897	8.40393	8.67481
1560680_at	AL833513	18.7002	11.7679	16.8337	19.9062	12.9181	12.913	17.6588	11.1256	11.8845	16.7374	27.4935	14.4971	24.5516	14.8463	18.3971	14.527	24.1287	18.0812	13.8188	14.7958	10.4083	19.3958	16.9979	21.7009	15.4968	25.2271	13.7994	16.7988	17.7228	13.6012	12.786	17.4958	14.6778	17.5591	15.9617	14.7189	16.1229	11.4105	21.2334	12.8075	11.0083	10.5061	11.9333	11.6642	13.1055	17.341	17.2868	12.314
1560695_at	QTRT2	7.25706	8.48899	11.3764	7.49015	8.24921	9.39702	8.16477	9.01374	7.5594	8.39256	8.25472	6.91086	7.87846	7.34093	8.57305	9.65883	6.35134	10.0552	8.64731	6.52655	9.87928	11.8192	7.45866	7.79047	10.4744	7.58646	6.85249	7.12565	8.11645	8.92665	7.67797	7.48565	7.90277	7.67872	6.90536	7.83476	8.00617	8.01635	8.21166	8.37137	10.1202	9.38859	8.25414	9.34583	7.51783	6.6552	7.85594	8.64971
1560706_at	NEDD9	348.524	109.801	191.557	240.194	166.098	74.358	220.726	100.319	122.81	391.291	652.95	134.4	206.603	112.391	197.11	110.717	429.467	120.667	122.571	150.637	97.1689	311.423	230.433	238.724	151.087	434.238	112.168	158.595	260.898	115.72	113.168	198.816	292.923	149.871	155.084	135.842	207.204	114.697	180.76	150.385	192.437	116.327	110.281	150.878	127.743	128.332	227.285	231.589
1560733_at	ALG5	10.2879	9.27545	10.4889	8.12161	8.1741	7.73257	8.26146	9.84486	8.85972	7.79637	7.75289	9.81739	7.51075	10.0146	9.44841	7.79929	8.45587	11.6307	8.64168	7.18336	7.87434	13.4256	8.93372	9.02397	8.74137	9.04683	8.11683	7.78554	8.455	7.30881	9.29634	11.667	8.12706	8.99637	7.10171	8.2356	9.03621	9.08239	8.14674	8.81929	11.0219	8.50546	8.69244	7.88939	7.7888	8.37662	7.93616	9.66696
1560739_a_at	BC041933	21.0303	10.2893	10.3357	9.01282	10.7833	11.7063	13.3573	16.3633	10.7918	11.262	10.8651	10.1465	11.5006	18.3078	15.5199	11.5221	11.7247	13.1421	12.2175	21.5587	10.1034	13.4112	14.029	18.2311	10.8988	12.0324	9.76249	11.1676	17.6197	9.31141	15.1636	12.7169	11.6604	9.80465	10.6475	10.1442	31.2167	11.6901	13.8446	16.9086	9.91716	14.721	9.52964	8.3307	10.8111	18.584	12.3342	20.056
1560752_at	FBXW2	19.4762	17.9274	18.3389	12.7235	15.5442	17.9163	16.2547	16.4895	15.0324	21.1184	15.9876	14.1525	18.7248	16.7597	15.0267	12.4091	12.7235	19.1685	22.5259	18.9875	20.6621	10.9983	16.0572	13.5514	15.9463	18.8958	11.7	13.0222	14.2858	15.481	14.3156	14.9465	17.379	12.5719	14.9254	13.9355	14.7983	14.329	14.5538	14.8822	15.2453	17.3932	14.1985	19.4635	15.6565	17.8578	12.4248	14.2471
1560762_at	LINC00996	27.8511	23.9397	15.445	20.5667	21.6948	16.7243	20.3007	13.5732	15.7065	15.0284	23.1537	12.7155	15.0329	17.4163	12.6246	13.0062	17.2557	15.7471	17.1034	23.1786	13.6258	14.4942	16.1303	14.7763	14.3076	16.9563	19.1698	16.4213	21.251	14.3289	13.5975	15.4294	13.3732	13.0509	27.0006	14.2346	16.4196	17.4528	15.3101	21.1333	13.1222	14.0669	18.0556	18.4484	19.7862	15.2786	20.6462	22.3708
1560782_at	BC035326	32.3286	44.9755	27.5747	33.5444	28.512	17.2603	38.875	37.8661	39.5456	31.627	27.1086	25.1881	34.263	38.2022	29.8589	38.5959	25.4864	20.2247	66.2109	44.1164	47.7695	30.9705	37.6623	33.4967	29.0841	24.7003	29.3811	30.8999	43.3124	30.6422	27.8081	53.0128	34.3596	27.2427	34.5196	30.9986	33.255	33.1186	25.3457	26.3333	25.9756	27.7979	21.71	36.6335	22.5613	32.5377	33.0146	26.1677
1560784_x_at	BC035326	23.8667	30.4163	29.182	20.9564	29.2454	16.7655	32.3822	34.7462	36.1305	26.4444	28.356	22.4196	21.7973	36.1167	22.095	38.7185	24.6911	11.2872	50.6246	37.8077	42.3198	17.9213	31.9687	19.9543	28.1223	23.3723	19.9106	28.2642	28.3829	32.5815	22.8708	45.2648	23.47	24.7191	28.3829	37.685	28.8548	26.1713	26.0088	23.0118	23.1939	18.0832	26.6298	38.6222	23.5815	40.1561	13.0249	20.2131
1560787_at	LOC101929143	17.733	15.4181	14.3572	13.5013	15.3823	13.7483	14.69	13.5618	18.0421	14.0363	14.1488	13.4875	15.7105	14.8024	12.5421	16.8859	15.5179	17.1773	19.5808	14.4471	19.2566	17.9083	17.0783	13.6769	16.947	16.7704	15.4422	17.3934	16.1702	15.5343	15.8736	15.5585	13.1707	18.1885	17.1613	17.2788	13.3502	15.6135	13.1279	15.0753	20.2786	20.0197	12.3394	15.117	15.2029	13.1161	15.405	16.5671
1560797_s_at	LOC101927830	10.8775	16.3484	14.6759	14.2652	14.3797	11.9919	15.5501	16.544	13.7503	15.4875	20.1456	14.2376	13.7177	14.3335	15.8748	18.4554	18.8914	22.0055	14.8467	12.8492	14.743	18.3679	14.5847	29.3299	16.1878	19.4951	27.4782	13.0495	23.152	19.6831	16.7357	13.9796	18.4473	18.7773	14.6331	16.1579	23.5108	16.2704	16.6587	13.0962	17.9557	11.917	19.5592	14.721	15.5604	9.27647	16.3309	18.2751
1560814_a_at	C15orf57	41.2888	25.0123	27.1961	43.3583	30.8506	80.204	32.7827	20.6785	23.8785	28.7667	41.8223	40.2485	42.4497	33.7662	29.7352	29.0788	89.6628	41.4921	32.5792	36.7791	33.6504	36.9221	38.3733	28.6458	33.2809	73.4143	35.8861	30.3391	27.914	28.4397	33.6341	33.5792	64.1557	45.6924	30.142	28.626	26.325	30.0519	23.0283	45.2499	20.1258	33.4846	34.7544	36.1912	62.7803	49.6645	34.7292	35.9471
1560830_a_at	C19orf84	54.3103	50.4115	58.0078	50.4303	53.1134	52.6232	50.437	62.5585	61.9895	49.2511	52.5077	57.7049	43.8475	62.7946	58.677	65.2943	49.3463	68.844	65.6736	46.9258	73.5422	67.4929	47.5506	44.6677	48.5764	51.8596	52.8091	53.4489	45.2548	48.422	59.5954	67.0712	61.6107	53.4337	56.3958	53.5182	53.0811	59.9426	66.7242	65.3569	47.0189	52.6753	50.0029	50.268	57.7066	55.3546	68.2342	45.649
1560844_at	LOC105378052	18.2907	19.5068	19.6229	20.2688	21.7134	18.5885	21.6776	19.6117	21.0749	19.2866	16.6709	19.3203	15.3105	18.3214	20.6994	19.8191	18.6011	14.6557	20.6192	25.1355	24.8104	24.6073	18.0802	21.9354	18.6084	13.882	23.8594	19.0021	17.315	22.4765	19.0198	24.2852	17.2052	19.8673	19.2831	20.3785	18.8168	19.1686	24.0088	18.594	23.5093	20.2857	16.9289	22.9196	20.7751	17.3739	22.1954	22.2269
1560848_at	LOC101927490	9.51644	11.339	12.6576	9.32381	10.2829	11.0936	10.3031	7.68661	9.39868	10.3559	9.23153	8.6977	8.96664	10.8759	10.3882	10.0968	12.8037	8.96359	11.2853	9.67839	12.824	7.6197	9.38939	10.1977	9.31181	9.99586	9.54444	11.1173	10.4036	9.05886	7.98179	8.98139	10.3187	13.3366	10.061	11.1894	12.0247	10.4589	11.2176	10.6196	8.36445	10.3128	11.8368	9.92966	10.1294	8.96971	15.4831	10.0983
1560869_a_at	AF085902	8.48789	5.54285	7.21288	5.65488	5.80948	6.14723	5.12524	5.48669	5.27099	9.40962	7.10551	5.15536	6.81742	5.67344	6.33146	5.4779	6.28499	6.42524	6.3201	5.5053	5.67543	7.67836	5.65421	7.17129	4.91598	7.49383	7.35878	6.0526	8.29532	5.34654	5.47297	6.59905	6.53916	8.45104	7.27126	5.99202	7.02204	6.1056	6.76365	6.41533	5.46795	6.38449	5.54118	5.38439	6.1352	6.10997	7.77977	5.83661
1560883_s_at	AA399670	59.1717	72.8877	58.7876	69.158	61.2457	56.601	53.2934	73.742	80.0979	59.6423	67.2895	70.9257	58.1755	62.6803	69.0289	68.6327	56.7254	65.7107	75.972	67.1978	76.4825	58.7572	61.883	53.1167	59.4196	49.2491	85.9648	70.9496	54.0577	58.4994	68.1595	86.7085	76.917	60.8152	66.4022	69.5643	67.0891	64.8805	68.4532	75.7115	67.1316	64.3698	56.8279	66.6353	56.8799	59.8217	99.7972	60.8214
1560911_at	LOC100133461	44.4289	65.1798	32.0549	45.4564	51.0407	54.8653	56.7865	60.88	58.4327	53.1628	48.8704	40.9874	58.5214	63.489	46.5303	77.9592	37.7817	69.2764	81.2353	54.0741	87.2378	54.72	67.3242	40.0526	56.1043	46.711	59.4484	44.3572	68.0229	56.2094	50.1638	78.3912	53.6163	48.7587	57.8331	78.0334	48.5123	51.1938	49.261	38.8694	80.4923	73.4541	62.269	77.3869	60.4134	69.1753	61.9815	43.1086
1560912_at	LINC01120	8.56736	10.4743	10.4201	8.03972	10.3849	12.0914	9.58724	9.05601	8.89009	8.00454	10.3588	7.725	7.8197	11.668	10.4963	9.25746	10.5898	12.7929	11.6096	9.4458	9.99571	11.1425	8.0036	8.3085	8.01605	7.52429	11.2524	10.1715	7.53059	10.9331	12.9803	8.01051	9.39671	11.2063	10.3498	9.29226	9.81793	10.2148	10.5839	10.1639	9.67141	14.908	8.4358	7.54937	7.838	10.9402	12.4399	11.2481
1560913_at	AF086203	10.0931	16.8455	14.3802	13.4141	13.2398	9.80765	12.0984	12.2862	15.2726	11.558	13.8041	11.0461	12.4599	12.7116	14.4858	12.9672	12.2216	15.1937	14.1705	12.4412	14.1345	10.6396	12.8292	10.3551	12.0096	11.5135	13.6379	11.3273	12.6931	11.3082	13.9258	14.5335	10.962	12.1944	11.7379	13.3216	11.2506	13.8822	10.6329	13.3079	9.30443	13.8715	9.03974	15.1325	13.955	10.4415	13.2232	12.3072
1560917_at	AF086232	15.5475	14.6736	12.7229	14.2981	15.9771	13.9266	14.3146	15.5042	17.7839	15.9205	13.4923	14.4971	15.2312	16.733	14.0951	15.8608	14.2134	16.729	16.968	15.4194	22.0146	10.2451	19.0635	15.1317	13.5273	15.4846	16.4918	14.801	19.0236	16.98	15.5964	15.7082	14.4966	15.3643	16.4371	16.7811	16.3156	12.8595	20.0355	11.7824	17.5986	18.3194	18.1312	16.2678	16.2569	16.0673	18.9526	16.0541
1560977_a_at	BCL2L13	10.3378	10.3372	13.0647	10.0947	10.4148	10.5046	9.92373	9.94238	9.47643	8.97035	10.4082	11.2968	9.72132	10.4518	9.58404	9.16458	10.9051	11.8974	11.8279	11.6313	10.6954	15.8217	8.72737	8.94643	9.61771	9.42573	8.65271	8.79384	10.1715	10.7424	11.1322	10.6967	10.7872	11.1921	9.15335	8.80659	12.4801	10.2413	12.7934	12.4879	9.71659	8.15059	7.80334	9.14295	10.3396	9.23798	10.3401	11.8108
1561037_a_at	BI548390	24.4115	25.6535	30.0388	25.1938	25.9416	23.4117	22.8351	28.2571	30.1603	27.4988	23.7341	23.358	25.3206	27.0425	33.0159	29.5983	26.0454	44.0059	37.7341	34.217	34.0135	25.3006	25.6932	22.5531	21.5958	19.6855	30.043	28.5637	27.3177	20.5461	25.3305	25.4046	29.7975	27.5361	29.6168	27.2155	24.7523	28.1977	23.7027	33.5187	25.2895	29.442	32.5878	25.5489	25.146	29.6009	28.1157	19.7144
1561038_at	ZNF81	11.7014	22.9902	15.6952	11.1104	14.9377	22.0328	15.861	12.6488	12.7364	10.022	14.9217	20.0044	11.9258	16.6976	10.5388	15.3068	9.96714	11.1284	17.2968	14.689	17.6145	15.8546	11.2921	14.7997	14.1903	13.9323	18.6796	11.3292	17.0019	14.5483	12.2226	16.8346	12.4974	15.7644	10.3938	15.5321	14.9709	12.6955	17.7268	12.6458	25.9563	17.3115	21.3851	13.1568	13.8443	14.0662	20.724	11.4898
1561042_at	CASC7	18.7228	9.77174	11.5731	11.3686	10.6446	12.162	9.60998	11.8188	9.88787	12.8074	10.5676	14.022	10.0747	14.7035	13.4197	9.59947	19.9282	11.3304	13.208	9.03945	9.7783	12.5948	10.5412	12.9962	12.293	13.1711	11.2819	13.4364	14.7895	10.9787	12.5186	11.8546	11.7355	12.9221	10.948	9.88664	14.9719	18.1805	10.938	10.8913	9.25132	9.97823	9.94041	10.1665	10.4457	12.4018	10.1945	9.09218
1561155_at	1561155_at	46.6891	18.243	16.4351	57.934	20.5845	10.5605	21.4661	16.6184	19.6516	43.913	73.0621	20.0044	41.1216	25.0903	22.5987	21.9971	28.945	13.8578	16.1078	25.2477	21.5894	18.249	35.3056	28.0821	30.6648	34.008	10.1135	25.4946	30.1218	20.161	22.1132	18.6388	33.3419	19.7022	24.4043	23.6068	18.2959	18.891	16.0486	16.7583	8.8731	14.9754	18.0659	12.0235	20.0332	29.3658	17.0113	20.2306
1561167_at	AF147300	122.744	46.053	40.5211	62.5104	47.7063	22.3913	78.7001	70.182	35.8359	211.482	235.819	31.7056	90.5103	52.107	57.6306	49.1681	153.67	47.1705	55.4002	42.5856	28.1329	67.7621	79.6564	66.767	67.0311	139.736	18.4541	50.8209	244.399	41.4459	36.8979	74.3504	70.2064	44.8742	46.1691	59.5295	90.7949	32.6145	33.9061	39.8542	40.9714	19.4381	26.1792	43.3756	38.297	33.9061	69.5251	67.1919
1561171_a_at	GOLGA6L6	31.7406	31.602	31.9343	34.3776	36.4263	34.9965	38.2971	40.6467	35.3472	28.0176	36.0836	34.4967	33.0859	36.4263	37.9674	36.4861	31.7949	39.6427	46.302	41.4346	40.2083	43.5101	33.2945	33.331	32.3812	35.0826	39.3497	39.9271	31.4107	39.47	39.4221	49.9859	42.9339	35.232	37.3536	35.3661	37.9674	45.1607	33.3682	39.7547	43.537	35.472	36.3043	28.7091	31.4895	34.8494	42.7556	38.576
1561190_at	CDKL3	25.9589	21.9394	15.396	22.95	23.4758	17.9842	23.6047	21.7989	16.342	23.8713	26.5073	16.0959	21.0245	18.9314	21.071	17.8079	29.8066	27.5295	20.529	25.8155	26.8606	22.8332	21.9853	21.9862	20.2332	29.767	16.2984	15.7679	21.4211	16.3826	16.6872	19.6236	24.021	16.2908	18.3622	20.9443	23.2745	17.5689	23.9682	19.4441	20.4106	23.4236	20.2953	17.5861	20.6066	15.5052	18.0828	22.1577
1561195_at	AL832142	56.2866	17.2869	19.7849	58.5431	22.7789	11.8662	31.1446	19.8495	21.2332	62.2793	76.8337	17.6091	33.8371	19.6061	32.4238	23.541	53.042	21.6502	24.3006	16.4497	17.9156	24.3101	32.0431	23.2555	22.5514	52.5902	9.42215	46.0461	48.7329	19.4355	22.8099	17.5921	38.3963	22.017	23.2645	22.9989	26.9931	22.434	31.8188	19.4831	13.5283	17.7468	13.747	18.4588	19.3648	36.4939	18.0892	30.2843
1561206_at	KLHL8	12.5197	6.77884	7.49166	8.91239	6.58926	5.64144	7.6819	8.13517	5.32152	12.3688	9.39233	6.11194	8.69269	5.96392	9.89262	6.20448	8.9445	10.4912	7.90184	6.29442	6.67477	9.60163	8.49787	7.96099	9.76322	11.5842	6.9098	6.84571	12.0235	6.06523	6.16711	6.48646	8.31222	6.52757	7.66308	7.14472	8.86548	7.01736	6.34417	6.24556	6.19668	7.92802	7.12222	6.38849	6.62125	7.03989	9.21771	8.58308
1561214_at	BC041869	13.9426	18.0335	17.82	17.2127	17.1716	16.483	16.0894	19.67	18.2996	17.5839	17.118	20.0044	13.2925	17.6888	17.3132	14.671	16.2614	13.6654	20.1397	16.7765	17.2577	18.1553	15.6847	20.0517	14.4581	20.8326	18.3514	18.6048	13.8207	14.3178	21.3186	18.3532	15.4324	16.8248	15.2748	18.222	18.9865	21.729	16.4278	18.5922	14.7846	19.2267	22.6877	16.4214	16.1778	16.4731	23.2375	23.1744
1561233_at	LOC283387	26.5569	30.2356	31.9964	25.8603	25.845	25.8497	24.4585	22.0416	26.4118	23.2289	21.3656	26.0082	24.6418	26.0638	25.6686	28.4209	21.5114	21.8079	37.9523	26.8077	36.7346	22.2282	24.6775	23.934	20.9289	21.0239	35.3783	26.7456	27.2457	24.0446	28.2094	28.2538	31.8068	34.4888	22.8732	29.0759	24.7189	28.9695	23.7541	26.8147	27.8879	30.8423	27.2572	27.8668	23.4854	20.4445	26.7463	29.608
1561243_at	TMEM105	62.0376	101.249	77.8784	72.5131	85.717	68.2426	90.4156	98.7899	98.7694	70.8366	68.1123	83.6607	77.7922	92.3118	67.2283	100.41	72.2706	69.016	114.472	95.9662	116.426	83.8355	87.4766	72.6509	71.153	69.015	87.7378	87.5277	73.9478	83.4824	84.4983	102.33	74.7687	79.3792	81.6295	101.65	90.2733	83.0857	84.7595	65.803	104.84	84.8236	82.4866	97.892	82.7325	79.2547	98.322	79.0156
1561286_a_at	DIP2A	61.8025	50.4215	47.1378	51.3647	49.5897	60.1228	40.2899	64.1059	42.7067	42.5709	45.8568	31.7881	56.0642	48.4984	48.3139	45.6606	33.0379	43.6766	53.6774	67.6785	45.4251	47.9485	39.3205	83.3437	44.8116	52.6957	49.9692	34.5023	45.0322	41.4061	26.8612	52.8022	37.7214	41.4897	22.8203	43.3931	49.9027	61.2769	58.8094	45.6231	38.6908	57.6068	41.3147	47.6702	49.7403	46.8968	80.4649	60.3161
1561301_at	MAGI1-IT1	19.2716	20.6029	14.6118	18.2622	18.8055	16.0418	16.5236	20.299	21.2235	17.8194	17.7488	22.1147	17.9721	24.5345	16.3953	20.6201	18.6067	16.37	17.7417	14.5927	23.1357	18.1983	20.1264	12.8322	17.5406	17.2438	21.8376	17.839	18.7564	19.6857	15.6109	19.5935	13.2623	17.602	20.7565	23.0088	21.5047	17.5481	14.4715	19.4594	22.8929	19.3593	17.0207	21.0121	15.4804	20.7776	14.641	16.9654
1561309_x_at	LOC105372550	7.42674	8.09757	9.68485	7.81855	9.13058	9.33591	8.52382	10.3953	8.29942	7.91082	8.68707	7.94938	7.86904	10.1035	9.28931	8.25844	6.86297	10.0891	9.51063	8.49202	8.77431	9.99173	8.82145	8.85792	7.97883	7.96022	10.2672	8.5584	8.06951	9.34426	8.00202	11.4596	8.75636	8.35092	8.51509	8.35268	8.73106	8.01349	8.83545	7.37061	10.0101	10.519	7.91275	8.33413	9.11588	9.99335	10.0244	8.47596
1561320_at	AI209129	12.4775	16.7259	17.2784	19.3611	25.5764	17.2138	26.2965	26.5947	18.2565	17.6651	18.9919	14.7414	24.2975	21.8798	12.5756	26.4245	15.1528	16.211	28.9358	27.2087	22.3578	12.4253	22.0891	15.3886	21.003	15.8315	17.9233	19.9038	25.7153	21.3672	13.1362	36.6091	14.524	14.1814	20.4047	30.1947	21.9484	12.9417	10.962	17.3606	35.9726	31.344	20.3074	23.0561	16.3994	21.8532	15.8149	16.546
1561329_s_at	RPUSD3	41.0539	50.5741	50.6923	55.3356	44.4225	48.3918	43.3169	50.9665	52.5175	47.6211	51.7824	48.2542	48.0416	37.5464	47.4729	41.4645	57.6392	49.8853	57.4669	59.409	42.8097	56.5716	52.9113	46.5716	35.5684	47.6283	44.3525	48.6911	33.7065	38.3502	58.0889	66.1179	58.1008	51.528	46.1982	54.7066	55.2414	59.8534	57.5078	43.9848	87.1204	63.3463	52.71	46.3412	43.981	41.9905	65.3764	51.5699
1561342_at	LOC150005	9.28128	16.9937	10.7778	12.9988	15.5178	9.73835	15.3037	17.514	10.6496	13.6037	12.6181	11.7774	12.7258	18.6714	10.5506	15.3177	11.1614	10.9882	13.2892	15.9451	20.6167	21.7168	10.4153	10.8869	12.21	12.2701	13.1837	10.0207	16.8181	13.9811	11.3157	14.2164	13.2825	10.8771	12.2613	15.3107	11.274	12.3795	12.8673	10.8106	20.2856	15.5651	11.9333	13.8661	12.9961	14.0875	15.8332	12.5997
1561346_at	LOC101927166	153.828	119.386	131.199	137.644	109.802	102.566	156.616	164.463	142.321	155.106	220.578	124.966	142.304	124.632	142.286	125.533	191.737	174.325	188.467	126.964	151.81	131.175	160.835	142.908	114.182	199.719	126.628	135.195	138.914	110.813	126.576	176.912	183.163	130.669	112.191	169.695	167.912	150.706	113.511	107.447	141.889	106.216	102.419	109.021	132.299	138.939	177.252	129.479
1561365_at	NRP1	7.12151	6.15711	6.64471	6.83529	6.53896	6.43815	6.33162	6.77713	6.91668	5.87689	6.62723	6.36493	6.04706	6.28087	7.11671	5.39576	6.09567	7.07484	8.10962	6.5383	6.88648	8.83343	5.57359	6.86687	6.00604	7.66008	5.62735	6.70611	5.83988	5.95851	6.04935	6.92549	7.10266	7.18077	6.5682	6.48872	6.74691	6.8371	6.94078	5.93124	6.74353	6.47795	6.99317	5.89656	7.28726	5.73697	7.70616	6.61977
1561394_s_at	KIAA1755	18.2642	20.3869	20.9358	22.7058	20.9304	29.6981	24.106	15.9066	25.7436	20.7065	18.3969	23.0486	19.1792	31.0274	19.999	21.6812	20.3227	20.4338	21.9868	24.5412	25.0467	21.9922	20.79	19.0852	20.5537	21.7168	23.3358	19.5458	20.578	19.0507	20.0875	26.8705	17.9131	19.6594	20.9278	23.2212	25.4158	21.6017	35.711	21.0729	36.6617	25.6745	23.7223	25.4755	17.5143	21.1364	21.2965	23.5249
1561419_at	LOC101927051	39.1979	44.2198	43.0745	39.8444	44.7815	37.3228	47.1385	44.2835	44.5813	44.3665	41.9026	37.2494	43.8043	60.8389	34.4239	47.7648	31.7302	44.1676	56.2442	46.5785	56.9836	47.3825	44.4719	43.5699	40.8651	41.2256	46.4111	45.1022	42.9618	43.6849	40.2185	48.842	40.4283	46.0462	36.9028	53.9258	36.3916	37.3862	53.5149	44.1956	59.975	54.8241	48.9463	48.9531	44.4123	48.9932	55.9908	41.2892
1561449_at	BC033368	30.3478	34.7237	26.3516	30.2372	32.4126	34.7973	32.7366	34.2348	27.2563	27.579	28.5143	28.3233	31.94	39.2097	29.4356	35.843	24.8193	26.6129	46.0136	31.8518	46.3852	33.521	36.0799	24.2523	28.7973	30.2672	31.6786	28.5442	28.809	30.9575	24.4195	37.8167	27.047	39.3347	28.9391	38.7898	32.7298	27.3954	28.9441	40.3146	27.8773	27.5326	24.2609	33.2736	31.3377	28.3777	25.0602	26.2722
1561459_at	LOC101929526	14.4996	17.5447	16.5759	13.1677	15.3532	15.8953	15.0448	16.6757	15.1034	14.9353	17.6831	21.7185	13.4501	17.3428	14.4555	16.499	14.7689	13.8994	17.9447	15.4292	22.11	11.8192	14.9519	16.2932	14.6683	15.5652	18.7202	13.5103	13.6644	14.6088	18.013	16.2085	18.0672	15.9253	13.4697	18.9562	17.0546	13.9811	14.0024	21.8288	27.0506	21.1635	13.4956	16.6851	16.2569	14.0882	29.1528	16.5669
1561486_at	ROCK1	6.62376	5.4292	6.39585	5.79014	6.33796	6.42332	7.28305	7.1422	5.64341	5.99089	5.88555	6.30593	8.1551	6.94568	7.69544	6.98803	7.72961	6.89545	5.92127	6.85981	6.53193	7.71793	6.05489	7.15383	6.59392	7.91661	5.80065	5.90862	6.825	7.18751	6.62717	6.8093	7.92821	7.21388	6.99695	6.15036	7.58974	6.36172	5.42895	5.56163	5.09875	6.2069	5.71288	6.25193	6.42877	8.75959	6.61931	6.84455
1561500_at	CTU2	36.7945	59.8641	46.3345	39.176	64.137	49.7674	58.1851	54.0967	53.2233	54.8153	40.4154	47.614	50.9556	62.88	43.0308	59.7989	38.369	41.0313	59.3349	49.8309	59.4254	46.6247	52.9832	45.7876	58.4786	39.2096	62.6965	53.3252	45.846	58.2665	40.7589	53.2736	42.3889	53.2449	47.3124	61.1254	47.1011	40.7453	55.6171	43.835	56.5795	54.7269	50.9202	72.9202	45.5197	62.4719	43.4518	37.7622
1561518_at	LINC01566	20.8903	36.2212	33.9939	25.467	22.1781	27.204	27.6152	31.4601	34.8707	27.9439	35.2795	32.1469	26.7108	25.6636	30.2305	29.8818	28.6882	29.6079	40.3474	24.8386	31.4721	15.4967	23.9933	19.6894	25.4089	26.7592	23.2129	23.6073	28.1862	22.3331	24.2299	34.0002	29.1196	21.2669	27.3562	31.1733	36.5827	27.634	28.1635	28.0704	28.6238	20.4307	31.5532	24.1152	29.1196	28.4612	31.3114	35.4807
1561528_at	LOC101927592	9.90076	9.36577	10.2823	11.9219	10.1704	9.59202	12.477	9.35949	9.21999	10.2479	11.1302	9.53955	8.53599	12.4586	10.7307	12.1871	9.76095	8.7587	11.9975	10.1981	16.1701	11.3124	9.93875	8.10133	10.7998	12.8259	12.0471	12.0689	10.5882	10.7597	9.04129	12.9516	10.4889	9.1596	11.7615	10.4315	12.2751	13.3599	12.2462	8.50496	9.72506	10.9714	10.7682	12.7862	10.4436	10.1178	10.5724	11.0387
1561537_at	OGFRP1	79.1229	70.8516	66.2419	76.9128	76.9478	68.4202	78.0497	82.7649	101.83	75.2043	80.2675	80.4743	73.2104	73.1889	85.611	78.5867	63.3386	101.085	93.4856	76.5966	108.273	86.2339	82.2825	66.9409	63.1432	69.0054	80.3837	70.808	73.3529	68.3174	88.0425	94.6019	81.9457	82.6396	74.9431	78.9321	80.2452	92.52	78.4921	76.3531	72.8917	76.2431	66.879	73.2662	83.0572	77.1593	98.0009	78.4034
1561539_at	LOC100506368	28.0853	30.323	23.1117	25.7291	27.8713	25.4436	27.7828	31.6693	33.8072	23.1043	26.929	27.1488	24.3033	34.6873	22.6837	30.1545	23.1252	27.406	42.202	27.0463	32.8837	21.7168	29.155	26.9671	27.9915	25.4249	29.5019	21.9919	24.7596	31.5113	26.4781	36.0625	29.6945	28.1966	21.164	32.2976	22.4402	26.0231	28.0602	22.0866	27.0173	30.429	30.2278	34.974	19.8659	32.4727	31.9427	23.6213
1561546_at	FGD5-AS1	34.3436	39.2346	44.5912	41.6894	41.6573	42.8226	48.5346	41.0166	50.4573	38.2854	39.7644	43.922	37.6373	45.2142	44.6559	44.5582	38.6546	36.359	59.618	43.306	52.7806	44.0953	46.5591	43.5147	37.0225	43.8421	46.0848	45.4964	37.2756	39.3375	36.2001	65.1732	45.156	43.5188	40.4287	42.652	41.7011	45.2784	37.0609	37.989	46.7786	42.1842	42.8603	45.4379	39.5524	41.4921	60.4424	40.0939
1561579_at	LOC728445	21.6014	30.3028	26.6371	23.357	28.7145	26.555	27.508	25.8993	33.3365	27.9237	39.3425	30.194	25.2134	34.6332	27.4115	34.9231	26.5896	24.2173	30.7309	31.719	38.1373	34.5364	33.6126	25.1643	29.8344	23.9265	32.5301	30.7048	25.4143	27.6707	26.151	35.4198	27.8294	29.1541	26.1211	35.9272	19.1127	27.5637	36.4402	32.0522	36.6845	28.874	29.8078	36.4968	26.67	32.418	34.4407	25.3606
1561590_a_at	CNTFR-AS1	7.63966	9.35545	9.5483	8.49727	9.03659	10.5086	10.2488	7.84781	8.01145	8.23058	8.02203	9.74503	8.38171	8.54864	7.65637	8.39744	7.02711	8.84125	11.6337	9.38878	13.3301	9.30977	9.25615	8.56755	9.64357	8.57934	8.74853	8.58753	9.44872	9.11637	10.0962	9.66747	8.09324	8.0122	8.68758	10.1442	8.42451	9.57095	10.8603	9.02267	9.32731	12.7505	8.52165	8.76722	10.2249	8.53081	9.52727	7.73344
1561597_x_at	BI599467	14.2965	20.1309	13.2734	15.7087	19.0233	16.4244	17.4175	17.0235	15.954	18.401	15.1585	10.6926	21.2715	26.273	14.7974	19.2346	17.3464	7.25285	19.6309	21.9621	19.9208	12.0901	20.6808	16.5379	20.9337	14.5131	10.4055	12.3822	22.4826	21.7032	11.7848	17.8071	13.3162	9.03655	15.7639	24.1322	13.4127	11.3326	16.7261	12.2503	16.8323	12.8808	16.5878	19.3842	17.176	18.7249	15.6459	12.9013
1561631_at	AF147415	5.47869	7.27907	6.4506	5.81212	5.67381	7.37014	7.69717	6.70136	5.55157	6.04011	5.87575	6.89278	6.2181	6.40569	5.21151	6.41135	7.10665	5.49948	7.19346	5.7392	6.31725	8.38253	6.58751	6.14435	6.11054	5.94262	6.24785	6.71321	6.31443	6.55049	5.68783	6.99061	6.33088	7.22602	6.31359	6.69699	5.47587	6.09319	6.46466	6.20582	6.38769	7.11942	6.09073	6.01374	6.19277	6.34258	7.42716	6.28058
1561690_at	BC041991	17.4503	8.75022	12.8385	9.84696	9.31125	7.5316	8.97636	9.3388	8.89974	19.4382	32.3815	7.46449	9.59547	10.3822	9.47807	7.62352	13.3153	12.3167	10.1167	8.01315	7.52508	11.0161	11.8056	7.0446	9.5938	13.0932	7.06819	15.2208	8.32894	8.47459	9.17738	7.11662	8.23818	7.67696	9.68492	9.01219	12.2255	9.36151	9.02947	6.40209	8.12625	7.38226	7.00569	6.6387	7.7187	9.13534	8.92492	10.5897
1561763_at	U54734	8.27134	6.60118	6.622	9.10547	5.80551	6.90641	7.79962	7.34534	6.66934	7.90474	12.1686	7.08743	9.57331	7.92619	9.24552	7.27255	29.3386	10.9815	9.06482	6.97179	6.63879	7.75547	7.26115	9.06766	8.15072	14.6541	6.91625	9.69861	7.78057	6.78785	5.93776	7.56618	9.60423	7.19977	6.94005	6.53379	9.67921	9.00961	6.42016	6.11399	5.85227	6.27964	6.76659	7.05437	5.9428	6.2812	7.40897	6.79392
1561770_at	S81578	11.6282	8.48899	12.8993	9.24436	10.3319	10.6567	10.2011	8.27036	11.4124	8.84713	8.85007	9.18385	10.0407	11.7049	7.8214	10.5913	6.00128	11.1169	10.8467	12.7875	11.4626	9.27048	7.95983	8.02297	9.2973	7.76635	9.07603	11.7484	8.16323	11.1979	11.0337	10.2395	9.05886	7.2761	10.6398	10.8447	8.55599	9.67712	9.62695	10.2976	11.6369	10.3814	9.94021	12.5929	7.83868	9.92802	7.33424	10.8549
1561778_at	U58666	6.64166	16.1552	8.29728	7.6572	11.1427	9.87585	11.3703	11.2889	10.2531	8.92217	10.0879	7.85424	9.47003	11.2867	8.42085	10.0845	9.28168	9.77621	17.2968	10.6792	11.7422	5.54915	9.71023	7.04706	9.56755	11.294	10.5082	11.0938	10.373	10.4919	8.67462	10.9456	7.56841	9.5287	8.46888	9.84254	8.14441	8.70512	15.693	10.143	13.5033	12.7284	13.1197	10.1513	8.68224	11.4787	13.7868	8.41521
1561853_a_at	IL23R	11.0602	10.5323	12.6065	16.2498	16.0476	15.1782	17.0414	13.5255	21.5363	13.6316	10.6091	9.98244	15.998	11.7293	17.3829	12.8134	13.5824	16.0937	16.8867	15.2179	12.6203	16.6031	13.0498	15.1985	15.2241	11.4273	12.3254	14.5805	13.9699	12.6945	25.8928	15.5421	18.0566	14.4241	17.818	14.2717	14.9324	21.729	17.7885	16.4538	12.2001	15.0667	13.3504	13.7593	19.3477	12.921	12.0983	16.2702
1561899_at	CLECL1	9.45009	17.3468	13.8607	10.695	19.9	17.7808	17.154	18.4688	15.3122	14.051	13.414	13.0391	15.5902	21.7922	9.86328	20.1973	12.6852	10.5052	13.9499	19.2258	22.6603	14.2541	16.5177	10.6033	17.9385	10.519	21.1642	14.3904	15.7405	16.3051	12.9137	13.0775	11.6315	10.7176	13.1612	17.1947	14.1642	12.1305	16.3278	13.4864	15.1138	23.2493	23.1232	20.0937	10.9023	15.3886	14.3771	12.4208
1561918_at	BE276551	14.1225	19.9221	16.8775	14.0643	15.1041	15.7202	25.9814	18.511	18.8134	17.7623	17.7493	18.8158	19.1511	15.8478	17.1058	19.2478	20.3237	22.0067	17.8331	18.5909	24.1297	18.0375	19.9543	14.21	18.0181	17.2848	16.6018	13.6654	20.8926	19.358	18.7751	20.8852	21.7519	14.6583	18.7252	24.355	18.1784	17.1588	16.3578	15.8644	18.2874	20.7762	16.4259	19.9767	18.806	20.444	26.8161	19.2836
1561928_s_at	ANKUB1	34.9955	29.5095	34.5665	26.9925	29.2805	31.7456	32.8866	34.3644	28.4314	31.0139	26.66	33.4141	28.7146	28.0789	26.5141	27.5891	32.6792	27.356	36.3781	27.6229	30.0268	35.1586	29.006	24.3382	23.1141	25.9639	29.1383	20.92	36.7013	22.1929	31.4411	38.2738	27.6732	31.2901	32.0351	29.92	33.6949	32.1329	27.0963	30.1128	25.1854	26.702	28.6944	30.3261	26.9591	26.606	24.9499	30.4766
1561960_at	CSPG4P5	25.514	34.658	26.7197	22.798	24.5768	26.444	26.4073	31.5627	30.7952	25.5211	24.3897	28.2724	24.3956	35.7101	38.1834	30.6812	25.2864	31.1728	32.5417	28.9123	33.906	21.9471	31.6589	29.962	26.8259	22.74	22.268	31.8598	25.4425	22.8186	29.6487	37.1325	27.2387	29.0883	22.8113	31.8294	21.4581	32.782	25.1689	23.9273	26.9269	29.6739	24.9534	28.31	31.5653	27.4773	26.9527	40.7223
1561976_at	C1orf167	25.6346	30.7558	23.2872	29.6626	27.4964	27.3482	30.4023	30.2869	27.4873	24.9003	25.5325	21.2896	26.9481	32.808	28.6646	26.5162	28.8266	23.0005	39.988	32.6744	36.6438	24.1819	32.8114	25.5619	26.7436	23.7901	24.1908	24.1095	27.0619	31.5113	27.1371	36.5253	24.3025	26.3794	28.8321	31.9842	29.2442	29.0614	29.708	26.993	32.945	29.0118	25.5705	27.9598	28.129	35.0288	31.984	26.5865
1561978_at	LOC284798	33.1318	31.7361	31.4004	34.1011	32.2641	33.4703	36.4906	33.609	42.8852	35.2713	33.6136	37.6763	33.6619	41.0263	31.3127	39.6955	34.8876	41.3805	42.0569	37.9359	49.0161	32.6366	35.6741	26.0075	33.8359	28.8962	31.9909	35.5469	34.4167	29.898	32.3123	43.0168	29.2659	32.9677	34.3573	37.9525	38.9182	31.9448	37.2466	31.4826	43.142	28.5603	36.5329	36.3426	34.5364	32.0749	38.2618	29.2487
1562004_x_at	MYOZ3	83.4188	125.15	76.8898	99.9173	93.5488	74.6873	114.337	93.2263	114.509	91.8595	98.1481	89.2047	91.1378	107.721	85.8961	109.558	102.853	91.0497	132.405	105.109	134.112	107.227	98.5003	84.99	88.7505	93.0702	117.195	108.497	87.397	99.0659	90.9665	108.512	108.599	97.7906	103.699	108.961	85.3913	96.2529	101.838	90.3748	125.542	101.51	91.5409	100.941	101.675	104.902	91.7064	91.0054
1562005_at	RIN3	42.3147	23.8987	26.731	36.8516	21.0245	22.5949	28.6503	24.0028	35.3782	47.0876	41.7828	20.5108	32.4431	26.1966	25.2996	22.4244	26.4705	33.3779	24.4719	21.0718	30.1277	25.0952	29.1138	23.8489	23.9843	24.2301	20.5975	22.851	44.0501	18.4496	22.3612	29.1988	40.1763	27.1313	27.4155	24.381	24.6504	22.6813	33.1364	23.6866	21.8176	28.3049	20.2589	23.0724	23.7894	27.355	28.4255	21.285
1562009_a_at	AI991943	7.51386	9.53999	7.96939	6.88109	10.2291	7.35014	8.47915	8.90684	7.23646	8.02232	8.10109	7.4256	7.92068	7.55341	9.21202	7.84948	8.14347	7.60051	8.59858	7.40705	9.28034	6.97052	8.47079	7.84932	9.40634	8.06157	8.1434	7.58392	11.0747	7.70038	7.75518	10.0255	8.11417	7.68735	7.37589	9.72998	7.10561	6.14265	7.34506	8.50496	8.52321	6.84927	7.82068	7.88939	8.15472	8.23494	11.0078	7.2378
1562010_x_at	AI991943	9.886	10.764	17.4074	9.34808	10.3968	9.80861	12.5523	12.2603	10.1404	11.5192	11.0185	9.75721	10.5716	12.1817	10.8701	10.1496	10.1949	10.1432	13.1541	12.6483	14.9399	8.59056	11.0547	9.72058	11.5026	10.0939	11.2019	11.1702	11.9815	10.5343	9.97134	12.6112	10.9611	10.259	10.0732	11.5177	10.5312	10.1404	9.66011	9.24144	9.13093	9.87476	9.43219	10.7564	10.7386	10.4736	10.126	10.2405
1562011_at	DOCK4-AS1	9.33648	9.0121	10.2866	8.07691	8.67547	8.29935	6.92151	8.85503	8.2015	6.63531	7.18416	9.27079	6.6427	7.80213	7.94233	8.92092	7.94619	9.46679	8.58324	7.83123	8.41169	14.1235	7.13129	8.72534	6.61687	8.78314	10.1952	7.38947	7.14721	7.95577	8.46258	7.40191	7.21684	12.1944	6.76932	6.81483	9.27705	7.39457	10.3634	9.37735	8.70118	11.5985	8.68333	8.13573	7.48946	7.72457	7.97623	7.4486
1562062_at	BM041211	254.6	68.3849	143.819	173.149	98.9765	76.5359	155.688	168.778	147.355	368.372	502.373	112.747	195.07	117.473	145.915	92.0978	264.716	232.668	126.866	156.431	141.772	143.534	203.372	114.68	165.642	208.165	68.5076	134.698	178.506	105.771	104.702	171.254	153.606	99.758	131.74	159.405	234.887	93.0805	164.959	109.401	143.797	138.812	112.865	117.298	158.289	136.123	224.525	138.771
1562063_x_at	BM041211	244.452	79.1656	147.132	187.504	108.986	88.0327	173.949	189.584	171.617	331.863	502.923	132.347	197.778	122.223	162.837	106.431	290.44	250.054	166.512	161.548	176.52	166.735	202.782	155.291	181.756	195.88	78.5841	152.839	181.479	115.507	105.886	182.607	170.259	94.9964	145.92	175.093	242.319	103.681	163.138	117.97	167.271	126.916	114.326	113.513	166.004	119.595	215.057	135.369
1562067_at	BC042865	31.9106	21.1652	28.9881	22.8823	21.3284	17.1237	26.0414	16.6746	27.7578	61.6249	49.2831	24.0122	24.3543	17.8675	23.7261	16.1514	20.5033	31.174	26.4375	25.3206	18.4087	28.7646	27.8823	18.3504	24.4209	22.4108	16.4434	32.8025	26.2384	16.8001	17.1928	15.8909	22.5204	18.8937	23.7205	17.0863	20.9056	13.7979	19.2105	23.6787	21.2846	15.3746	18.863	17.2573	22.7084	22.5583	25.9736	42.8757
1562081_a_at	LINC00424	52.8146	57.986	59.9781	55.3015	62.2032	54.614	71.5359	65.3855	65.9024	53.312	58.1526	59.811	58.2986	78.447	61.5248	63.965	48.4404	63.7498	66.9135	54.9497	73.4786	76.9135	67.7981	59.7967	55.9297	44.6822	66.4435	68.7347	50.8113	56.7004	59.1908	71.9903	67.2864	51.0539	46.7431	67.5008	69.53	62.4691	52.3953	65.0525	57.4537	56.5132	47.2186	73.3557	53.5448	58.7232	64.5795	59.3486
1562098_at	UHRF1BP1L	18.3415	20.6376	18.666	19.0695	23.6407	20.3053	23.9367	25.904	18.969	15.9903	19.347	18.1878	21.6128	20.4989	27.5166	26.0518	26.2181	24.3176	16.4851	17.1082	15.0145	22.6256	18.882	21.2332	23.2266	19.7566	21.0034	24.2486	25.6868	23.1959	21.5949	19.9521	18.7184	22.916	20.8946	18.2161	29.6181	27.4208	29.7119	26.0754	10.1077	26.365	19.1555	25.1452	27.3179	18.1824	29.2289	21.128
1562158_at	AF085887	12.9815	12.7609	13.0664	12.6126	12.844	12.486	11.5745	13.2299	13.4544	11.3187	11.587	11.695	11.9569	11.3909	11.0578	13.8728	11.5771	9.37076	12.1689	13.0203	12.4731	10.8713	12.7786	11.8063	11.048	11.1026	13.2363	13.0737	11.279	11.323	12.3838	15.6445	12.0645	14.8361	11.5742	15.9352	14.4789	12.5918	17.1538	11.2449	12.1894	12.1557	11.2382	13.6966	10.6156	15.6178	11.6352	11.3222
1562219_at	LINC00951	14.6447	16.5649	25.1951	16.1192	17.295	23.0854	20.5845	23.1094	16.2015	19.6085	17.9667	16.3278	17.1888	16.5207	21.9913	21.8659	17.9549	20.029	20.5974	19.0523	18.9173	23.2632	20.007	16.6207	16.8303	18.1949	21.123	21.1341	17.0127	18.0443	17.5155	18.3459	19.3301	19.8818	18.7414	27.1609	23.083	20.077	19.9927	18.9173	25.3811	23.1632	16.9104	19.1105	17.4171	18.8743	22.8025	19.9308
1562240_at	PLXNA4	10.0818	14.677	9.92629	14.5988	15.5337	16.5215	22.5266	13.7355	16.807	18.1223	9.7866	10.8523	13.6448	22.1001	9.5067	22.6034	15.8146	14.0606	17.193	14.788	20.3597	9.58908	16.8416	12.0054	15.3645	13.5552	14.3981	13.3255	18.1223	16.7999	10.2125	18.2372	14.7313	10.3044	11.6843	22.1779	9.65561	13.6537	17.2951	13.0184	17.9689	17.2694	20.2519	21.2029	12.7643	18.3902	18.7753	15.6194
1562313_at	BCORP1	9.50612	7.94548	9.50258	13.7968	9.62552	11.2239	11.2321	14.3431	8.87378	16.1028	14.6949	10.6809	10.2496	13.0102	11.1374	10.8356	13.6683	11.3918	15.1132	13.3541	15.797	9.30977	14.0011	9.67057	11.7589	10.0803	9.13122	14.9564	10.4207	8.6644	9.95764	12.8177	12.3534	13.846	11.5244	13.5288	11.366	10.0271	8.06113	8.34317	8.83634	10.7092	9.36433	10.2149	11.9597	13.5822	8.73473	9.74927
1562316_at	AL833225	13.5543	21.5335	13.5332	15.0675	18.4731	14.6613	17.7497	21.8871	19.3252	15.9089	13.2596	17.4868	16.6485	21.8092	14.0435	15.2562	14.1136	10.8385	28.0626	17.2704	25.6565	16.4304	20.4646	12.9736	22.0843	14.2903	20.3862	15.4091	16.5107	22.8954	14.5261	16.7226	16.3606	17.4206	17.1332	17.1947	14.6684	14.2476	21.9227	13.3073	24.8084	20.8898	14.9034	19.4987	11.9768	16.4545	14.8067	13.6805
1562317_at	FAM186A	7.22835	7.13853	8.38659	6.99356	7.07308	7.51815	8.2186	7.56543	8.65487	7.68348	7.43548	7.25373	7.61722	7.57403	6.81684	6.39182	6.86957	5.46301	8.8917	6.90422	7.37943	9.44496	6.39835	6.31493	6.74075	6.66409	7.917	7.08053	7.53231	8.66633	7.72117	6.95852	8.05471	7.61242	6.90537	6.51692	7.57971	8.25394	9.36934	9.06803	10.6893	9.73085	6.91047	7.61914	7.55977	6.61896	8.97032	7.17929
1562321_at	PDK4	16.3117	17.3572	18.554	16.7478	17.0753	16.633	26.3713	18.8762	16.8483	20.8614	35.1079	30.5527	26.2655	11.9799	17.952	17.5884	15.1715	33.1506	19.5674	21.9594	21.3855	17.6576	15.5857	18.8408	27.9776	13.1237	12.5802	15.556	16.3551	21.7669	14.4613	25.917	19.9666	18.3274	18.6172	19.8391	28.5854	18.1227	18.2646	17.5333	13.6436	11.3138	10.0034	20.8972	19.1444	19.1869	19.9826	23.6712
1562352_at	LOC101928583	6.81409	9.97473	6.0616	5.60554	6.36874	5.14943	8.03943	7.84781	6.3744	7.31874	7.19936	5.8378	6.46874	6.35755	5.82581	6.63906	5.91458	5.00069	7.60468	6.74243	6.77677	7.21278	6.4523	6.61774	6.69602	5.05588	6.18685	6.34649	7.95004	7.44193	5.04534	7.92048	5.04012	6.73844	5.73162	6.90008	6.91038	5.94846	6.84721	5.49274	6.28193	5.72992	5.96486	6.25134	5.37502	5.86382	5.34316	5.49409
1562367_at	C15orf54	26.0568	20.763	19.5003	38.3173	21.638	33.534	15.6383	25.815	22.8357	16.0628	25.1604	38.3193	28.75	20.6078	33.4616	30.7386	19.4631	21.512	17.2958	49.0737	22.7654	20.5913	15.793	16.3994	22.2997	19.402	16.6621	20.5893	22.7585	29.8949	18.4259	21.7992	21.0304	26.9563	18.6811	20.9915	20.6363	21.5458	15.8124	32.5301	15.274	20.9139	20.5373	25.9644	20.0501	19.0023	18.851	52.1572
1562412_at	GPR89B	31.088	10.806	16.8169	22.9061	13.7156	13.2427	10.8714	12.8132	15.4517	26.8457	30.2353	16.6497	22.7256	17.266	21.8911	14.3936	20.1815	20.6077	15.512	19.6953	11.8497	19.64	14.6549	15.1952	17.1675	23.8417	12.2688	17.7657	16.8975	11.7684	16.1869	17.8667	18.2145	24.4845	16.2134	13.7995	20.3234	20.5376	17.0026	14.1342	13.6763	14.8525	17.1153	12.0848	20.0657	19.6814	12.4253	24.0871
1562425_at	STK24	17.8103	24.2934	19.5463	20.196	22.8739	18.5885	25.8521	22.8735	25.1773	24.0667	21.8023	17.4921	20.3178	20.8181	17.4143	25.2874	15.2465	23.0471	36.0236	22.5942	26.4707	23.0627	20.45	23.0801	23.0509	25.6825	17.2257	32.804	21.6454	24.6635	15.3956	26.4142	18.5129	17.1444	18.4084	26.1235	17.5834	15.6117	22.9304	20.9828	35.8781	32.5602	30.0544	29.6727	25.3263	21.7484	22.6029	24.1712
1562457_at	NCKAP5L	13.2636	17.5407	13.6349	12.3286	12.666	13.0401	11.2818	15.0967	13.1649	12.1508	13.511	14.9754	11.2713	13.3972	13.036	13.3063	11.4651	17.3747	14.1165	12.9182	14.4302	20.7252	12.6552	12.5382	11.3323	12.5894	13.0859	15.3544	13.329	13.2669	12.6484	16.1667	14.4231	15.753	12.6225	11.7506	13.687	16.7133	15.6168	12.2514	12.6837	17.0652	13.0401	12.0699	15.2447	14.5815	12.5908	14.0364
1562464_at	BC040644	7.27281	6.85375	8.03228	6.50473	7.61327	7.0409	7.76177	7.83954	7.58029	9.30705	7.88537	8.13366	6.63924	9.76511	5.80405	8.11207	7.52702	6.28789	8.64069	8.17866	8.59878	9.18487	7.52368	7.59641	8.60171	7.3211	11.926	7.3735	8.33934	7.27566	7.85173	9.54679	7.68286	8.25906	6.41388	6.02263	7.83196	8.63368	12.5545	8.42251	9.69544	9.03202	10.963	7.22555	7.78014	7.09062	9.54951	7.33722
1562474_at	LOC101929147	31.2738	19.4267	23.156	31.8443	21.3113	25.9372	23.4145	20.459	20.7235	26.2047	20.1087	19.1891	20.2159	19.4074	26.0016	18.7584	23.259	24.3439	20.5182	27.7721	22.0117	15.4008	22.2934	20.6499	18.0605	18.6363	17.3167	21.6136	22.857	24.6903	15.7136	15.2557	23.6311	23.1567	31.8093	18.1642	18.4568	28.6021	17.3209	26.4734	15.9462	14.2415	17.3162	19.1051	22.8071	20.6028	20.3379	22.1367
1562520_at	LOC101929473	9.21279	8.52656	11.6755	8.96583	7.66251	8.86878	6.96976	9.78595	9.14016	8.87742	7.94288	6.99345	8.69408	10.1455	12.3116	7.78555	7.64281	7.58323	8.18627	8.2116	8.99743	10.4304	11.7279	7.3831	8.71823	8.33458	8.13425	8.6257	8.25795	9.59476	9.20621	8.80227	8.1978	9.15138	7.85089	8.20123	9.47817	9.17282	7.35644	7.86802	9.11726	8.2853	9.16226	7.73219	7.82572	8.23494	7.99787	8.11814
1562528_at	BC040965	18.3516	6.30453	7.0764	21.5292	13.2855	5.87362	18.7655	6.84412	9.52857	37.1472	19.4883	7.12675	22.3509	6.95903	6.65896	8.13639	13.7337	8.04343	8.79025	11.0036	8.32104	6.8546	17.2463	5.83873	18.1694	15.9485	4.63199	37.8111	24.9105	7.21159	7.02546	15.342	8.25557	6.71945	13.9054	8.59046	6.58729	6.83807	5.87108	6.87356	5.40263	5.79192	6.34086	7.29554	7.88097	9.52719	7.28365	8.08102
1562529_s_at	BC040965	433.569	54.0375	136.271	230.433	180.161	124.259	295.775	170.21	229.775	512.078	628.186	134.417	278.776	121.639	221.057	104.39	364.406	183.264	174.159	156.383	130.066	206.943	286.207	193.225	204.269	296.806	87.8898	301.513	309.132	114.433	120.505	231.376	186.154	167.519	139.621	185.686	158.709	148.297	161.085	111.833	140.868	103.606	94.5728	89.802	168.25	155.04	311.353	173.831
1562563_at	HCN1	19.5349	30.6646	25.0834	34.1074	37.9061	23.574	42.1441	32.6532	40.1166	28.2569	26.9075	21.9745	33.8097	34.3945	22.9101	34.9884	24.5881	32.7196	42.9357	28.0039	42.2507	25.1977	32.8449	21.1144	31.7585	32.9761	30.7442	34.6244	35.1442	37.0672	28.9947	40.8902	26.2536	32.5831	31.7809	42.6762	27.364	31.4186	17.501	28.2351	36.8158	25.7951	22.9646	35.5108	24.7998	38.8035	21.3905	23.3361
1562589_at	LOC101928460	42.1478	48.0642	31.453	34.1184	40.3198	35.0007	45.0117	39.7931	45.7873	40.6452	39.4952	39.5397	38.0838	56.2684	38.7026	44.4434	33.105	31.0972	52.7009	47.4216	45.3301	37.8531	45.6843	38.3089	41.3282	39.2844	36.8559	36.5121	44.4279	40.0296	45.4893	48.6788	34.176	39.146	38.5859	46.3888	42.5627	35.0182	39.187	30.7524	37.8683	44.8658	44.3824	40.2272	39.584	43.7788	39.9536	35.5956
1562603_at	RAD51L3-RFFL	49.6855	39.8965	57.1674	54.8958	31.2749	47.7438	32.0483	33.4206	58.9801	36.7543	39.7868	85.335	37.0105	27.5541	57.259	30.2184	50.7586	41.406	35.4764	40.2206	28.5386	54.0586	30.7517	48.334	31.5479	59.8658	41.4898	49.5186	22.7373	30.1559	79.4821	33.0288	47.0287	42.473	44.5431	36.3386	40.6826	60.6845	39.1634	45.6769	87.7319	57.2251	97.0525	29.7164	75.0777	30.3595	44.792	103.145
1562624_at	BC011360	23.384	34.7139	25.5262	28.5705	33.5261	33.8432	29.958	32.874	38.61	25.8195	21.7504	20.7699	25.182	34.0634	23.6265	34.9569	24.0848	26.8835	34.7132	34.4547	36.7583	30.9127	30.216	32.3974	31.9382	27.3061	23.1533	25.625	28.4864	25.9934	20.2524	32.765	32.7686	31.6878	25.0578	33.8876	25.7291	30.0305	32.2415	19.3379	27.0982	30.0614	28.4837	35.8844	27.2302	29.9858	34.8433	30.7402
1562627_at	LOC100130078	44.1522	47.1402	60.1858	47.3304	40.5562	50.7652	48.382	55.9013	58.9801	42.9617	49.7189	51.6788	43.971	41.7385	55.6953	48.4573	43.5289	65.1695	65.6736	48.0649	54.9739	50.1015	44.694	46.6384	44.4852	52.801	51.2525	51.8259	47.9473	41.5187	58.5425	60.0172	47.2402	51.8083	50.6609	46.8056	57.0449	71.0287	46.3341	55.2325	45.5995	47.2735	32.0319	47.3772	54.1184	45.1164	53.4164	58.8589
1562651_at	ZSCAN1	16.3705	21.7113	14.2863	21.0677	26.9876	20.8692	26.9152	33.042	24.9177	20.4438	25.017	20.8809	20.9272	33.6612	23.0958	23.8922	26.5989	26.9251	24.0226	20.4505	25.1223	20.8235	22.184	21.2302	22.4727	24.4661	27.002	23.7171	20.5968	25.2367	28.1946	34.3843	20.9772	30.5626	17.5659	31.387	29.8749	32.1139	17.4579	21.6137	34.9236	23.617	27.9537	32.1746	23.6111	22.482	26.433	18.7814
1562693_at	LOC105372520	14.0852	13.1895	15.6768	13.58	12.0353	13.8362	12.2144	14.3071	12.5725	13.2404	14.3766	15.1909	11.3611	11.7531	13.0139	14.9656	14.1136	12.3694	12.0269	13.8194	13.0781	16.1218	13.1527	15.247	11.2752	13.8936	17.7481	14.9891	9.30846	12.8168	13.3771	16.314	14.1916	12.4463	13.4918	13.0555	15.8485	13.0379	13.6418	12.194	17.018	11.9075	11.4274	12.551	10.5965	13.5177	22.2428	12.8867
1562712_at	LOC101927933	14.8148	20.9272	26.6005	15.4559	17.4971	18.9293	15.2935	22.634	19.8387	17.5891	15.5771	21.0215	16.5373	23.6787	18.5104	22.954	17.2005	20.8688	23.9615	20.8804	19.4359	20.0821	17.0028	16.4465	19.9787	16.375	16.3593	17.5541	17.7548	17.966	16.5784	22.1465	17.5829	15.5326	17.4545	17.1285	19.3718	17.7615	20.3928	18.0862	17.2125	18.9619	17.5624	18.3723	17.8034	19.0316	15.682	14.5736
1562728_at	LINC01533	34.4937	47.3104	31.0754	32.5814	34.6283	40.8333	40.8771	39.3918	38.9704	32.43	33.6591	30.2141	32.2393	38.0634	40.8679	37.9673	31.2033	36.5542	49.692	37.5753	31.5994	31.7976	33.2417	35.8542	26.6768	36.3639	43.6914	32.3195	34.9326	31.4851	39.725	45.3543	38.2724	36.8766	33.8398	40.4439	29.9158	40.2513	34.6868	38.0177	33.7607	35.8232	32.0661	38.1384	38.5094	29.8953	43.6703	31.4262
1562729_at	BC014215	15.3901	13.987	16.7087	12.8786	12.9856	13.5224	13.3246	14.4603	15.2092	12.2752	13.6878	15.5609	13.3681	14.1828	12.873	14.2986	13.6764	17.1715	18.9107	13.7594	19.233	17.2033	13.0466	13.0176	11.0346	12.441	15.6008	14.1387	10.7163	11.6141	13.1742	19.2576	15.456	15.2611	13.2758	14.8214	15.73	15.9561	12.8467	13.2776	19.813	17.8007	14.3889	14.2348	13.8784	13.7069	17.0411	12.0977
1562730_a_at	BC014215	14.22	16.9798	16.5406	15.6565	17.3935	13.3983	14.7776	16.2869	16.9835	14.7748	15.6565	18.2918	15.0471	16.9131	18.345	16.4613	14.8659	16.4965	14.9342	18.6696	22.1422	18.3186	16.0226	15.6946	15.9249	16.0183	16.9018	19.0771	14.025	14.5088	15.4892	18.9494	17.1634	17.9153	14.4677	17.3821	17.7411	13.3341	12.879	16.9131	14.5397	14.5107	15.1837	17.7713	14.7658	13.6444	16.8916	13.9276
1562731_s_at	MDS2	222.085	79.2011	250.51	181.115	201.333	185.424	131.349	162.213	165.379	161.708	195.838	142.169	155.453	137.621	133.456	137.511	256.794	184.215	110.16	140.511	162.041	97.175	165.885	93.1651	174.168	193.54	158.602	197.675	114.509	150.228	127.103	73.5291	106.345	159.892	126.004	172.147	128.444	151.219	73.0108	171.603	150.046	111.529	169.704	157.869	206.942	172.314	176.014	162.159
1562765_at	WWTR1-AS1	13.4039	22.8451	15.4316	17.5572	19.2602	20.1837	18.8275	19.2603	16.3523	17.2377	18.5656	17.0865	15.994	17.9112	21.7295	22.653	16.9497	16.5256	19.5806	19.8118	24.7353	21.4516	15.798	15.4408	17.344	15.396	22.0527	19.4339	15.1385	16.6913	17.2984	19.0186	17.4763	18.4131	18.6936	19.0039	19.3905	20.2766	22.6404	22.7958	21.2591	19.7784	16.0881	19.3157	14.013	18.3239	26.4073	14.9721
1562786_at	LOC101928886	8.22842	8.67663	7.16725	6.97161	8.12326	8.51474	7.25181	9.65055	7.25255	8.31826	8.77515	9.51415	7.33439	10.0745	8.7016	8.49199	7.5094	7.93624	8.95451	8.11029	9.00104	6.35588	8.07437	7.86107	8.3461	8.15153	10.0261	7.93679	7.53335	7.99731	7.17282	9.66747	7.03182	6.84368	6.58395	9.29226	8.10831	8.97342	8.61439	8.67751	9.63905	11.9466	8.9824	8.53445	7.54886	8.49472	8.15139	8.98348
1562812_at	ZNF32-AS3	8.42601	13.4802	9.61881	10.136	11.5318	10.6548	11.7339	12.0644	12.2657	9.9945	10.8922	11.2492	9.5558	13.2844	10.5936	13.3063	10.3519	10.3209	12.43	10.29	14.7886	14.7306	15.5273	9.67057	11.3023	9.84609	13.6317	9.76738	10.2698	10.7739	11.5143	15.3639	7.8164	9.16694	10.9042	11.6221	11.3999	8.94417	11.7169	11.6838	13.383	12.7243	9.6386	12.4388	11.2198	11.0433	13.1902	9.5869
1562836_at	DDX6	43.7139	110.403	58.5855	43.5157	36.1371	58.5188	46.5418	29.6613	56.6582	26.2378	35.1474	40.2692	114.387	94.0912	56.5751	84.0375	144.336	111.134	31.1343	50.496	63.5992	46.8188	68.2195	93.9473	76.3381	108.781	79.8457	53.9811	61.5011	105.87	41.4288	71.9937	85.8718	42.0535	60.1886	69.8096	60.8448	60.8665	43.3624	39.0826	40.1559	50.8609	42.2108	69.3557	37.4464	97.1993	48.051	44.7691
1562848_at	IST1	49.9912	32.0368	29.4669	43.8637	50.3056	39.077	59.8863	41.0267	37.5464	56.9159	42.2425	50.1239	64.1597	49.8394	45.437	43.3871	59.0163	54.8072	42.8199	43.5069	34.5958	45.5446	47.7603	54.8867	70.0162	65.3028	43.3228	75.6819	56.7839	45.0607	46.6345	39.8633	38.5419	46.8318	51.0806	50.7193	40.2222	41.2238	31.566	38.7963	36.9349	50.6966	38.7017	56.3334	45.2546	57.5125	36.6238	51.7749
1562849_at	BQ002451	29.2792	28.6767	20.9977	28.073	27.5359	24.7258	35.028	28.3253	30.5177	34.7681	38.3558	17.3351	26.9607	32.8821	20.7774	25.5281	23.707	17.3563	31.0409	23.0169	32.2184	25.92	32.6026	31.8889	29.3678	25.5833	26.6741	29.4934	29.8895	26.1807	28.0191	29.3925	29.6918	20.7897	23.3947	29.4625	28.8178	19.9201	25.6312	18.753	31.7945	19.0294	24.6926	30.4455	20.2839	27.4284	26.3962	26.2293
1562893_at	LOC101927657	11.0382	8.5405	11.0186	8.72465	8.35492	9.1211	8.62008	8.49649	8.32703	7.65725	9.29864	8.60356	8.74885	8.44836	7.75332	8.48937	7.64892	7.38997	9.5524	9.27489	8.31835	9.00791	8.73573	10.333	8.49865	9.16566	9.89291	8.26979	8.96218	7.88484	8.30921	10.5091	9.13576	8.41373	8.27268	9.82797	9.07201	8.14219	11.339	8.51904	8.91268	9.75224	9.59716	8.09723	10.5975	9.84587	9.82893	10.2979
1562903_at	FAM86B3P	18.5739	25.4982	26.5258	27.1426	25.6467	24.3204	25.1087	33.9854	22.9486	29.2335	26.7083	22.7196	21.3707	23.2305	21.4881	22.4343	43.2515	28.3901	19.8786	24.9106	34.0851	27.4301	23.2916	16.4033	19.9273	30.5627	30.142	29.8615	29.4987	23.516	22.7333	24.2135	24.9606	23.0915	26.4757	25.0221	20.228	30.2385	23.6963	30.7541	26.6993	25.4726	22.794	30.8924	22.9633	20.3033	27.1729	23.6462
1562907_at	BC015911	10.6886	9.16849	9.25769	11.5798	11.2385	10.8664	13.0081	12.1279	11.7099	11.9339	9.62757	11.5574	10.4056	15.0617	10.5351	11.5792	10.6941	11.0363	15.9213	11.2639	12.8896	10.0695	11.3523	9.50748	11.0473	11.2426	9.68932	11.7039	10.0164	10.4849	10.6383	13.2018	9.26261	11.182	11.4157	14.0894	11.1026	15.3997	10.154	10.7622	10.7098	10.407	11.7865	11.7155	10.2884	11.4376	8.63465	9.10274
1562910_at	SH3PXD2B	13.9432	21.6116	19.2048	20.5664	20.9555	21.4521	19.7652	22.634	23.5999	16.4864	22.5475	21.029	20.3196	22.932	22.0029	28.2294	22.6094	22.9895	27.7936	23.9051	26.832	16.2412	26.1924	24.0414	21.5108	17.2878	25.5425	18.6147	19.052	21.7719	22.5433	24.65	20.684	17.0223	23.2105	20.6436	21.4981	19.5268	23.4594	18.0066	34.9211	20.3948	27.623	26.6337	16.4057	24.7489	31.0283	18.0309
1562944_at	LOC101928160	22.0436	22.8028	19.7793	16.3702	18.3653	20.9942	18.3405	22.6002	17.5252	19.2241	20.4314	20.5022	17.4109	20.6836	18.2671	19.6366	19.7972	27.9778	25.1644	24.9286	23.284	25.3081	21.0195	18.8488	18.5705	15.7396	28.4501	16.3571	20.6221	20.0358	22.8449	25.1553	23.9277	19.8029	18.2324	21.6434	23.1353	23.9585	21.5749	20.1958	32.9531	30.262	25.3243	20.0051	18.8989	20.3313	29.0754	23.7764
1562955_at	BC028181	32.24	30.9496	19.5484	24.6091	17.0712	14.951	22.5067	18.4574	15.2858	23.764	39.6387	25.1415	40.3947	17.4245	23.4583	16.0419	37.6703	31.1728	18.853	16.6448	22.391	29.9388	27.8123	28.8099	23.7473	38.3356	19.6214	19.0545	59.1644	20.7113	17.4851	23.7972	29.6945	17.4229	17.9721	19.4245	38.1068	20.7468	24.1953	21.8661	21.4371	26.8523	20.2589	18.5336	25.2658	21.8877	33.7485	18.2905
1562979_at	BC037412	37.1557	66.3617	47.9421	50.0898	56.4932	50.6643	64.5081	65.8805	46.9834	56.6116	36.5129	39.9501	50.5528	55.5988	36.9403	90.8116	45.9095	63.0743	61.4388	59.4507	69.9341	49.3375	62.6653	44.4377	57.7047	36.7586	53.6579	48.3016	64.1962	72.7046	35.3369	57.4349	40.2609	41.4181	46.3182	60.179	41.1861	38.6589	39.1507	48.3187	51.6586	53.9696	48.7613	75.7293	42.4822	56.688	46.3553	52.0925
1563027_at	LOC101927406	12.6472	20.9272	15.4667	17.266	20.1102	20.5324	19.7988	18.4599	19.0374	15.6128	18.8588	18.0815	16.1682	17.7263	15.1285	16.3704	15.4759	18.9612	21.5037	19.9321	20.7453	15.3299	18.712	16.5301	15.1953	14.4714	22.2135	17.3383	16.9369	18.7749	18.2945	20.168	15.5741	17.7614	17.3864	20.4268	13.9496	20.8351	16.4284	20.3335	22.5894	18.5249	17.209	18.3027	20.4884	17.8733	20.7293	16.9799
1563034_at	GPD1	21.4613	24.407	22.8439	22.8825	27.3912	25.0766	23.7231	27.4039	28.7315	23.8382	23.2992	24.216	26.2993	20.9493	20.268	32.0496	18.9819	16.4049	25.5079	30.7892	30.6134	21.7168	25.1396	24.2888	25.4089	27.5725	28.9055	27.5228	24.5228	28.6235	23.8274	35.3754	17.2648	19.8393	27.6858	26.9005	19.4733	17.7774	24.5152	22.247	22.3159	18.5342	23.8383	32.5658	25.9833	20.8772	14.4337	19.4713
1563053_at	LOC729083	60.4538	26.0344	48.8783	22.9689	45.0426	40.5119	34.5679	28.7919	32.5977	29.5593	30.6429	26.3738	60.2748	35.1157	24.8842	43.9878	46.2975	34.0621	42.4235	37.4838	43.3262	42.519	35.2277	27.0834	48.3845	62.281	58.8774	26.4823	43.4217	51.5492	29.5723	34.7429	28.1693	69.7375	57.0643	35.3817	43.5419	35.5211	34.9568	42.0331	29.7882	37.0472	23.1221	44.6364	53.1502	30.4572	25.278	30.2122
1563071_at	LOC100289061	124.427	75.7613	143.563	48.8091	79.8143	58.7379	62.2269	82.6214	74.0218	79.8055	95.2211	56.2187	98.8643	56.1027	63.6864	60.3739	128.072	72.5113	70.9047	113.818	80.0796	191.105	98.7682	47.7067	79.6701	150.307	66.8233	48.9359	88.2675	43.0584	38.5552	79.8297	94.6031	93.4071	63.7127	82.5785	194.542	65.5994	68.9572	64.5012	124.978	81.0323	76.5627	69.1523	67.36	58.3394	128.516	104.294
1563074_at	LOC255654	25.9746	29.1975	34.1189	33.2529	32.4837	35.2677	35.2646	33.9609	35.6592	27.4663	32.0212	23.1116	34.4017	38.9781	30.9661	35.8837	29.8066	42.7103	41.1488	37.2363	43.0493	40.0296	34.1457	32.0216	28.2499	22.0248	35.2891	32.8025	33.4245	36.4015	30.6737	39.5356	30.0566	29.2163	30.2796	39.862	32.7892	32.8228	49.3898	29.9734	62.3554	41.5372	38.7481	38.0078	32.0024	36.8537	51.1054	32.356
1563077_at	LOC100289058	18.4253	19.1603	19.8115	21.1169	21.8835	20.0038	27.4991	22.1437	24.4796	27.2956	43.8615	17.8505	25.9668	23.4301	22.694	21.0736	25.0532	17.4089	28.6113	20.3761	23.7124	24.2359	25.6577	22.6793	24.5417	22.3301	21.8133	20.3634	28.5675	21.367	16.1614	21.4685	17.6994	22.4675	19.1197	26.6941	21.7345	20.156	21.6684	16.0537	22.5172	19.4019	18.5417	29.6586	25.4084	22.8648	27.6087	16.5554
1563079_at	LOC100289090	28.3108	32.4865	31.913	30.8957	26.8444	27.271	29.8739	30.2024	27.8957	32.851	32.7876	30.7068	25.5578	26.2201	29.9087	24.7163	26.6141	37.1465	38.0423	31.3238	39.4264	26.4433	38.0377	29.2048	25.9951	30.0325	24.6197	31.4394	32.2016	25.2821	41.7116	39.5876	37.1587	42.2538	27.244	29.0686	27.9185	32.4585	27.6615	27.4509	23.6556	27.1685	53.8597	26.856	33.2223	31.8711	31.6201	30.0035
1563108_at	ELFN2	28.1478	38.3436	33.7612	29.5265	36.2534	29.3018	39.7445	38.8225	33.5895	27.63	34.6435	32.3876	36.4771	34.8578	30.9827	34.6994	27.5485	39.473	41.9928	31.9897	39.4908	34.7508	36.391	28.5337	28.8153	29.8503	33.6923	36.1951	28.4368	32.1316	29.1832	38.2684	25.2177	17.8943	32.4028	31.5528	25.1108	30.2634	30.6863	28.3267	39.881	29.2236	31.6582	39.3865	33.0921	33.7693	26.3751	24.3112
1563111_a_at	PIGX	311.698	262.593	312.118	394.474	301.16	266.4	258.017	208.235	377.003	232.044	277.589	215.532	318.722	261.92	350.176	332.491	350.271	263.748	145.545	363.854	214.23	306.248	238.604	382.837	362.194	408.661	409.331	271.883	179.565	383.836	357.937	230.398	460.993	342.462	310.744	251.567	333.376	310.585	495.482	339.762	377.052	297.322	449.131	386.616	301.637	240.501	195.889	401.695
1563165_at	LOC101928978	7.77911	10.7176	7.93861	8.26175	8.88982	8.02654	9.45658	10.0607	8.62264	9.39775	8.53004	8.91781	9.10674	9.58619	9.80608	8.26175	10.0751	8.4438	10.8638	9.8182	11.3557	8.78329	9.54235	7.62556	9.09551	10.2252	9.55118	9.4335	8.24326	7.27515	10.798	9.65776	9.78337	9.50845	8.99841	11.6402	9.62806	10.6115	8.89528	8.52398	11.4035	11.6056	11.1563	9.06695	8.36675	8.70667	13.4388	8.5652
1563181_a_at	BC027847	15.8064	27.6986	23.3693	24.7753	30.2717	18.5886	36.1345	26.5065	30.6134	26.529	24.0312	26.5295	24.7014	36.3727	16.5384	30.1173	17.8926	21.9339	30.7225	26.6341	28.8147	32.8611	33.146	19.6474	27.5151	17.2364	27.8816	25.79	30.0364	29.0064	17.2841	25.5441	24.224	21.4282	25.2035	28.647	21.0345	19.7488	32.4257	22.5695	25.8617	26.2293	31.6602	35.1814	22.9024	29.6754	37.4327	23.7004
1563208_s_at	IGF2BP2-AS1	12.6562	19.9201	18.554	14.5053	15.5867	14.1196	15.8138	13.2012	19.8046	16.1361	16.2214	14.7349	15.4401	20.2086	16.2482	18.0153	12.9442	22.678	16.0823	14.5395	21.0576	17.1947	14.8971	15.1882	13.6809	16.1264	17.9633	15.0957	14.5322	15.4269	15.9398	20.4355	16.6551	16.1797	15.6916	18.1777	16.0014	15.9642	17.0179	17.5368	15.3116	18.2291	14.7382	16.117	15.4648	14.7534	21.6633	17.6258
1563217_at	BI598831	22.1952	9.60221	14.7832	16.9862	14.4427	8.18594	13.9354	24.1923	10.2889	44.0883	13.7023	10.8433	14.153	13.265	16.2099	12.6497	32.1883	10.8858	15.1379	11.265	10.1785	17.1947	17.2966	12.8584	13.1387	21.9573	10.4516	29.255	19.8668	11.6271	11.7106	15.2269	11.7376	11.8249	18.0678	10.1403	21.2889	13.7166	10.1631	10.3433	9.61817	9.16615	10.5858	10.9235	11.2132	12.1452	13.4144	14.6042
1563225_a_at	BC023540	15.8064	20.2595	17.031	20.2972	27.6123	21.0004	24.8291	23.4579	23.4916	23.1406	24.4189	16.2027	21.7141	27.7951	22.4183	24.1487	20.1344	25.2288	24.7755	25.1233	36.3617	21.4548	23.7457	18.3032	18.6951	19.4572	19.5157	25.0506	18.6898	22.9788	18.3266	25.2914	26.5648	19.8028	26.2572	25.0241	22.8506	20.6984	16.4735	23.1544	20.5889	23.9209	20.532	23.2656	21.4611	22.3824	40.594	21.1838
1563228_x_at	SLC38A10	31.3183	30.6014	23.6074	31.4572	30.2116	25.521	34.0665	34.5197	29.7148	38.0871	41.7931	20.3051	32.0131	26.3678	27.7782	33.9329	27.2594	26.1537	32.3695	34.1286	32.1677	35.7806	30.1882	33.9162	27.8523	30.6358	30.9931	21.995	29.8879	28.3874	27.9484	24.9429	40.2405	29.5819	35.3617	32.7705	33.1016	25.6856	41.1974	24.5319	45.6766	42.0262	32.2149	32.1222	30.4277	22.7212	45.527	36.5626
1563243_at	AL137408	47.5078	66.9696	54.4901	59.4442	68.8904	59.1268	77.8999	63.2541	62.4791	53.6709	63.1986	60.8657	61.8048	73.488	61.2034	63.9097	46.7105	50.4276	76.4291	67.1858	76.5673	64.3256	59.3741	53.9623	65.6803	48.1556	69.555	64.726	57.7623	64.3256	53.2863	78.9286	58.8827	68.3683	59.7342	72.9575	45.0531	48.7992	78.8189	60.3337	78.3781	89.1729	62.112	73.0062	62.4488	62.8625	74.5348	58.6591
1563247_at	LOC101927526	10.3751	16.3243	10.2608	13.5029	15.602	15.9579	20.6342	18.8473	15.591	15.396	10.3815	11.95	16.6539	19.1507	10.7599	17.2681	10.6941	11.237	18.2682	13.77	15.3279	12.8152	13.7823	11.9643	12.9783	10.1112	17.6217	15.5362	11.3108	17.43	10.2889	13.2892	9.1196	8.43589	13.5605	17.1492	14.9719	12.0835	12.6163	14.0816	18.1497	16.2157	12.6085	17.8689	14.1339	15.506	18.9142	10.1405
1563250_at	LOC101927362	30.6489	52.4085	46.8619	48.9028	53.8352	39.3575	69.2532	69.1582	55.8099	50.4098	41.7915	32.0633	45.6334	66.6535	44.8027	60.9362	48.9008	33.4563	67.2644	50.7484	77.341	41.9193	50.002	45.1196	47.9762	37.83	52.5829	61.3867	49.0128	52.5839	51.2941	55.1245	52.7979	40.3744	45.5918	53.1393	45.6179	41.4634	48.4482	45.5232	64.6641	49.9367	58.1937	62.3246	43.174	62.0141	52.95	42.2024
1563265_at	HNF4A-AS1	6.70139	6.33977	7.5507	6.38286	7.37193	6.35926	6.2529	8.84468	8.02493	6.69118	6.1184	7.01818	6.48535	6.58339	5.86046	7.41527	6.08109	6.86897	6.31019	8.61377	7.27496	8.03286	6.75974	8.01713	6.83763	6.72966	9.5817	6.55212	6.54186	6.32104	7.15009	6.08352	6.36904	6.16266	6.80233	6.85194	7.62209	5.89514	10.0441	8.1654	7.1365	9.20113	8.26252	8.66573	6.63194	6.35923	10.3358	9.0337
1563327_a_at	LINC01545	12.3483	16.7531	16.6765	14.9057	16.143	14.4136	15.4612	15.9514	16.5384	15.5116	14.8604	15.3033	12.6874	12.4107	14.8648	17.9867	13.7079	10.3429	19.5493	17.6521	21.5173	15.8189	15.1675	13.1406	15.3218	13.8567	17.4875	15.6571	13.081	17.787	18.4473	16.4326	19.6151	15.7644	17.6487	15.3362	18.139	20.0933	16.3951	16.7937	15.2667	20.2245	14.5592	18.5143	18.825	14.1242	18.3819	14.6163
1563369_at	LINC00173	71.2073	50.6871	78.2145	55.6334	57.7029	42.7329	52.1683	106.33	50.4077	63.9224	64.9296	42.0425	45.2455	39.8348	72.7849	49.9883	67.4785	81.6884	65.7786	69.1059	51.1883	52.9699	72.0752	69.1476	63.9985	92.2416	31.266	39.8467	106.487	47.3879	53.6594	66.7485	61.2529	46.0729	44.6601	64.9932	123.677	47.905	64.4419	45.4608	71.5045	49.6438	73.1649	60.0234	46.1302	47.8998	63.7735	68.9509
1563445_x_at	CTSLP8	8.32387	23.5968	7.81907	11.5108	12.2868	12.3244	15.8889	8.45165	12.0663	13.288	9.40685	8.07309	14.1958	19.5237	7.18001	14.5641	8.65336	11.2128	11.1852	11.0413	12.7687	14.6795	9.55496	10.5928	11.3169	7.90258	15.7034	9.93978	12.4369	12.7513	9.14994	12.4907	7.73976	9.19396	13.5396	13.4122	8.24918	9.61698	18.9125	11.0797	25.4244	28.2832	11.5248	16.8162	12.2907	12.2277	10.4038	11.9626
1563453_at	AL833544	20.4812	18.7969	28.4174	21.3298	21.9875	22.625	24.3081	23.9464	23.6218	22.6221	23.7798	18.1677	21.3897	18.8554	21.667	23.9393	28.9725	31.4318	37.5268	25.6862	29.9396	17.6722	24.9542	19.3059	22.612	16.7229	25.7151	23.0278	25.0467	23.539	22.1132	20.9742	19.8099	22.595	22.1064	26.4453	28.5605	24.8958	20.3916	25.307	23.1462	21.4569	20.535	22.504	17.79	19.7314	21.8305	19.7706
1563473_at	AL833255	84.8954	35.1762	49.564	96.8027	42.8832	34.9048	66.577	44.031	51.221	92.5814	109.197	64.1389	100.122	42.3015	84.4585	43.9915	87.7914	81.0648	43.0924	63.9644	52.4226	74.0683	60.8544	80.2459	60.2026	92.1391	41.4986	66.2373	75.7978	41.5142	61.9526	49.8408	82.7071	53.9034	51.042	45.5215	59.1175	53.2732	35.037	53.2924	41.806	76.356	35.0167	32.4544	44.5856	73.3964	50.5144	69.0029
1563480_at	AL713780	9.57077	13.2843	12.2764	9.51449	11.4107	13.5684	11.0952	10.9537	10.0747	9.2479	10.3413	12.4377	11.0916	12.4941	10.014	9.73015	11.85	9.95356	15.445	10.2576	10.7202	12.4793	13.4307	11.0756	10.7988	13.2328	10.4464	8.0681	12.8595	9.78325	10.7078	10.8967	9.05886	10.0294	10.0186	10.0364	13.6382	8.99783	9.39512	9.8278	11.5952	11.4168	10.1136	10.5947	8.67525	11.0981	12.3661	8.96923
1563483_at	LINC00869	15.7957	14.1824	13.0398	18.0231	12.9813	10.7832	15.6866	16.7284	15.4938	19.2983	14.6407	13.5397	20.0818	11.0362	14.2384	12.6126	18.9598	13.6766	8.70206	15.5835	13.837	12.361	14.7911	12.0848	14.9208	18.0256	10.3077	17.0698	18.2863	13.4707	14.5065	12.7836	14.3931	11.7122	20.1559	12.8558	15.1692	16.2856	10.9014	13.2509	8.80795	9.62131	11.1736	16.9199	14.5419	15.184	7.95968	17.7903
1563489_at	LOC285638	27.0091	30.287	32.9651	26.7691	25.4579	26.5268	31.2917	37.6587	30.6163	31.8188	38.163	29.7277	23.4723	24.337	27.3544	25.4241	32.9066	23.4064	35.0561	28.1673	28.9179	39.8563	34.3455	27.1431	27.809	25.244	25.5704	27.3834	27.6501	27.2181	31.3478	25.9808	26.8833	29.2843	31.267	28.9704	33.0794	28.831	34.5371	34.1051	37.0672	34.5874	28.6547	31.3629	31.2794	39.1527	42.9169	25.1785
1563497_at	USP25	349.909	121.418	101.754	129.963	155.707	75.0572	184.247	136.471	164.752	397.898	397.997	101.248	189.918	85.5167	130.49	84.5086	314.682	169.789	142.739	142.486	91.1859	232.071	176.275	118.528	150.745	253.325	51.6963	179.372	413.412	99.6258	91.2795	138.16	138.547	135.276	156.855	129.528	261.734	94.8715	129.521	98.079	88.2152	57.5852	64.5136	96.5556	118.108	130.191	215.803	194.024
1563557_at	AL833490	8.29278	10.5187	8.15201	8.32071	9.39444	10.0739	8.50344	9.26375	11.0756	8.8226	9.84971	9.92382	8.87701	9.09172	8.67658	11.2664	8.79845	8.8784	7.33937	9.03945	11.692	11.9663	9.81652	9.66009	8.47285	9.81667	10.1135	7.8192	9.07574	8.44489	7.76319	9.07863	7.49886	8.61756	8.74292	10.6091	8.69584	8.2262	10.0148	9.57445	10.6895	9.96653	10.2603	9.03659	8.69672	10.5988	8.38438	8.96907
1563687_a_at	FRYL	15.1405	20.5565	21.1278	25.4983	12.013	27.5114	16.2617	13.4082	30.4417	18.5321	12.1131	19.0025	12.5945	14.0524	19.2323	16.314	17.0482	8.95588	16.7208	30.1736	17.5386	22.0664	12.3964	27.3789	10.4728	12.6605	18.4269	28.8288	13.8926	16.1124	20.3773	16.8843	22.9651	19.4965	21.2154	14.9228	16.3568	25.9775	18.0257	19.3278	29.1199	22.6263	30.6564	14.3836	15.9465	14.9732	17.9767	41.5716
1563745_a_at	ZMIZ1-AS1	12.9932	15.827	14.7832	13.3713	15.8558	14.8357	15.2363	15.5714	17.2091	15.1137	14.9016	15.7544	14.9388	15.8028	13.3818	14.9611	13.4032	14.9947	18.5552	18.0249	18.1315	15.4969	16.4439	12.741	16.4005	14.1603	15.4705	12.778	13.0937	14.8282	14.4016	15.3863	14.0416	13.7419	12.404	15.3926	12.1698	15.6387	13.6585	13.429	20.8054	17.9063	16.006	16.7301	14.831	14.5634	16.8426	15.5425
1563772_a_at	LAMA3	24.0271	27.456	26.7938	26.6566	29.887	23.0301	39.5148	34.4061	32.7053	26.6699	25.1541	29.66	29.293	31.0653	24.3142	37.4026	31.6506	26.7646	43.6275	36.4037	44.3944	23.8141	36.773	27.8415	35.938	27.4589	31.3938	26.9606	23.8538	30.6961	22.8818	32.963	24.5448	30.3625	28.9317	38.9126	22.4576	29.1125	27.808	29.2413	28.2499	31.2015	21.5503	35.6021	26.6546	33.842	28.6768	26.5596
1563792_at	AMN	79.0379	53.6119	68.8882	56.7582	47.4097	57.1057	66.3182	63.3228	46.0958	56.2257	68.651	92.6756	53.9916	48.8097	89.7865	49.8146	77.8218	60.2525	63.742	82.4602	51.2276	66.7415	50.7643	53.4054	47.0673	69.9355	58.3084	50.9101	42.8423	40.5975	47.9665	42.6251	48.9405	53.6279	39.6749	39.5919	56.0506	54.9883	73.98	45.4264	50.5478	79.88	77.4545	45.2931	62.4443	53.9927	73.3014	49.7671
1563805_a_at	FAM83C	31.1752	48.9497	50.1718	40.8076	44.6416	41.9827	41.6422	44.6177	44.555	40.6266	33.1782	43.4009	41.5536	56.15	40.5658	45.1122	41.8041	38.0798	59.0056	43.7173	42.1931	51.8173	42.4009	51.9025	42.4187	47.5762	46.884	37.2763	41.4575	45.505	42.4702	57.088	42.1702	47.0506	42.917	43.5288	46.3973	43.7705	60.0796	42.2357	47.7454	46.1768	50.2128	55.7621	42.9455	37.7973	43.2995	36.7856
1563863_x_at	TCEANC	19.9102	15.7894	23.4603	21.2896	17.0664	21.904	11.5277	24.5569	21.1663	17.506	20.0446	19.8154	15.9094	15.5458	19.6131	16.4024	18.9568	18.0933	20.0945	22.3856	22.6786	21.4513	11.6496	23.1314	17.9133	21.0336	18.0907	18.5683	17.6169	14.9584	20.8871	26.34	21.1717	18.1879	18.4451	17.3967	22.909	23.0078	21.0139	17.5708	25.3043	18.3622	20.4187	13.1262	19.2089	16.3602	26.9847	19.0943
1563902_at	AK074468	30.8607	37.7727	35.1433	26.1283	35.6291	37.6147	29.4832	38.3689	32.6578	32.1318	35.9679	46.8527	26.0229	46.7653	35.2314	40.9781	24.4713	29.1404	36.6621	29.5454	37.6701	36.0785	41.7274	26.9432	28.4084	26.8441	37.3031	32.6983	31.9446	38.9571	34.5687	42.5682	36.8849	29.535	31.7213	33.7222	37.4341	37.8792	45.8912	38.7236	35.4641	40.6408	39.1886	35.3999	26.1709	33.9061	42.8749	36.6412
1563946_at	AK026890	44.6062	59.8853	59.8459	57.6482	60.0534	53.618	65.9732	60.7294	61.3846	58.9731	66.5546	64.4788	52.5508	55.3147	55.2871	56.8729	59.4477	62.4458	69.953	67.3677	67.2809	55.528	63.8805	56.8926	52.5794	50.1847	68.454	54.6064	59.6642	53.7522	49.8405	84.0685	60.4765	52.7747	59.9743	74.5995	47.8837	60.2679	60.6483	56.1724	71.5989	95.6842	70.5943	53.4086	53.2464	65.183	97.3534	59.8329
1564028_s_at	LOC101928422	12.5351	17.4261	12.8338	14.4653	10.7124	14.7694	13.0394	15.7576	14.5534	14.2877	11.5399	14.7563	13.328	11.8339	13.0949	13.6346	13.9435	12.7148	16.2407	17.9573	13.7448	11.8532	16.5586	14.2482	12.1169	12.8544	13.1141	15.8096	11.8244	13.6505	15.5956	15.3568	13.2702	12.1739	14.3429	17.4569	14.282	16.7161	16.1147	12.6577	16.7219	20.2586	14.7036	14.4778	14.075	11.9496	13.8066	12.5411
1564029_at	USP49	7.55661	8.89394	9.64156	6.91273	7.04642	8.32727	6.6501	7.99338	8.30251	7.27771	7.40292	6.63919	6.72553	6.94568	7.46786	6.41135	7.45061	8.93898	7.28679	6.51783	8.51813	7.02987	6.51906	7.51292	6.2847	7.60337	8.1112	7.06764	6.95787	7.246	7.72971	7.1702	8.0765	8.53384	7.57576	7.06558	6.65385	7.32238	6.57734	8.29674	7.52605	7.15718	6.63997	5.89176	7.64765	8.74069	8.27438	8.69799
1564044_at	KNCN	16.9951	20.8103	17.5186	12.8168	15.1255	13.8259	17.6732	21.2567	16.9908	16.7351	14.2434	17.7952	16.5783	19.141	15.5097	14.1592	16.7555	14.6701	21.0534	17.6036	16.1931	18.9542	15.9361	16.9787	16.8046	18.3287	17.0122	15.9221	16.8065	16.4564	14.5704	19.6598	15.7817	14.4452	15.1526	19.1315	16.0979	18.177	20.7112	15.1886	21.5549	20.318	17.8494	17.3774	17.8953	20.8923	23.1009	13.5772
1564052_at	TREML4	15.1992	19.6971	15.2043	40.1011	67.6051	35.3455	13.2405	16.1174	36.166	16.4474	16.601	20.0044	16.2079	45.5622	139.81	48.0543	158.014	20.8973	36.7071	15.6856	14.5429	70.679	38.0955	14.7475	115.395	15.8206	15.1224	14.0098	14.9735	60.2145	41.4072	19.909	35.4059	81.3978	14.7368	112.96	131.231	53.1535	69.9	14.9578	15.2889	15.2211	59.6466	119.698	74.5648	14.621	73.56	114.165
1564053_a_at	YTHDF3	81.6539	77.5253	52.6966	100.496	51.3611	63.3347	63.1595	26.6533	87.3705	67.1299	58.7252	70.5557	83.5628	30.6985	72.3603	42.0051	66.4317	42.0235	16.5629	99.2457	31.2874	54.058	41.3303	76.3964	54.4097	71.4453	67.6998	77.3819	60.812	55.1102	121.713	32.5126	85.6772	62.6455	109.165	45.4319	61.4593	97.9708	58.2278	72.7917	63.8617	53.9922	74.4768	69.5463	70.0601	43.7421	41.7251	157.476
1564064_a_at	ATP11B	170.443	287.025	193.37	191.657	151.488	170.509	153.093	118.783	190.996	147.942	132.965	163.512	139.247	111.28	209.58	173.554	175.972	144.777	81.5874	177.962	101.665	224.809	117.167	342.796	141.062	166.31	168.89	170.614	226.384	175.923	217.667	121.96	206.658	145.188	172.205	124.263	170.011	181.229	279.981	161.804	129.831	195.722	237.247	186.378	153.2	120.47	133.429	265.953
1564066_at	TMEM151B	26.3329	73.6042	34.2473	46.6617	74.4824	40.2278	74.0691	77.4896	68.3378	63.7306	31.7263	31.2889	60.3869	105.916	25.5388	100.31	20.3907	19.3133	78.4524	72.19	86.6539	29.3211	93.0762	35.0042	61.9734	23.6233	39.6108	62.0028	64.3546	81.4633	31.8985	66.3262	24.5619	36.2984	51.8991	73.5104	26.2162	26.6835	52.1004	34.2561	71.2653	39.6196	47.5161	72.3586	35.1068	67.436	36.3229	33.1127
1564067_x_at	TMEM151B	46.6228	95.1741	45.5425	64.6227	92.7637	75.5581	103.504	90.7897	83.032	85.1632	54.3014	51.2386	76.7508	147.759	41.2721	118.694	26.9972	26.0256	93.6553	80.7275	112.685	58.5925	102.598	40.9037	83.6025	41.1045	64.3185	88.7744	85.4613	97.2771	36.3044	83.1058	48.2159	41.368	72.3119	115.716	43.7063	34.4613	40.2018	46.5248	67.9841	77.078	64.8932	119.924	54.3033	97.5401	63.7769	40.0994
1564083_at	LOC101926975	10.5924	8.35883	13.7104	7.73572	9.06885	8.77201	8.80119	11.2774	9.22348	7.63506	10.1675	12.5376	7.87255	10.6535	12.5963	10.0536	10.8681	11.5172	9.87272	8.18905	9.76283	15.0128	8.69956	11.0435	9.66683	9.7182	9.31681	8.09114	9.35464	8.00616	12.429	9.47798	10.4608	14.4551	9.6128	9.2144	10.7952	10.075	14.8329	9.48892	7.81786	13.2626	9.49815	8.64312	10.9528	8.99996	7.38437	14.2829
1564129_a_at	1564129_a_at	69.5624	118.99	64.5177	98.5844	108.29	72.8313	104.098	126.991	146.88	99.3549	88.2056	56.8242	93.8838	117.841	80.0515	99.9994	70.5584	44.9428	143.797	104.818	142.471	72.3366	98.0561	59.9063	72.3066	75.0047	105.487	122.245	99.7188	111.121	71.5743	137.713	77.8294	88.767	95.7115	121.732	71.8991	75.0421	55.1047	59.3066	74.9463	59.4262	52.7406	108.063	64.5492	97.0735	92.7617	81.545
1564139_at	A2M-AS1	80.0677	15.4654	15.2471	78.4088	31.5367	18.7201	58.1411	14.8218	78.672	231.413	231.431	28.3975	31.8909	20.8848	27.3366	15.1841	109.929	27.7138	35.8747	25.4386	18.1268	45.0859	104.625	48.6352	24.6182	43.2553	21.4767	97.156	20.2312	18.1374	62.5386	30.6358	94.8948	29.7575	30.7025	17.478	23.1423	28.7492	49.0072	20.9431	33.3949	23.1285	26.4747	35.6021	49.8258	14.0271	31.7596	28.0243
1564164_at	DENND1B	37.3915	16.315	13.4774	22.5791	15.7441	12.8827	25.253	16.8917	17.057	26.3976	65.6655	12.9921	37.2766	11.2517	15.7015	14.3615	45.5841	23.8686	36.5623	13.385	15.4355	14.0799	30.7007	19.704	25.6435	41.9695	10.0131	36.4925	42.6569	15.6626	16.7615	21.2439	20.11	13.7654	25.3563	18.7993	34.323	17.5027	11.2577	14.7777	10.1081	9.31902	10.4494	14.6161	15.9301	17.5687	13.6712	21.8258
1564224_x_at	C1RL-AS1	46.9332	50.0438	51.1883	50.9892	45.8943	47.663	46.721	44.3442	45.5685	60.4957	69.1738	48.6609	58.5635	43.7536	35.8524	48.6509	46.7151	43.6799	51.5321	51.0594	50.0422	71.2683	58.7275	42.2658	46.8826	45.4103	40.0992	41.5864	48.1152	45.6208	48.3234	43.4312	57.3025	44.8207	48.4217	48.8673	52.6445	42.7599	56.2493	55.2714	68.109	66.3443	60.5721	46.4044	41.6258	44.0966	66.4082	51.5696
1564229_at	LOC729173	19.1518	31.7338	22.5455	21.3968	25.7754	19.92	20.3309	24.007	30.1274	23.5886	22.8569	23.7265	21.733	23.5279	26.4741	23.6801	26.3907	29.1455	29.7142	19.3258	27.0126	29.5037	21.1044	20.5153	20.8847	24.8743	23.4507	25.4703	18.6613	22.4889	31.9652	30.0886	31.9164	30.2669	25.4278	24.2597	23.994	28.6369	21.8058	24.1767	20.7586	23.0731	22.3134	24.432	26.3551	22.7291	24.8233	23.9983
1564242_at	TRPM2-AS	21.9291	30.1796	24.7515	25.7438	34.5709	27.071	38.8362	25.7808	32.1748	27.5489	23.9695	21.9239	30.5765	32.3472	24.9275	40.6511	21.1208	25.015	37.2621	32.4892	40.7723	26.6725	32.1335	24.0172	28.31	24.2514	29.4652	29.9338	30.3653	27.2317	22.5195	32.5871	21.5972	25.3564	26.134	34.9129	23.0551	20.2169	31.1759	26.7089	38.041	30.5548	27.0905	37.3856	27.8181	32.6394	30.3562	21.769
1564254_at	KY	55.2793	93.3337	71.8348	78.0813	79.9379	69.4467	99.6403	86.5255	115.37	73.769	70.847	79.3257	61.8695	80.2293	67.0537	82.5756	71.7497	88.1103	98.1396	89.9056	103.882	84.3389	94.1395	88.9914	70.5508	67.2389	74.6982	90.692	72.5393	75.2428	85.0763	102.528	82.6239	78.3188	66.497	98.0277	58.1826	85.0355	64.9155	69.3439	92.4366	88.1519	67.734	92.5313	71.3583	89.8563	84.8945	76.7878
1564336_at	AK056734	48.9056	54.9478	43.341	45.844	48.1145	48.7453	44.2579	48.3327	68.2654	44.2649	45.5377	44.5254	43.3469	45.9688	52.9059	44.2329	41.4101	47.8993	57.1867	44.3572	47.157	45.1436	45.4183	51.5224	35.6792	51.7322	55.0223	47.086	46.5473	38.1108	62.9999	63.7941	54.0761	52.6509	43.6767	40.5406	53.8182	65.2055	42.2991	45.0888	45.6072	44.4268	40.4927	46.0441	43.0558	51.2444	48.7183	48.5309
1564338_at	LOC101927257	11.5344	11.7089	10.7883	9.39944	8.83077	9.57445	9.09563	11.8625	9.86084	10.7239	9.39426	10.1296	9.81628	11.5298	13.4005	9.11124	8.76922	8.51526	15.2133	10.8482	11.9057	11.8292	10.4699	9.70151	8.41804	8.49277	10.617	10.7988	11.5531	10.2979	9.72475	15.846	9.05885	7.91076	10.0531	9.72644	11.1282	9.96883	13.7834	10.0538	14.6166	12.4668	10.8982	10.3732	6.87591	10.1012	12.5945	9.1421
1564339_a_at	CHRM3	19.3311	18.7439	21.4421	22.5843	18.692	22.254	20.45	26.1294	23.2676	20.9419	16.6486	20.9933	18.1089	28.177	20.0842	25.8202	19.2891	20.4789	23.9816	20.9393	23.7529	25.108	22.4352	19.6619	21.2301	15.325	21.3921	25.203	23.1835	26.0394	19.1608	20.7211	20.6048	16.6919	17.8372	23.9033	16.3918	17.7765	14.9221	23.6065	21.0887	15.508	16.0859	27.1375	17.8953	22.7173	17.7536	19.4307
1564362_x_at	ZNF843	69.1893	91.9076	95.2511	77.3232	68.9447	74.8314	76.309	71.0908	100.968	84.9019	83.2215	73.0762	66.9353	64.4322	82.6314	71.8698	74.2052	94.9716	81.4408	88.1155	79.6511	72.6508	69.9766	72.8428	65.3846	69.9355	79.4748	95.096	81.0655	64.0314	86.0622	90.6632	93.6462	77.862	95.0906	85.8246	82.5402	84.2604	78.1734	84.7348	72.9019	82.1	74.5066	76.388	77.8864	69.3091	113.115	90.6132
1564373_a_at	LOC283887	24.5689	27.7011	23.3347	24.0177	20.3968	20.3276	20.6693	24.072	27.2906	19.1038	20.1	22.6752	20.2664	22.4352	25.2416	22.5559	26.5673	27.2771	28.2956	26.6242	29.8683	22.0341	21.9468	27.2211	23.1116	20.0906	20.1537	26.7292	19.0895	18.0435	22.9455	32.3763	28.1693	22.6243	25.0502	19.6465	26.9417	28.8503	22.2253	23.8369	17.2891	14.0637	18.4204	24.0627	25.5203	21.4353	22.8684	25.4765
1564413_at	LINC01356	16.409	21.2457	22.7278	19.7518	22.8081	18.6519	24.9698	24.3176	25.0155	26.2758	22.7222	18.1043	20.9372	31.7878	18.394	25.2193	19.3648	23.9301	22.9336	17.7459	36.0354	24.5236	27.4202	22.4518	22.1596	23.0044	23.0015	20.6867	23.1072	24.0624	19.0015	26.344	18.2813	24.3957	18.3622	30.8236	24.5733	21.7801	19.4279	21.5457	27.9338	26.2293	18.3644	24.3924	24.9497	27.7903	26.4034	20.3005
1564414_a_at	PNLDC1	9.79966	11.1399	15.9764	14.8275	14.0413	13.7913	14.1474	26.2401	13.5153	14.5918	14.1245	12.9119	11.6436	10.2646	11.5466	14.0364	12.4753	10.618	13.3624	12.57	14.505	11.4203	13.3996	11.0952	15.0524	11.3981	15.2354	15.3438	12.5171	12.6581	10.7016	17.3253	12.6002	12.8925	12.4633	15.6901	16.4256	12.8441	13.4229	13.4582	17.0533	35.8007	11.9333	15.3825	12.9408	13.9784	13.76	13.5867
1564426_x_at	LOC729732	19.6424	40.5645	25.0834	20.6085	33.4746	30.371	26.9417	36.3751	28.3552	29.3986	16.8431	19.013	31.7309	38.8922	27.9131	32.301	20.409	18.0213	32.0953	31.1288	41.336	19.2785	34.9206	26.2145	33.8029	24.2679	25.684	20.1743	35.1465	27.2301	25.4908	29.2087	18.7946	21.4706	20.7898	37.1468	25.5822	17.1542	41.1974	22.3014	47.0189	33.3982	30.1598	24.3779	21.6292	30.3048	25.8685	17.7817
1564435_a_at	KRT72	80.2378	41.3981	46.1917	49.1915	53.2678	40.4843	63.8118	39.935	33.1742	78.4559	39.7611	32.2704	50.8016	70.5407	57.4951	31.3546	62.0186	51.9268	48.3423	123.579	50.7491	29.2136	57.8701	47.6421	43.2086	105.691	34.0559	52.7842	52.2756	35.7647	43.9474	49.8799	27.4546	31.369	33.9717	44.3266	38.0637	35.7589	41.176	56.3677	30.796	25.7846	54.2462	50.9241	75.3064	46.9558	41.5616	72.4092
1564439_a_at	MRGPRG-AS1	52.9891	69.6943	49.5223	58.8424	58.32	47.7747	61.4237	69.9561	75.0013	58.4523	54.9888	63.7964	54.8621	81.7536	57.3336	61.8165	62.6811	48.7576	74.0359	73.9682	71.4206	54.6658	50.7173	57.1052	58.6644	49.4526	58.8543	74.6848	58.2403	58.6939	66.449	61.9752	58.588	60.9977	61.8696	74.1675	45.7068	65.229	51.0344	52.9973	82.5843	72.9567	49.2012	69.0103	56.3917	70.2615	51.8456	46.1515
1564443_at	DLEU2	30.9664	18.6848	19.7247	16.4169	16.1191	13.5817	11.3159	19.5775	13.1968	18.5086	22.4242	13.3622	23.5553	16.4762	23.3707	11.476	28.7736	13.9199	18.4173	19.3429	12.5271	28.0347	18.0237	14.3189	14.2616	21.7607	16.5244	10.9332	29.449	11.1979	16.0459	14.5183	21.2336	20.5506	14.2686	14.479	28.5916	16.2934	15.692	16.6135	14.7336	15.7546	15.6958	14.4249	17.3389	18.1349	23.9277	21.3549
1564446_at	LOC284930	21.7239	21.0157	16.0707	18.6297	19.1178	16.5329	23.6252	23.8415	24.713	19.2624	16.6741	18.9239	17.2814	15.9338	15.2486	23.4436	13.6904	19.7507	23.0901	18.6395	24.027	16.718	19.0072	19.207	20.0348	16.4253	21.0021	16.2544	18.8306	21.1154	16.7419	31.5362	15.8376	17.0254	17.7402	23.8554	21.2293	19.7138	14.467	20.1919	31.4848	21.7706	19.1232	21.5732	19.4336	16.2387	20.2704	23.1269
1564463_at	KLF13	16.5235	22.0167	20.0824	17.4723	18.1337	21.4255	21.9291	19.6318	23.2904	22.8052	16.7245	15.1695	21.3602	21.9157	13.8462	20.1486	16.1562	11.9969	30.1157	20.3833	26.4836	22.2395	25.1015	17.0131	21.9706	21.0756	21.219	23.1122	19.0883	17.5793	13.4955	27.3458	14.1222	15.736	18.3774	21.8104	21.8663	21.8786	20.181	20.9648	17.9224	28.3923	18.578	25.9272	21.9928	25.3307	18.3334	22.9404
1564490_at	LINC01165	13.0848	18.999	13.2837	15.5602	15.5438	16.2242	19.1109	19.5393	18.5368	15.1305	17.1998	17.6767	16.2079	21.4173	16.6117	18.6303	13.0956	17.2633	23.1369	16.7619	18.9142	15.7982	15.7095	14.602	19.2371	19.0461	19.6121	16.7504	18.803	16.8007	15.179	20.7603	15.4333	16.8977	16.8612	17.8582	15.0742	15.7939	16.6547	15.4114	21.2255	18.0471	15.8771	17.4671	15.9119	16.8887	24.7167	16.835
1564494_s_at	P4HB	297.729	438.921	385.88	454.135	208.985	750.23	380.433	70.3965	497.486	291.11	254.888	481.456	229.712	71.5613	355.867	126.101	243.933	109.403	228.903	384.912	93.0443	251.592	239.07	415.468	179.739	201.458	308.664	491.069	86.6593	156.516	658.688	216.309	422.495	461.252	469.44	132.873	209.605	425.873	464.707	375.277	517.237	384.34	1290.59	498.508	464.577	178.929	276.559	451.966
1564520_s_at	PRMT5	169.527	151.109	151.863	146.287	198.241	140.076	164.77	156.828	113.921	124.548	109.679	181.412	132.383	173.846	153.46	194.81	164.699	199.094	137.649	106.444	130.681	125.755	138.286	190.444	181.619	172.05	177.198	123.587	203.387	187.209	115.279	139.26	154.74	139.449	157.07	155.349	221.908	154.095	149.649	160.841	130.257	150.073	187.782	178.9	173.213	174.013	166.098	152.838
1564525_at	GSN	27.5799	34.8716	28.7489	46.8984	28.5635	24.4013	33.9432	23.9245	34.1075	60.4957	42.3347	28.7569	30.5673	28.5708	35.7197	23.9156	32.7394	31.4065	26.1917	34.998	36.8026	26.5816	34.0614	29.0136	40.0295	27.6578	32.7781	24.7408	46.4432	28.0366	28.5581	38.7201	30.0538	29.2389	27.2503	40.683	41.3133	23.2676	41.6446	33.7504	31.532	32.5483	22.3329	28.0723	32.6492	30.3759	33.6856	48.3708
1564568_at	AL050168	26.5536	32.7093	30.7776	30.6945	24.8925	24.7797	25.3052	26.2248	24.7704	27.0653	34.1853	27.5368	28.5557	25.3713	23.165	23.0271	33.8807	19.8032	29.72	28.6391	28.1877	32.6356	36.0635	31.5902	29.3121	48.7492	26.4753	27.8668	28.5611	28.1491	24.9327	29.8875	33.2966	28.0372	26.3346	25.9855	25.7156	22.9802	24.0112	22.9957	30.2764	20.3569	24.7062	28.6428	26.3	25.6481	29.7194	29.3251
1564584_at	LOC100506557	11.2334	14.5977	12.1505	11.1156	17.0704	12.0942	16.1403	15.2773	17.3817	15.5859	9.56747	8.90908	12.2212	15.6552	11.0158	14.9004	10.8093	12.4458	16.9948	12.6995	15.5285	12.7219	11.8677	9.59452	14.3511	10.0283	12.6049	11.5483	12.8031	11.8381	9.38349	15.4136	13.3402	11.7434	12.4805	16.8681	10.5556	11.7807	13.4747	11.0151	13.4362	12.6923	17.2182	13.0769	11.2961	16.2913	17.087	10.3229
1564603_at	NUTM1	35.4799	45.2861	43.3997	41.3652	47.9825	42.9164	44.6615	42.6594	50.8217	45.0029	28.1981	31.4558	42.0432	44.4972	40.0545	43.0423	40.568	48.4641	53.8474	49.9098	59.4519	51.8734	43.1022	40.4454	41.8127	35.0974	38.3276	44.6412	35.3615	41.8558	48.0675	62.9124	44.6442	40.5901	45.7173	43.3099	54.6734	46.0179	31.1771	40.0615	40.1995	46.8089	40.2764	47.7993	42.1936	44.6456	46.3866	35.1951
1564626_at	BC017416	29.3443	24.7092	16.5759	16.4279	17.1848	22.7961	23.1818	22.8706	23.6144	16.9914	15.7563	19.4534	25.0177	27.2937	19.7811	19.5447	21.9773	26.3037	19.5205	18.5419	29.2307	12.3015	22.47	15.1352	24.8272	23.2762	19.425	24.8652	20.2312	18.3957	18.6728	27.0736	19.8925	21.5714	18.0973	24.8068	17.5382	20.4834	19.5617	17.8858	27.2692	20.3417	21.0202	21.0909	14.2349	20.4992	25.8382	19.4116
1564658_at	NAT16	38.6194	58.2994	42.8057	54.7099	71.8967	52.5057	65.451	58.6067	56.4791	59.3314	48.6887	39.529	56.6809	63.0448	51.2763	68.6803	27.9522	45.2087	66.6841	55.3246	77.1287	47.3756	63.8935	33.2942	50.1244	49.4655	46.491	54.605	62.7298	57.5326	33.5336	70.9368	40.9903	32.5038	52.2033	52.5248	44.5242	41.5742	52.9402	42.2208	58.4898	40.5011	63.8488	63.6159	38.5299	59.0082	44.7177	36.9116
1564697_a_at	LINC01144	34.9725	49.7015	43.5678	45.562	52.0121	36.4214	51.6694	52.6428	46.6902	46.3146	49.2653	38.379	42.0657	51.6761	44.0123	45.8321	38.2296	39.3147	57.9654	45.3851	52.0166	46.7522	48.6318	37.6749	43.885	39.7144	29.5125	53.2791	46.9894	41.898	36.8132	59.5504	36.7955	44.8207	45.6061	55.5409	41.2959	43.5549	32.1377	39.4415	36.2004	38.8493	41.6509	53.6962	43.6933	50.5609	67.1686	36.6727
1564749_at	LOC100289045	16.0042	22.6739	25.3978	17.4868	20.4131	22.6406	20.387	21.8436	21.9121	18.3311	19.8494	22.7321	20.8945	21.9971	22.2899	18.1385	18.7336	25.9226	28.0157	21.7887	26.8652	18.4612	22.4188	25.5765	19.1579	23.0606	21.5159	23.2628	19.2263	19.5064	23.2239	21.3081	20.9951	17.0346	22.6853	23.7693	22.7984	25.4929	23.8708	20.644	29.9416	31.5859	29.4108	24.9033	19.3332	16.483	30.4037	18.7227
1564773_x_at	BC015876	13.999	12.6622	10.2316	12.8927	14.1039	12.9517	11.9505	13.9754	11.1362	15.3385	24.8322	14.1097	14.0786	17.4903	12.6465	14.5528	18.9473	15.2537	12.8012	11.8663	14.5475	11.4713	18.1992	18.5409	16.3299	19.5348	16.223	12.8304	14.9542	14.5096	12.2373	15.536	17.3845	10.2402	13.0007	16	12.2751	13.341	24.4159	12.4136	24.0632	14.0637	13.4184	13.0969	14.8423	14.8073	20.2076	13.577
1564789_at	AL137402	17.8	17.0641	10.6858	15.5452	14.8057	17.248	21.1016	12.8328	15.2407	14.0109	12.8921	11.5267	15.3952	18.8636	14.5407	16.6419	12.4902	11.0235	19.5284	14.9988	17.7765	18.6719	14.6403	10.6944	12.9774	12.0686	14.114	17.3224	15.2	15.7309	15.831	13.6412	14.6121	11.258	14.8885	15.19	11.1026	15.996	20.9561	13.6985	20.7961	18.7513	12.4615	14.3779	14.9073	16.5066	17.2644	13.3848
1564802_at	AL713703	8.63984	8.58435	6.7468	8.05728	9.3103	9.12498	8.92386	8.32656	8.31245	9.01992	8.83513	7.19252	9.0254	7.60031	7.97971	7.82189	9.37907	7.99084	8.41327	9.36406	8.84086	7.44888	9.95915	6.70537	8.94415	7.29079	7.01972	7.24531	7.22241	9.43219	8.44929	8.43508	7.72068	7.46992	8.03607	9.21294	8.65885	6.89818	8.36982	7.78904	12.5436	9.24329	8.49615	10.3691	7.26575	8.28357	8.60101	8.25008
1564821_at	AK024612	19.3519	29.0087	26.0564	22.5158	29.8673	22.8268	30.0143	26.6725	26.1763	24.0512	27.7282	24.7662	24.9919	27.3724	24.7767	31.6884	28.0204	24.9919	29.241	23.6329	34.0764	24.1819	26.6009	27.9672	23.9007	21.8354	32.9741	27.8777	29.4577	25.3027	23.5481	31.3999	31.3023	27.1507	28.928	29.6253	27.1355	34.3095	24.3777	25.0134	47.1602	28.2046	22.8412	29.2981	25.0186	23.6928	35.2498	28.4189
1564823_at	CDC42BPG	25.39	23.1561	20.1673	19.1425	23.5896	26.8767	29.179	26.6157	26.3166	22.2532	22.3494	19.3176	22.6448	24.3304	22.7039	28.1548	21.1068	22.2431	35.1585	28.222	31.4604	29.7855	26.595	23.4895	27.02	21.7182	23.9678	24.2022	24.5993	20.2308	21.8792	38.987	20.5318	24.9866	21.2477	24.2767	21.7144	21.3937	29.183	22.9663	27.4904	43.0513	28.5696	26.0102	19.2401	25.3307	22.0481	19.89
1564854_at	AK058061	14.6754	17.0381	17.2032	16.1752	15.9525	16.518	17.2428	19.0447	19.432	16.5821	16.5463	16.4695	15.6064	17.1147	16.7089	19.3733	17.0045	20.3288	21.3032	19.3571	24.4813	19.5501	21.6655	14.5506	16.4852	14.9617	21.4974	17.3996	13.4902	18.4317	18.2465	18.099	15.2672	15.294	17.6445	19.0263	16.9897	16.6468	20.8586	15.3953	16.5669	19.0765	17.047	21.6123	16.0931	18.0127	22.5708	15.1326
1564876_s_at	FOXP2	30.9984	35.7717	34.5546	35.1397	33.2655	33.0118	37.2117	36.5486	39.1113	30.7237	30.8496	37.809	33.6092	43.2321	32.758	41.0874	27.2277	28.0552	47.4846	33.9704	48.2144	38.2361	43.111	30.1785	44.0773	27.4209	39.515	33.2123	34.3703	30.6328	28.9281	51.4074	34.9554	32.8021	30.3388	38.3137	34.4347	36.6733	27.9886	31.6178	33.2041	46.1369	31.9056	41.3525	29.7882	39.7112	39.0687	30.2459
1564887_at	BC032898	32.5369	40.3856	32.4136	38.3963	46.229	39.407	46.0537	44.4716	52.4398	41.4139	28.4955	28.1398	37.4737	49.8691	30.0511	46.4242	22.5948	37.8743	41.414	43.6713	45.4531	39.6736	40.3752	31.2794	33.5217	35.5943	38.5741	41.2008	41.5433	39.117	32.584	40.7291	35.6448	37.9407	37.8318	41.7183	36.1731	40.4897	37.9195	33.837	28.9218	37.6596	33.489	51.4806	37.1139	37.924	45.7815	41.8369
1564897_at	TNR	24.4569	30.4691	18.9611	14.7802	23.0893	27.592	26.2616	35.6158	26.9781	20.7051	23.6806	19.7049	21.0954	33.394	20.9889	29.8818	21.3481	25.1542	40.666	24.5636	33.5507	18.177	24.2692	19.0042	21.7882	18.4657	27.454	19.9546	21.5711	20.2182	22.924	33.9899	23.2024	18.4222	19.6371	31.4281	15.6774	24.3815	18.2114	19.7536	24.2876	20.1949	24.4301	34.0762	21.4274	18.868	21.92	28.4919
1564921_at	KRTAP13-1	29.2672	31.6822	29.6019	36.6967	35.273	28.2172	35.2361	38.5218	38.2619	33.3231	32.3368	25.8082	31.3049	43.6301	37.5308	39.8939	28.2204	34.6156	45.7057	34.217	40.3025	36.3629	34.516	26.6422	35.1547	36.877	33.9206	36.6765	26.804	34.7734	36.0999	46.7205	27.4841	36.5846	31.0585	39.5233	38.7845	44.7908	31.1566	33.4967	33.1538	35.4657	30.692	35.5709	36.2632	38.2628	39.035	39.9151
1564970_at	SETDB2	8.25064	10.2287	10.2608	9.49057	9.76227	8.3373	11.6937	7.9122	9.0689	7.964	16.6392	9.33443	12.4832	11.4918	9.32491	10.2402	15.2878	12.9334	9.67319	9.43932	9.11408	9.61916	13.8452	9.18996	10.0224	7.48121	8.89565	9.92549	9.21419	10.7597	7.49144	10.4566	9.57907	7.55792	9.72674	13.3519	7.41849	8.84249	7.76741	8.8914	8.09982	7.31054	7.57203	10.8512	10.6686	8.66369	6.68381	6.9191
1564985_a_at	SLC8A1	8.77044	8.54343	7.21196	9.46981	10.8256	10.0172	9.93006	9.54998	9.41445	8.86431	8.67722	10.2764	8.7843	10.0067	9.03895	8.36452	9.74306	7.52013	10.6442	8.57001	9.74823	8.69994	10.3248	8.73622	9.50558	8.64877	11.5866	8.8792	8.82136	8.75426	8.98	12.4506	7.83739	9.23868	10.5061	8.68357	9.7548	10.6504	13.8666	11.0371	18.9526	14.1348	12.4285	9.78218	9.06198	9.42061	11.04	11.0185
[truncated: 8,462 more rows]
[truncated: 98 more columns]
