# Supplementary material for: Selection and classification of gene expression in autism disorder: Use of a combination of statistical filters and a GBPSO-SVM algorithm
Source: PLoS One. 2017 Nov 2;12(11):e0187371. doi: 10.1371/journal.pone.0187371 (PMC5667738; doi:10.1371/journal.pone.0187371)
Supplement: S2 Dataset — This dataset contains 124 observations and 200 genes. (CSV) [file pone.0187371.s002.csv]

240849_at	1556314_a_at	233846_at	242306_at	1554154_at	230291_s_at	238023_at	233443_at	1555548_at	224066_s_at	224370_s_at	235775_at	244630_at	228878_s_at	1553600_at	202063_s_at	223168_at	1560303_at	232421_at	244268_x_at	1567237_at	1558154_at	235072_s_at	217593_at	237643_at	221948_s_at	226573_at	215137_at	1555979_at	242366_at	236933_at	228933_at	1566690_at	208138_at	244070_at	204059_s_at	238821_at	207289_at	217413_s_at	224810_s_at	201181_at	237696_at	239657_x_at	244626_at	224133_at	217462_at	206827_s_at	236040_at	1567590_at	1569362_at
27.9923	32.4701	21.5221	10.6884	27.4846	6.35208	12.793	42.8506	28.8818	13.7646	5.60678	9.74852	21.8899	31.4108	30.2096	30.1057	253.093	8.54819	12.2036	186.645	15.0292	34.957	616.343	36.3094	23.1446	44.0566	49.6855	47.6345	25.3894	529.563	38.683	113.661	47.3496	36.3373	13.2262	9.65407	17.0739	60.052	48.3099	2946.87	309.531	13.4062	55.3385	7.3258	26.8477	25.0886	42.4344	24.218	14.4981	9.23907
58.4512	39.0206	32.9582	17.6518	34.0017	7.10711	12.5437	44.9442	36.5338	17.5586	5.90401	14.0203	40.0741	45.7322	27.7315	28.1409	316.392	10.3252	14.4262	144.706	14.6736	34.6151	532.065	33.3641	35.8905	50.2972	54.7418	61.2447	29.1043	508.925	52.9771	44.4976	69.898	43.9974	16.4439	12.0706	13.2533	89.48	85.4842	2959.14	297.259	16.1628	90.7618	10.3361	59.3991	38.8342	53.4256	25.8741	12.2587	7.46314
44.4214	17.175	26.5111	11.9362	44.5615	6.60134	12.0167	44.4163	30.3145	14.5583	6.72517	12.0098	30.0464	32.929	32.1056	29.1797	261.939	8.38616	16.5759	142.185	10.8699	41.4823	376.549	32.3141	34.3207	45.8179	44.6521	53.9064	21.1355	370.926	45.0128	45.3835	52.362	41.4467	14.7921	12.54	21.9553	73.8533	47.8392	2827.01	223.56	16.9731	53.1312	7.72376	54.9195	29.3813	56.17	29.6945	15.2262	8.19566
47.2975	26.7468	26.6367	12.3205	34.0849	5.28025	14.709	43.7707	30.6684	17.037	5.72581	8.50486	23.0303	38.3921	31.6457	26.3619	191.969	8.51423	13.7914	185.922	11.7055	41.4592	491.965	38.5322	31.3368	41.0319	43.3262	52.1528	14.9264	359.608	39.501	55.1809	53.6367	37.8336	16.6536	14.3987	20.6274	63.2297	57.1473	2256.55	241.451	13.5731	87.0224	8.02749	46.9542	23.8429	50.7627	25.0677	14.1333	7.8559
55.3203	35.5281	28.8731	14.0303	29.5607	6.97612	14.1718	39.8913	24.2086	20.415	5.36562	8.94116	29.2362	48.5938	30.4182	25.8556	255.344	7.39522	13.1569	179.937	16.8163	45.6163	633.67	28.5933	34.3777	36.8647	63.7943	60.9189	22.5884	629.488	49.0728	55.946	53.0558	47.3648	17.8783	12.9054	12.2354	90.8216	69.4356	2715.83	276.436	13.2391	65.6662	8.53845	52.1372	30.7157	61.9333	29.4148	10.7841	7.09755
49.7249	34.8597	28.4738	11.3906	44.9662	5.78061	14.2038	46.51	30.1237	16.8768	4.96891	8.57358	31.6399	29.3919	29.4838	27.8569	353.255	8.85229	14.0528	125.353	13.1252	38.1709	358.068	33.6582	28.2994	36.3317	51.5874	44.524	18.5742	356.474	50.3711	49.5678	59.7715	46.0233	11.4961	14.0989	15.2936	79.5299	60.4344	1982.05	196.813	14.9386	52.7843	8.7625	41.7484	25.6862	51.9412	30.0748	13.1096	8.19351
50.0404	29.4884	26.2159	14.3224	31.4924	5.70567	14.349	43.9046	35.8863	22.2273	4.99017	10.8595	32.0858	39.0725	31.1916	25.6216	256.261	9.42549	14.0368	181.541	15.8603	34.2784	460.212	47.7578	32.2617	37.6675	59.4373	46.8395	23.7903	457.087	46.8423	61.4963	63.5232	48.955	14.2073	15.6846	12.3275	73.4135	74.5692	2611.26	268.597	16.2626	70.4905	8.51779	57.0759	35.1636	59.9031	26.9439	12.782	12.3295
50.4139	27.9209	25.4325	13.1574	34.0352	5.88107	16.744	37.2524	30.861	17.2226	5.16433	11.0055	30.5163	40.0425	31.1201	30.9583	243.077	7.51177	13.0439	230.594	15.0899	35.2966	689.981	41.1261	33.518	42.2202	49.5753	53.9477	22.4861	574.035	50.0584	114.283	54.5821	49.0169	16.2882	14.2169	15.5493	70.4742	65.4841	2942.67	371.27	15.3239	68.1252	9.31101	58.7035	25.0111	49.3519	30.3209	11.929	9.01274
55.7579	27.3472	32.6532	10.2308	34.7602	6.32105	14.3468	40.6467	33.1742	17.1352	5.32152	10.1226	29.2282	45.3913	34.5998	31.8618	150.321	6.9993	15.2221	167.733	13.6401	43.2754	583.852	39.5245	39.53	38.8714	52.853	62.6793	18.5538	402.613	56.6611	49.8183	56.1645	51.493	19.0886	20.1254	14.1939	83.0429	72.7765	2690.45	238.631	20.6753	66.5234	9.45361	56.6063	18.6617	76.5335	33.3877	12.5456	10.5805
47.108	28.5759	25.2652	12.9951	35.9434	5.58549	11.9568	40.4657	28.3357	15.0311	6.14939	8.06452	29.0487	36.2321	29.9593	25.4288	212.966	8.90182	14.2945	154.42	14.6584	49.8549	555.461	36.5427	34.5137	33.8099	57.8822	57.2945	21.6907	362.382	47.5467	90.8695	50.6401	40.6001	16.9447	14.5831	15.9675	64.6313	52.9786	2878.14	222.488	12.3812	44.1779	8.40759	46.2513	26.54	48.1779	26.462	10.9956	8.13218
40.5874	23.6252	28.1981	14.9506	26.6223	6.17059	13.2713	47.6245	33.2344	17.6475	4.87403	9.39179	28.6314	28.1806	28.3891	26.1066	191.555	9.46351	11.5234	167.096	14.4447	46.7239	441.231	31.96	24.5466	40.1722	40.0095	64.6406	17.4594	366.129	42.6394	66.745	49.0084	39.7029	14.8557	10.8546	13.1604	66.3586	56.2668	2551	221.218	13.8765	66.449	9.95157	43.47	23.6968	42.8929	31.0223	11.5939	9.10328
49.9113	32.4074	28.896	12.5508	29.6124	6.25845	13.3776	42.9266	27.4353	16.7149	5.34803	9.77004	29.1707	34.9574	37.0052	29.1874	348.972	7.32349	15.0383	168.967	13.0701	40.9561	655.658	27.4202	34.4154	37.3343	56.3378	53.9545	22.4689	511.599	36.6848	103.588	53.5448	38.2966	17.9237	16.7135	14.8696	70.6301	61.2408	2888.09	326.915	16.8382	56.3247	8.94268	41.3401	29.862	56.0367	26.0353	13.0509	8.77178
73.04	32.6809	36.5278	12.6315	24.9042	6.86336	16.8443	60.774	30.2818	18.786	5.2304	11.8377	38.6521	47.9616	30.9903	25.1211	311.518	8.27557	18.4536	163.716	14.1828	31.4046	459.364	40.015	54.1399	37.0162	50.8948	68.7679	20.3623	475.658	39.7441	76.0619	59.4583	49.7494	18.6172	13.6844	16.9855	96.5266	68.1539	2322.8	195.692	13.9935	92.3419	9.34557	53.1565	26.2159	64.2969	31.3663	12.172	6.00516
35.52	33.5825	24.336	13.2347	33.7904	6.21002	14.081	37.7482	26.657	19.0334	6.59755	13.2798	20.9036	36.9907	29.1877	26.2096	214.845	8.16792	16.4407	180.889	13.5193	33.9729	489.738	23.8858	29.9507	39.009	33.1568	54.7343	21.8228	536.584	32.7473	55.6952	56.9846	42.7444	18.6286	13.5024	15.5142	59.8493	59.4719	2962.44	217.685	12.3782	63.1589	10.6302	40.3558	24.7532	50.963	20.0978	12.6743	9.53096
65.4704	28.6038	34.2062	13.325	31.5652	7.58937	16.9005	46.7089	32.9736	18.4087	5.34821	10.4543	40.3865	50.5501	39.6498	25.5913	356.749	7.90362	14.7757	179.42	14.9246	41.745	627.514	25.3745	39.4947	39.1046	60.8968	60.1857	25.3636	553.122	49.2958	55.4419	61.9672	47.7271	18.4775	12.6126	14.8237	81.4234	70.6662	2591.16	247.124	17.7855	63.759	7.41167	51.8995	33.7299	70.2073	33.2646	12.365	7.83947
32.6008	41.6346	22.2666	15.2788	49.31	6.01841	13.2807	47.954	29.7658	15.5825	5.67498	11.0719	19.4218	26.0187	26.9473	32.8116	246.116	7.1301	13.8517	216.596	12.8727	40.4821	568.881	58.5247	26.1069	32.2396	36.8232	48.1201	17.4787	515.62	40.7648	90.5176	54.0857	32.4646	14.4025	15.2065	17.5106	50.9553	48.3648	3325.86	318.374	10.1251	52.1732	7.99699	36.7201	18.3591	45.9564	20.1967	9.8299	9.25578
56.5524	25.1966	19.0152	11.2851	39.8567	7.872	17.801	48.2627	25.2585	10.7826	5.69491	10.2903	14.9242	35.7025	34.6921	23.7901	297.803	8.453	13.3785	204.078	12.9695	38.151	386.476	26.5156	32.2004	30.9915	37.7131	47.5253	20.8448	416.31	33.8742	32.5462	56.8803	38.3639	13.206	12.0522	16.9618	63.5944	36.0001	2349.31	225.61	17.115	29.8418	7.44298	30.4604	19.7579	64.4942	23.0982	11.2943	10.605
68.3758	16.2646	40.7537	16.5353	28.8816	8.24295	19.014	47.429	36.1776	23.3016	5.69491	8.89289	31.5952	51.9709	45.2105	21.7928	166.282	7.7118	18.1673	142.377	19.5096	33.5961	229.617	46.9044	39.3389	43.9413	65.742	81.622	34.5101	336.563	63.4328	52.2152	85.1951	51.0447	12.3748	13.9024	9.91746	94.7791	96.6424	2098.18	183.646	19.7479	98.4534	7.53593	72.0979	40.4871	58.7005	30.1787	13.7226	7.78472
62.5951	16.9745	33.0177	17.0595	28.4735	7.07994	12.244	44.5158	31.9951	22.3678	5.54405	10.6124	33.4365	37.7242	32.5949	23.8528	202.5	8.18905	14.5065	160.463	15.5563	43.0996	468.063	49.05	35.3642	46.4034	53.9813	58.8314	27.3793	413.137	50.5836	71.884	58.8955	46.4478	17.4478	14.4674	9.55141	81.7372	65.1513	3043.91	236.923	15.5437	66.7388	9.61283	53.0507	32.1652	57.1266	30.1335	13.0479	8.34158
62.5679	13.1614	36.1959	14.2079	28.0069	6.61542	16.1481	40.7642	35.0334	25.3846	5.55523	8.79399	42.1262	48.917	44.6678	23.1701	189.357	8.04628	14.5194	171.989	22.8399	36.0446	383.59	38.8695	40.179	49.7066	59.0023	64.7704	27.8024	390.261	54.7241	45.8162	78.687	55.7655	16.3691	8.15385	11.9956	101.165	80.2439	2278.17	209.526	16.6764	85.8326	11.9636	57.5802	38.8578	53.5751	31.0241	16.449	6.88469
62.5581	38.003	30.8245	15.98	40.979	6.8546	14.1215	39.0526	30.4661	14.5557	6.36316	9.30977	37.3057	44.5086	33.9985	28.2027	222.513	9.01573	13.6047	150.511	14.0178	24.9825	495.736	30.7197	48.7538	42.0262	50.6064	54.9995	16.0482	694.335	38.216	71.2226	60.3146	41.7037	17.7912	11.8192	13.3863	76.1933	66.1424	3178.1	301.525	14.3879	70.4137	8.04205	58.7988	37.3009	54.6821	24.3134	15.4986	11.5146
46.6406	17.9521	32.6319	14.1258	30.198	5.90148	12.5946	44.7007	26.6025	16.5054	5.72576	6.8433	35.5378	53.2223	32.1259	20.8698	212.427	7.1932	13.6122	147.727	13.4995	48.8407	286.065	37.2097	41.2768	34.0192	53.0365	56.4977	25.3805	349.752	45.6894	44.5733	62.6215	43.2141	13.8242	12.3795	14.7417	77.7222	69.1829	2158.69	199.629	16.6211	60.8322	8.85143	52.1119	38.3361	59.2153	28.4664	14.9205	6.90784
50.2465	36.2512	28.4782	9.80059	45.1169	6.12527	10.5861	39.7899	24.3191	15.6786	5.89635	13.6051	27.0446	37.6035	32.3965	32.2067	362.467	8.03558	15.3407	181.354	9.04651	41.4865	593.613	40.3975	25.5128	40.2982	46.7497	53.6873	20.9962	578.29	32.0647	45.2945	61.7087	40.8311	20.3746	20.9024	14.855	62.2539	46.2436	3502.16	325.611	12.3272	60.4646	9.08294	35.0559	25.2138	59.3046	21.6154	11.8307	8.38091
34.3379	28.783	26.6183	13.0438	46.6285	6.16189	12.1233	34.8991	27.1868	13.5305	6.41673	11.3773	26.8879	28.6306	24.3223	35.6342	196.798	8.53234	14.9671	211.06	11.5693	38.3886	666.502	52.1678	27.5715	34.3996	48.9092	50.6927	16.3433	551.611	41.433	130.866	51.9255	42.5331	12.9487	11.166	17.512	63.7042	41.6625	3319.57	313.474	11.1026	49.3898	7.57177	41.6563	24.7047	39.5754	25.3575	8.5417	8.93239
42.8661	28.5025	24.979	12.6698	43.1337	5.84541	15.2318	34.5522	29.8113	19.5386	6.18107	10.7988	29.7642	41.4478	35.9819	32.0893	265.702	7.7067	17.2567	154.755	18.2281	38.7215	446.812	33.905	33.4966	40.6713	47.7366	56.4159	25.0834	372.271	42.3828	55.8157	55.6552	38.9119	13.7813	24.6037	18.3476	66.7754	55.142	2348.69	251.435	13.8146	56.6719	10.016	43.0576	27.145	50.9671	22.7197	13.8844	9.16395
53.8538	44.3593	28.8173	13.8357	34.0469	5.81777	11.4563	44.9084	25.1071	17.6033	5.36105	10.3735	31.5169	37.4713	30.7197	29.369	292.452	7.34801	12.8336	185.871	11.7983	40.1174	863.22	29.3214	38.8964	30.5216	57.5589	60.8696	22.9489	610.668	44.5978	89.7544	49.7886	40.69	20.2312	14.8501	13.7702	71.0574	68.6889	3542.62	358.296	13.4604	62.4734	10.4146	55.9087	31.0382	54.3922	28.9425	11.4126	7.82444
60.8422	31.2777	33.8355	11.091	33.1528	6.08533	16.6221	46.2496	24.2663	19.3956	6.33648	13.2197	32.6145	38.8245	34.1736	26.8682	383.591	7.99731	12.9143	174.069	13.1906	31.7721	637.554	35.0945	34.3108	40.3332	61.8619	53.756	20.7662	592.248	46.2692	49.2174	52.481	38.9977	19.5369	11.0072	14.0834	79.3743	71.0642	2558.53	267.905	14.8291	62.9707	8.68265	54.8792	25.4142	64.4651	28.7191	12.4089	7.09301
51.025	37.0701	26.7813	11.9111	44.2159	6.56977	11.9193	35.5974	24.6692	13.8227	5.90881	9.79288	18.4473	25.5045	29.942	32.6911	209.387	9.21621	14.2974	167.12	11.3463	33.165	574.126	36.3482	26.199	43.2009	40.4731	45.4834	17.1506	433.472	36.6199	64.0687	58.5433	34.8064	17.1807	20.6068	14.0807	73.6227	42.796	2692.72	265.513	12.9365	56.8727	9.04368	31.0513	22.5414	49.1498	20.4724	10.5632	9.5733
44.7639	33.6171	25.36	14.0106	39.6743	6.03616	12.4111	36.9716	31.4535	12.2678	6.35343	14.8644	17.4134	35.1556	22.7071	30.0174	274.95	10.2009	13.5241	216.452	14.7892	35.0699	493.23	55.6118	26.2704	37.2138	38.3073	63.57	13.2839	520.008	44.7996	56.6779	51.1378	34.176	16.6811	16.7115	13.1149	69.0735	48.1636	2975.67	268.364	13.295	59.5282	8.44761	39.41	24.6618	42.1158	17.4678	12.9035	8.60925
49.9893	42.8387	31.9151	12.6962	41.368	6.36894	12.2448	44.8207	27.1351	16.7066	5.78018	12.0779	26.9005	34.5534	32.9044	37.5497	341.395	9.65386	11.6502	195.366	13.9662	34.8947	470.967	26.4756	24.266	45.0882	40.36	56.8733	18.4598	519.093	46.518	82.6396	44.6714	35.6574	15.7644	11.7352	18.8412	91.9877	48.2204	2695.77	150.745	15.4516	59.4838	8.35506	43.5449	31.4037	69.9561	21.9767	16.9771	8.79201
45.8883	25.608	28.247	14.088	43.8598	6.31585	17.1497	38.3407	31.4467	18.892	5.82606	10.6549	26.3263	35.0446	32.8727	28.8645	365.057	8.54375	13.8725	180.406	11.9131	37.2137	640.241	41.6302	28.8367	48.9648	35.9994	56.5132	20.3548	518.289	47.6258	91.6028	64.0347	44.6703	15.4916	25.7591	17.0323	72.0053	57.4344	2704.06	243.198	13.8287	71.5692	8.02148	44.9124	26.7618	58.6042	28.7345	12.3017	11.0307
53.2713	30.6096	35.7893	11.9978	35.6988	7.0991	16.3481	39.5247	30.585	18.4936	5.18686	9.23222	30.8859	42.5205	44.5478	22.9667	209.35	8.77895	13.1624	158.066	15.8313	32.994	599.708	32.1337	42.3254	43.6129	64.1782	61.7419	25.9327	497.714	43.6604	57.0555	64.5665	45.7548	18.6225	13.3027	11.8822	84.845	76.2422	2854.85	231.956	18.1556	60.0695	9.76212	51.458	32.5817	59.4602	32.6642	10.9487	7.94467
43.0786	39.6851	23.8621	15.2473	45.7968	6.85099	14.3312	38.7301	31.5798	9.88925	5.82741	9.01735	20.4543	32.5339	29.3471	29.6571	319.193	8.38717	11.8591	222.716	12.4053	33.7093	633.871	32.8832	24.6789	34.494	36.1129	42.9198	18.1092	682.625	44.2773	84.8488	64.802	37.0916	14.8465	11.986	17.6207	67.3673	47.7229	3342.29	329.589	13.8208	56.7084	11.2016	46.6253	24.6556	54.1322	32.1255	12.1461	9.42634
44.6337	40.906	22.8767	14.4105	43.8876	5.59253	17.0915	40.8629	31.5652	12.8595	4.62606	11.985	22.1636	28.2821	33.4409	31.9953	390.355	8.64598	12.2652	183.747	15.3525	35.2001	538.705	32.0107	26.5676	36.8934	46.1023	47.172	22.1284	502.448	44.7881	77.1852	63.4346	42.8124	17.7108	28.2347	15.3525	72.4015	50.521	3053.14	282.265	11.3001	67.4054	8.48588	48.7359	23.2375	45.0293	23.2392	10.2362	7.36374
52.6135	36.8341	41.1974	16.3593	40.0696	5.67679	14.1368	50.2436	24.0112	18.4133	6.8655	9.92951	39.11	35.2293	28.8685	25.497	200.028	8.08499	12.0645	120.139	12.4624	48.5963	493.023	34.1428	38.4426	43.1231	47.4927	50.4284	20.0043	516.549	42.0511	50.3692	47.3499	44.1372	17.0416	17.4508	15.376	84.3834	57.5586	3219.61	215.142	13.5953	75.5757	10.2282	58.2108	34.0988	64.0308	26.9532	17.0401	8.9576
36.7974	43.1752	23.9397	13.7082	37.0548	6.04651	11.6445	38.9181	33.0867	17.5121	4.60475	9.54239	22.679	31.4505	32.5525	31.3625	280.297	8.33381	11.8675	206.774	12.7756	29.7386	513.44	28.7706	25.4669	32.963	41.1166	47.5732	22.9944	520.013	42.194	52.9777	61.8118	34.3771	16.0998	21.5835	20.0569	64.8671	51.6624	2883.63	246.075	12.1199	47.5341	8.866	30.6858	23.3194	39.8077	27.8361	13.8428	9.01212
51.3612	18.2347	29.6945	14.9283	21.3018	5.87248	14.4022	49.0187	34.3628	20.6319	5.13075	8.55243	42.8283	27.2551	26.4363	23.9069	256.433	8.04329	17.0071	185.661	12.5405	47.7175	681.355	27.38	37.5994	38.7866	58.5055	64.2885	31.3778	469.063	41.8874	39.4843	52.3309	55.9759	14.1085	10.738	10.6408	86.0158	82.2845	2969.78	202.553	15.3802	83.3506	10.4304	55.1362	39.1271	55.9681	41.9538	14.6407	8.20642
44.2479	19.9803	35.0094	15.0871	31.9348	5.91232	14.834	39.6824	29.9257	20.682	6.10551	10.9231	34.392	33.7498	39.5895	24.0282	160.169	8.28787	13.9499	165.845	12.9695	47.5819	424	24.9559	40.4929	38.5258	49.2885	51.6725	25.2741	426.555	44.7466	73.8251	64.3765	53.5284	19.7521	13.6429	14.2339	89.3946	57.2312	2549.45	184.919	14.3411	100.196	8.54439	45.365	20.2051	55.6709	33.8252	18.9308	8.52377
64.9668	13.4116	37.8368	17.2889	27.7646	6.11257	15.2378	45.5079	29.3474	16.7167	5.63319	7.31795	26.3632	31.8737	31.3671	22.5808	182.6	8.377	14.1449	169.301	9.42575	54.4697	383.473	35.2137	29.9734	51.3681	44.9276	65.1165	21.3507	304.981	38.7213	37.1655	70.7217	38.4364	12.2467	9.24771	11.9333	82.9531	75.0449	2445.43	170.998	10.9892	72.84	8.64959	43.6059	30.6648	55.7619	27.7025	16.6182	8.53454
41.1524	32.6319	25.9132	12.6705	29.7138	5.70285	12.399	35.7928	25.064	20.015	5.38827	12.1364	28.297	33.5704	30.6403	28.707	252.507	8.54249	13.0088	175.69	12.646	29.5778	424.12	42.0909	29.2714	37.3218	58.6674	53.9458	22.5382	493.555	45.0786	64.39	46.7941	44.7867	13.3009	15.4494	14.3587	79.9617	51.6558	2820.1	268.422	12.1642	61.0535	8.9282	46.767	25.49	54.3612	21.1853	10.3764	7.54886
45.7	17.6289	29.8234	16.6439	26.1475	7.23621	17.4583	40.9685	30.9942	20.6501	5.23421	8.60052	29.1074	43.0086	39.4366	22.8591	218.53	8.69347	16.0443	151.615	12.6422	36.6319	351.483	38.3966	34.7643	31.5133	55.1448	54.2354	20.1524	410.635	46.0664	33.4123	64.9247	41.4495	17.0045	11.7382	16.236	87.3216	70.8491	2382.19	198.125	13.8507	82.2801	9.57148	56.0288	22.2827	61.7835	27.625	9.81079	7.60194
55.1744	21.9752	31.5131	12.8524	24.2509	5.76673	16.9536	39.5589	31.5535	14.9873	5.79203	10.9857	33.0146	36.8051	29.3657	27.8958	343.765	10.5153	16.2015	147.156	14.8751	41.792	469.8	24.027	28.7234	32.3764	39.8943	55.8469	22.8956	558.986	51.7024	70.7085	64.4893	37.7069	19.4402	15.3544	17.4623	54.7337	53.4672	2729.16	212.537	13.4148	74.9659	11.0202	40.554	27.8989	46.3518	28.3148	19.7844	7.89574
61.723	27.8794	34.3418	15.5735	41.3502	7.22843	14.2889	52.0444	33.791	18.509	5.25888	7.53567	35.9301	40.6615	36.2325	28.8929	307.482	7.79943	17.1904	167.076	13.6765	36.5911	561.18	37.4236	36.2964	45.9563	51.8812	61.3379	21.2257	640.573	48.3166	37.9066	50.6508	49.4308	15.0482	11.8259	15.3666	91.5004	81.7463	3089.68	340.443	16.085	79.4966	9.30801	63.0507	42.4789	53.5568	36.0111	18.2564	10.1966
51.4947	54.1879	30.231	11.4445	39.0749	5.81887	15.6781	38.0992	30.8355	20.2864	5.48277	9.66079	32.8092	28.353	28.4627	29.9142	246.078	8.18341	14.6439	183.455	11.0842	37.2501	600.793	31.8945	26.9294	32.1976	36.7957	61.5496	18.0315	413.344	33.2201	55.0984	45.7103	43.8368	12.9232	12.6605	16.2262	50.3002	48.0962	2973.18	281.322	13.0195	49.2688	9.56124	46.5085	25.4077	50.7972	25.3666	14.5186	10.1886
56.1071	32.8897	33.6238	16.9009	33.9432	6.54095	15.7709	46.8377	35.6563	13.4978	6.63734	9.54768	31.7847	42.4528	42.5783	26.1432	359.022	8.64673	12.4097	191.886	13.8314	35.6577	487.735	31.3496	37.5799	33.0872	59.0905	51.3701	26.4827	670.937	44.7811	33.8415	63.7432	58.0054	17.1909	13.343	13.7172	74.674	74.2814	2985.38	289.046	17.3901	56.3812	8.02336	65.8555	33.6556	62.5444	23.9703	15.338	6.76155
45.8808	22.9648	34.4594	14.0289	31.6526	6.17255	12.9117	43.6342	24.0769	20.2258	4.95902	10.2356	35.4718	38.094	30.3744	22.4409	581.448	8.77224	11.4909	138.451	12.457	37.4149	338.204	29.0593	33.3597	44.2538	47.7172	48.3235	21.3084	331.027	40.5819	36.8563	57.5225	46.2034	17.4516	9.39699	18.7595	64.7773	55.9344	2426.16	226.976	15.2399	51.285	9.06585	43.6344	27.5586	49.248	29.6648	12.4049	7.51841
46.5105	35.9948	33.8827	12.2441	32.1662	7.48605	18.4293	43.7115	34.0753	22.9887	5.69464	9.30161	35.5019	41.9582	45.1382	22.4824	369.515	8.7569	12.3287	156.3	20.4967	52.2451	334.012	32.8237	43.1504	58.2378	56.1948	58.1656	30.9183	403.536	45.0114	27.9531	58.1349	51.013	15.0854	11.0259	16.492	79.7439	92.367	2530.1	244.013	14.335	114.795	8.78724	55.63	36.6805	62.3199	41.7549	14.9967	9.22033
51.3655	22.9191	32.7169	12.9782	28.2594	7.34208	15.6096	44.3384	31.7401	21.632	6.31434	11.8501	31.3376	42.6399	40.1693	24.0569	185.069	7.64821	18.9836	123.928	14.2024	43.9844	451.653	49.9098	30.5954	47.0168	64.3286	71.5452	23.3126	425.283	42.6638	64.1213	58.2221	46.2289	13.8123	13.5911	10.5874	96.2049	79.1785	2163.59	183.363	15.7965	62.3619	9.2634	54.1229	24.5513	53.9625	27.8429	11.8334	6.85737
40.2573	27.9305	33.3857	13.9886	33.8926	5.77591	16.2492	35.9911	30.6844	18.2293	5.74986	11.4209	39.6952	45.5253	35.145	24.2559	440.531	8.17454	13.9241	169.478	15.8233	38.8351	537.867	34.7307	35.2857	46.8357	60.5637	59.5645	31.7617	411.744	53.2478	46.3	60.1323	43.6629	12.2586	13.2673	12.8166	89.5792	59.8274	2469.55	239.816	13.2398	80.3982	10.0187	49.2851	23.4043	50.9947	32.4704	15.7579	7.96235
48.6401	32.5338	26.5349	13.6535	33.4824	5.48812	11.6158	35.4922	25.7451	23.2658	5.3778	11.4135	29.321	28.1654	38.3763	31.5134	269.027	8.18311	13.9629	227.009	14.3794	27.4151	649.225	33.6675	22.3601	30.1446	38.2889	59.9979	17.0269	642.416	44.4827	89.6403	50.9052	37.7393	15.1431	22.3186	14.2737	67.6589	55.1329	3645.5	241.624	12.0917	67.5015	9.17441	42.2859	22.3297	45.2604	24.1165	13.4585	9.96855
43.2425	27.0182	28.9258	11.7306	31.6703	7.3433	15.5308	44.9531	27.964	21.7078	5.7965	10.6785	28.8701	33.6017	30.0444	35.1942	234.102	8.18134	12.4685	219.569	13.3584	36.9805	448.208	20.462	37.82	42.1824	50.188	60.7276	23.4157	522.32	44.3567	111.135	41.1883	41.215	13.6437	12.5607	13.4058	61.3178	58.0131	2851.21	214.153	12.2595	64.9789	6.91868	38.0933	22.602	63.5579	29.8554	11.7574	7.39232
54.8692	32.4756	27.6537	11.3277	33.7379	5.99388	11.8086	43.3856	26.1293	18.892	5.67677	10.8642	29.7772	35.2808	34.2232	28.5643	333.283	7.42948	12.9298	166.27	11.2541	37.7893	642.939	24.848	36.3127	35.3569	52.6895	50.2292	17.1217	538.71	48.3066	109.007	49.5283	40.6399	11.8042	18.9858	12.9913	75.8002	63.4751	2974.74	285.805	13.2277	62.3271	8.46732	48.0593	24.9381	62.7925	23.5196	11.2952	8.21703
31.4933	38.3899	18.3555	11.5024	36.29	6.29997	11.3449	44.7115	27.0647	14.953	6.28828	14.3214	19.3113	33.4324	29.3383	32.9193	271.437	8.47133	13.6048	191.895	12.2686	28.0063	415.33	35.3586	31.2318	35.2679	32.2128	51.9964	18.0328	463.638	37.6297	70.1071	53.0001	35.0767	15.5839	21.9065	14.7087	54.4624	49.1295	2867.78	267.597	14.7479	58.3186	9.01812	41.0134	23.5547	53.3804	19.1325	10.2124	8.88734
51.8222	11.3299	31.9286	15.0368	29.1624	6.28594	13.3797	43.3769	30.6152	17.0285	5.75259	10.2274	40.3747	36.6397	35.0664	20.9272	124.862	8.23505	16.959	119.485	17.2178	54.764	450.54	66.3179	31.1736	37.402	73.4114	97.2256	23.576	424.332	51.266	46.7506	56.2654	46.0461	17.9756	10.4304	10.4304	102.654	77.5704	2957.08	158.542	15.0862	77.5206	9.27607	64.7504	31.987	57.5867	33.4217	13.6144	7.41957
47.9079	32.8258	36.6202	9.47772	38.9368	5.89152	11.6339	39.0879	31.7666	14.9987	6.03416	10.7096	22.4285	27.2977	36.295	29.5547	289.084	8.83461	13.3922	218.869	12.9561	37.4032	519.255	25.2885	23.3329	37.5439	52.8636	45.1203	17.4756	546.911	44.4806	68.561	58.1066	39.6631	15.993	12.6055	11.5731	68.3496	52.1447	2657.68	174.742	13.4881	49.1082	8.17517	46.4414	22.4285	60.5503	17.9216	15.6133	7.4515
53.4623	21.4039	36.6498	12.5373	29.8095	6.65882	17.6509	46.4278	32.3566	21.3864	5.61658	7.39884	34.8506	37.6973	35.2744	22.6226	229.932	8.75206	16.5344	171.553	14.0357	30.3004	422.829	33.1959	30.781	44.1935	63.1839	60.7212	37.7321	388.303	47.0052	52.4371	54.2163	48.7987	17.8719	10.9087	18.3867	82.718	84.7477	2400.4	173.046	16.32	82.2857	8.40569	40.3043	29.1122	49.9402	36.5005	16.4318	8.48698
44.1407	35.0408	28.0478	12.6698	39.0337	5.85349	11.0099	30.2196	25.8715	17.5699	7.11671	12.842	25.543	32.1727	38.1458	31.7247	204.821	8.89649	12.1337	267.271	10.8311	39.2069	616.458	40.0131	19.2792	32.2793	48.0365	49.7469	19.1287	518.227	37.6714	83.8266	57.8643	47.5229	12.1781	14.2661	14.1417	60.6964	51.1513	3354.75	325.915	12.3717	51.9577	10.0542	43.7694	24.9645	50.2786	23.2019	13.2002	8.25563
48.2974	32.9337	25.2981	12.8883	32.5501	6.89748	13.6819	33.1274	28.2587	14.9393	5.1399	10.9848	27.3722	33.0784	33.8903	25.3401	245.339	8.67019	14.4284	176.566	13.1569	36.7193	571.417	45.0318	31.3504	40.6579	48.5811	51.396	18.366	398.07	42.0105	55.8668	59.6359	35.5149	13.6126	13.6098	15.2599	73.5157	55.3161	2680.27	242.516	13.2427	53.186	8.85207	47.0044	23.8071	58.8581	27.6779	12.8675	8.37737
55.5716	24.9444	30.4833	13.2494	29.5791	5.63214	17.3752	45.3528	28.6105	19.6706	5.40822	8.39911	35.0379	39.6725	31.6827	27.7896	249.884	8.19485	13.33	187.515	15.7044	41.8617	608.958	26.5081	36.3602	44.2588	52.9005	42.9104	20.8553	482.341	42.1417	140.538	56.3325	42.5672	16.3063	13.9558	14.4249	75.4187	67.1322	2723.47	219.013	14.1737	65.0644	8.64982	50.3897	29.0121	50.1574	28.8534	11.4839	7.38675
62.5254	24.3415	32.254	13.7671	30.2254	6.62825	17.663	44.5767	30.139	28.1669	4.82962	11.4995	35.1105	44.7311	34.9743	20.2444	294.035	8.25171	16.0949	155.218	17.4697	39.8642	455.665	32.1964	46.8441	39.7138	61.0489	62.5505	26.5777	471.823	50.0199	30.1487	64.1088	45.4407	16.0672	10.8522	15.8209	78.5776	85.228	2426.7	189.971	17.6145	85.6591	9.81305	57.2244	32.0407	60.9	43.8879	13.6363	6.60973
64.7847	15.8501	32.8399	14.1049	20.4669	7.00722	19.3875	41.2196	34.1892	20.1837	4.94721	9.15142	39.9151	46.2346	46.5953	22.9674	140.009	7.5393	14.3454	152.543	22.6812	45.7806	500.924	40.389	45.2031	41.6435	59.7921	70.5553	30.9879	429.652	57.5905	60.0513	88.2225	66.0682	22.6877	12.1268	11.8864	101.078	74.549	2556.58	168.972	19.8703	113.642	9.0035	50.823	32.6276	66.0682	32.7923	13.756	7.64491
61.754	23.8882	32.0676	19.2464	32.2512	6.65931	18.1148	42.1403	32.7743	22.7805	4.75236	9.21207	35.9788	44.2627	39.2271	19.0404	264.562	7.05064	16.8554	163.132	19.2358	44.1962	336.568	36.5075	41.0943	49.3331	51.8728	83.2076	31.3232	400.984	64.1885	34.2009	70.7959	59.8184	16.8754	14.8401	12.2423	112.279	74.467	2600.94	215.503	17.5345	85.3321	12.0744	64.6687	42.1436	73.7103	31.6954	15.5836	8.46269
56.3004	20.5728	47.2124	16.2273	27.8265	9.05591	21.8081	49.3638	46.9971	32.0464	4.79748	8.9119	44.3807	58.7831	34.1789	25.5393	201.507	10.7261	19.9032	213.762	16.658	48.7489	320.165	49.7367	55.7776	58.1389	69.364	65.9059	37.2494	433.755	52.8539	56.605	84.2762	59.3995	16.5859	13.4508	12.2354	101.594	105.137	1987.45	179.739	21.3692	113.314	14.5323	61.4332	41.037	63.2158	39.2802	16.658	7.44635
52.9963	18.8482	37.8619	17.489	28.2389	6.45277	14.3376	55.6742	36.7448	24.4923	5.38414	8.80166	37.3233	43.0493	39.0172	22.4233	230.809	8.76404	15.9725	138.419	19.0754	55.0581	242.431	79.6833	33.7819	46.8001	62.9909	66.8885	25.0666	345.969	47.2798	44.8087	49.2597	34.4959	14.7884	10.1376	12.4861	80.0195	61.964	2122.47	184.748	14.1173	126.029	9.08544	51.9171	39.2462	55.5148	28.7055	12.4839	7.46744
54.4229	23.6774	36.013	14.1214	36.3378	7.30337	17.427	44.9783	32.5977	15.2985	5.35392	8.19993	30.0231	40.5519	39.4481	25.8593	166.483	8.52564	16.2483	151.886	12.0614	37.7188	421.401	27.3451	38.1836	44.5745	48.1428	94.6897	27.1283	470.727	40.2486	43.7387	52.7661	42.0785	15.8333	8.83315	13.7217	103.675	72.3883	2717.55	169.354	14.4408	42.0034	10.5734	66.3068	32.8472	59.888	31.399	21.247	7.92727
61.0072	25.4478	32.1727	14.7624	31.3287	7.21832	16.4714	49.3598	28.1874	21.9855	4.68761	9.61863	35.5308	53.7363	35.4515	23.9076	255.358	7.93255	14.4269	182.321	13.3199	48.6221	578.962	36.8862	43.0501	44.1666	62.8932	59.821	24.525	497.917	40.6323	44.2787	61.1563	45.0143	17.3486	9.21552	11.4615	79.3961	73.1077	2786.99	238.054	19.0841	65.7796	8.75707	49.0398	30.0214	52.0634	31.573	14.7586	7.5341
73.2757	12.1238	41.9562	14.2469	33.0155	7.48924	17.3613	47.9704	26.5138	17.0773	5.61564	9.52118	39.3106	41.365	35.397	23.3711	164.482	9.53096	15.1978	129.01	15.6318	52.2695	112.549	42.0607	54.2911	39.8824	69.068	64.2087	33.9977	225.18	46.2508	24.5553	69.0118	64.2536	21.934	12.2962	11.0725	88.4421	60.6869	1818.65	108.277	20.6761	69.7722	9.3486	56.1804	41.1796	81.9192	34.2996	15.4868	9.27593
59.3858	22.2777	45.2163	16.6563	24.7388	5.75213	21.409	40.1808	44.3955	19.7006	5.16858	9.52944	42.2812	50.6984	45.1793	22.6936	226.049	12.165	20.161	152.943	20.9709	40.1651	285.282	38.5069	44.7517	54.2663	54.0821	61.863	26.6795	357.899	58.488	18.3403	86.8063	58.0845	26.4741	7.55754	12.6414	88.9578	70.8777	2371.97	158.481	18.4013	96.5676	9.74194	63.913	32.7184	67.7348	28.8038	14.186	8.02454
38.2905	26.8351	35.6381	15.4334	29.5863	6.60652	15.6484	49.5892	32.1394	21.8896	5.46145	10.4119	27.5669	47.4429	32.3674	25.1551	196.215	10.6553	15.8087	128.821	13.7555	41.233	243.628	45.8503	29.4139	33.3081	47.6066	55.2225	21.4794	326.552	45.0517	28.8713	50.5743	34.1053	13.0617	17.2329	12.9145	67.2502	45.0755	1645.36	172.391	15.5179	74.0587	8.94979	44.002	24.8645	56.0972	24.6736	15.3026	7.84199
50.099	23.4461	33.448	13.2378	33.5338	6.00083	17.7491	46.604	29.5791	19.709	5.12183	8.99697	33.932	42.5641	35.5122	18.3227	258.745	8.40675	16.7877	134.204	14.075	42.8752	378.456	42.7891	34.9574	38.4197	63.7679	59.6972	23.6378	344.063	49.7658	31.2196	70.7933	59.5037	20.4175	9.2042	11.3594	87.9976	71.896	2543.1	165.75	16.2945	56.2112	10.4592	60.9586	29.6717	60.3922	34.2941	11.8943	6.98884
54.922	31.1603	34.174	14.7464	25.9223	6.71527	11.9555	48.8262	22.9659	20.2589	5.42094	8.14854	31.0169	23.1902	34.8585	31.6218	233.081	8.91138	13.9128	179.818	16.119	36.5578	600.195	37.1795	45.5335	37.046	40.1691	55.2387	25.832	705.121	38.836	125.481	43.6246	34.171	13.9348	9.04193	13.7477	73.5701	53.773	3406.04	278.467	13.6035	117.858	10.2135	49.8688	28.6548	52.9392	28.7024	22.8083	8.61025
60.7706	29.1893	29.1082	11.7561	34.9063	7.14979	18.793	35.9073	35.7922	15.8124	5.98926	10.3176	29.1311	39.4393	27.2432	24.4288	199.484	10.5563	12.8049	187.216	10.5357	48.296	575.346	35.0241	38.8964	42.6217	48.8358	52.0599	18.3588	394.762	45.0378	96.371	67.3755	40.9846	18.2889	19.6717	19.0351	72.1704	57.7598	2749.25	279.394	14.8736	55.9871	10.397	52.6001	24.2434	51.4344	22.2175	11.7947	7.18099
59.1896	15.2083	31.9113	11.8996	28.9777	6.56652	14.6845	47.1662	26.3995	15.2849	5.67539	7.73868	31.231	39.814	41.596	23.9051	183.162	8.28391	15.7537	202.544	11.8393	52.6569	585.001	53.3084	30.0668	35.015	54.3789	86.4889	25.1144	485.078	44.277	75.854	68.1887	52.1813	14.0097	8.53118	9.81077	66.7653	67.6221	2587.48	172.341	16.2123	73.1805	9.29912	53.5215	39.1001	69.3161	23.8822	13.269	7.22101
86.1314	18.4413	41.1709	17.6595	26.2697	7.63376	20.0743	68.6985	36.5399	26.1985	5.60006	8.37263	51.299	63.362	44.0079	16.5032	141.872	10.6729	18.3491	141.034	19.2475	40.2044	369.346	35.1762	40.7075	52.521	68.7379	83.3554	30.2739	313.89	66.5857	42.2295	78.1954	54.8692	19.303	9.10615	10.5697	138.472	97.9468	2713.28	162.423	21.2215	98.8991	11.0944	61.7186	55.704	73.1985	40.2162	18.9874	6.75411
48.5368	30.5798	26.7953	12.9298	29.7363	5.51988	13.4783	45.4686	31.4971	18.3483	5.63446	8.40138	25.5837	40.0611	38.6582	26.7315	236.83	8.01795	16.8086	152.804	12.7753	57.3545	578.579	32.3014	37.2112	39.4289	55.3261	58.1167	20.3199	458.552	58.7537	69.8132	61.0247	46.5548	16.4706	19.3175	15.9313	63.6816	65.1013	2877.18	258.534	15.3559	49.6457	8.40373	49.9857	29.8161	63.2266	30.9768	11.8653	7.40034
54.4147	27.7328	40.7117	15.4454	25.0231	6.83787	11.4405	49.1736	31.4888	17.3635	5.08446	9.6993	47.9328	39.2082	31.2538	25.532	222.343	13.2835	13.3737	155.975	14.4036	38.2531	546.644	97.3663	34.735	52.2955	45.8117	75.8583	20.6414	465.75	31.0465	81.9277	49.5158	45.3919	16.4494	14.2279	10.8246	81.5049	70.1336	2880.69	225.726	14.7622	76.4616	10.2619	41.9871	38.0357	61.7629	31.5619	19.168	8.72008
50.9515	11.4847	35.8186	15.2616	32.5046	7.19278	20.1852	45.8491	43.0512	20.1848	5.48993	11.7459	38.1203	52.5976	37.568	16.4759	188.553	10.1096	15.2432	140.883	20.2457	57.0949	447.128	55.3099	44.5546	50.2343	53.9591	63.2801	32.345	382.732	49.1907	51.8356	60.4833	46.3509	19.8779	11.4329	9.75355	91.8464	79.6838	2284.53	191.16	15.3249	80.8282	9.78811	58.9356	31.4612	65.8769	27.5132	12.6543	7.2442
65.0321	24.7195	33.7673	12.5136	33.3041	6.44227	13.1205	38.6521	29.5877	18.2798	4.94495	10.838	35.123	46.4937	28.2783	26.3778	261.438	8.48613	16.0336	194.796	15.0231	44.0487	654.862	51.4983	39.1881	43.3298	45.9976	50.9616	21.2563	393.243	48.6509	40.273	65.5945	41.0193	18.1768	14.7618	14.2454	84.6814	59.7882	2674.38	245.511	13.2086	64.7719	8.05857	50.4168	24.8742	53.3358	29.1781	12.3586	9.15034
59.2929	21.416	34.3697	19.4975	29.0269	6.67766	23.913	47.3715	38.8265	23.4153	5.65608	7.54934	37.707	53.1301	51.8999	18.2724	184.501	8.54933	16.0234	110.603	12.4996	33.3849	224.159	56.8423	35.8753	55.511	59.2324	59.1241	23.9535	497.824	52.9369	20.1903	65.0798	48.8403	22.651	13.6047	13.8235	107.582	87.093	2237.95	243.313	18.9409	83.4078	10.0924	53.5981	39.083	72.6947	40.0736	16.5008	7.39304
66.003	12.8978	38.9133	17.0053	25.3445	7.02677	18.1743	44.5842	37.2243	21.7184	5.351	7.98898	36.0951	47.2083	48.3287	17.4138	129.793	8.68925	16.6313	125.607	27.0548	47.4495	393.475	57.059	43.1432	49.2172	62.6014	75.584	35.7021	297.709	48.9617	26.2221	72.3613	51.0392	17.922	10.6821	11.713	89.2675	82.96	1962.6	163.014	15.6093	125.938	8.83309	52.1806	33.9229	47.4384	27.6239	15.8496	6.72785
61.4533	14.5943	33.8623	14.0019	33.0581	7.12842	15.535	53.7035	39.4226	23.9165	5.38044	7.91399	30.7279	31.1329	42.4822	26.0909	189.605	10.8445	15.1094	143.856	17.567	48.6066	374.549	66.8382	30.2904	47.4489	52.6208	56.7006	27.2946	400.199	54.8747	31.5332	56.1275	46.1169	15.4911	15.9484	12.241	66.2139	74.9199	2724.22	204.004	16.647	60.5643	11.7616	50.2179	35.3293	58.9952	34.04	19.1816	8.59474
53.7015	22.781	30.5396	13.0744	34.7879	8.08601	16.6979	42.3393	32.6712	19.4123	5.76292	9.47501	30.9149	44.9439	32.2303	17.2562	236.462	7.60911	14.6087	157.653	14.178	40.86	458.635	30.6787	35.3143	36.4387	60.7486	53.0582	30.6309	417.324	40.6644	40.9336	61.5181	48.6234	16.7864	12.5387	15.3771	76.8757	66.0686	2482.68	239.992	19.3861	66.6034	9.73773	41.4873	24.7681	54.0567	26.5346	11.3172	7.01728
57.4873	21.3846	36.2957	17.4436	29.759	7.82421	19.0127	51.9493	40.9757	18.4324	5.2775	9.7126	33.3344	44.2436	43.2471	26.046	190.918	12.7217	12.7409	169.691	20.0111	40.0701	337.536	61.7782	38.5853	50.8774	70.6214	72.2079	34.0987	373.888	57.3192	62.9723	79.8003	59.9214	19.4835	13.6023	13.0858	89.2449	83.0009	1838.39	187.937	23.6532	102.979	10.3745	80.5895	34.5997	59.2189	34.1012	15.1535	7.19232
63.3852	22.5028	38.6676	17.4141	29.2493	6.56199	12.9126	55.2338	27.5009	22.0967	6.20473	6.84089	24.8288	32.6602	39.4741	24.9786	221.134	8.03195	17.8149	140.516	14.9545	61.8083	373.311	27.9087	30.5649	37.4737	65.8386	66.9409	21.6971	366.255	54.2258	26.9137	65.2406	45.9109	11.03	9.46314	13.9821	98.7412	73.5842	3095.19	193.712	22.001	83.8034	10.315	68.1736	32.4323	61.1256	36.1554	16.3525	8.03318
81.2623	20.3197	44.3485	16.018	28.0176	7.17016	19.1622	63.2605	40.1152	32.3925	5.46421	8.26856	53.6474	44.6292	47.2398	20.5973	195.402	9.81146	17.2502	141.427	23.7686	47.1727	403.31	46.9839	46.8087	52.6853	73.8313	79.2536	32.3911	291.215	61.0139	52.8822	70.4218	55.272	21.8472	11.6398	12.1745	107.643	108.339	2616.37	190.198	18.2613	91.041	9.44983	74.7981	29.7879	73.1379	33.9837	16.6232	8.48973
57.9735	17.1388	30.8501	14.0215	28.0982	5.81196	17.6227	40.8921	35.9929	22.2169	4.45804	10.1838	36.1128	43.8008	38.0401	30.2423	165.566	10.787	17.0114	153.51	16.7041	50.2497	358.056	47.3914	40.5611	58.009	72.3908	65.69	27.1871	292.179	53.9896	46.2439	78.8002	52.0234	17.7907	11.0552	12.8183	80.3495	72.1422	2310.44	236.076	14.635	61.1514	7.96954	42.7306	31.789	44.954	30.9423	12.2321	7.66924
59.0853	23.809	31.0281	13.0597	35.3218	6.75722	17.708	42.7744	37.0437	16.835	4.61521	10.0058	30.8221	50.1366	30.8221	24.0459	255.897	8.70438	15.9384	150.346	12.7764	49.1818	509.978	39.2201	42.7952	39.3689	51.919	55.9327	24.2209	414.625	50.3475	65.0171	60.6928	52.1153	19.4959	14.4182	15.4605	78.5671	61.3264	2553.18	275.107	17.4279	73.4162	9.40598	68.7326	34.1861	59.9623	30.9445	14.6611	6.40902
65.4685	19.8371	37.5156	12.6437	27.7776	6.424	14.8054	54.3604	25.389	17.8715	5.51823	7.52334	31.3452	49.4025	39.7337	21.7063	250.924	8.64953	16.0167	121.515	16.4587	45.291	361.468	32.499	31.7226	49.4172	59.805	56.3991	23.7692	363.672	49.7152	33.0554	63.3463	46.0318	16.9506	8.62638	14.5743	79.0933	66.7373	2393.03	171.897	16.1046	55.9662	8.88004	51.2137	26.7789	57.7975	29.6416	15.7572	7.55912
42.3672	29.2153	30.8836	11.6878	37.7702	6.96991	16.1757	40.2235	32.5158	16.4783	5.27916	8.48921	34.8229	41.9238	35.3067	31.6284	248.336	9.10497	12.6996	158.095	13.6047	40.712	577.928	33.6432	39.3853	33.745	53.6291	60.0287	19.4238	456.549	42.6909	54.7046	54.9773	44.7775	21.3871	11.9878	14.9388	72.6558	62.3015	2189.61	159.698	16.4073	81.1711	9.61942	44.0451	28.1605	63.2693	26.3828	13.87	8.51104
58.617	26.69	35.9819	14.3708	35.7013	6.58328	17.2046	54.0446	29.7015	21.5527	5.67398	9.68133	26.7418	37.6223	30.9449	27.7363	269.858	9.63492	13.2807	166.218	12.5512	51.1338	444.987	48.8122	36.4179	44.9728	48.3645	61.1906	17.2762	519.374	41.6314	50.6505	60.5123	46.8897	15.7798	11.915	14.2554	61.2022	67.2819	2760.09	170.787	14.0691	68.2405	12.5584	51.0694	30.6553	68.7761	27.7616	15.7766	7.1059
40.1193	25.8143	31.0354	16.8792	41.6927	5.73911	13.1209	37.5014	34.5387	16.6513	5.91463	8.95528	29.6886	32.0459	28.5157	25.9631	254.893	9.54715	15.3617	215.717	15.7338	33.5799	558.287	29.4068	28.8416	44.4412	51.0056	54.9824	17.1375	508.282	44.9592	66.0818	57.9103	45.3719	16.3688	13.2179	16.3061	73.7027	56.3788	2923.44	291.401	15.9305	63.2811	7.96779	44.868	30.4749	41.5149	27.061	19.8698	10.1525
50.7943	18.1442	33.0915	17.1457	47.1727	8.83508	17.2116	35.5616	36.161	20.609	5.08342	9.52148	37.8948	42.1758	43.4416	32.4686	187.161	9.24759	14.8285	207.699	18.1442	45.486	627.364	45.1548	46.9155	57.2174	72.0784	54.7363	34.448	571.907	48.5483	90.0081	70.0652	45.4754	17.0429	13.3071	13.1166	102.476	71.3823	2644.23	272.642	17.4241	80.8283	8.74701	56.2383	30.4989	59.0701	38.1341	14.9719	9.02277
47.5301	16.8095	33.0628	19.3568	42.1018	5.74682	13.7504	45.2753	33.2953	21.5583	5.40738	7.34205	41.2579	43.0846	45.7844	24.0387	222.232	9.85335	15.7913	153.723	12.3715	29.5033	291.585	61.9012	34.9772	38.6158	52.4045	63.4372	20.9326	405.851	44.1069	49.0879	56.5132	46.3569	14.2719	10.4643	13.3228	63.4129	61.6946	2640.84	173.693	12.4702	68.9682	9.2535	51.1169	33.6421	78.367	29.5751	17.7061	7.68715
61.6397	18.1302	33.6083	12.4705	27.4643	6.77662	17.9036	47.9079	31.561	22.3172	5.31384	7.49477	32.633	45.6804	35.3974	18.053	199.314	7.78635	17.2001	97.9931	12.3903	42.8773	278.457	40.4877	46.1044	43.1379	56.1033	63.4255	23.574	482.709	47.5411	30.6361	76.7381	45.9254	16.072	9.62207	15.5162	81.9034	65.2242	2366.19	203.572	16.0891	72.6231	10.2924	50.889	35.065	64.7398	31.7146	13.7615	7.15704
54.2683	29.7528	19.6778	12.2247	29.3338	6.22805	16.7005	50.3311	28.6989	19.1291	6.00711	10.0033	23.3435	43.052	31.3222	28.7941	166.6	9.50309	14.1504	172.511	13.6794	43.318	480.356	49.0808	25.6371	44.1384	43.7467	50.4287	20.6096	473.85	35.4944	91.9578	53.6369	40.0512	13.749	12.5756	14.048	64.6744	55.6061	2611.08	245.344	12.5626	53.4533	9.48567	36.8533	25.2383	45.1228	25.8597	14.9366	8.79976
49.998	29.0277	28.6933	13.1769	26.6446	6.3902	12.0626	51.8507	26.5306	20.6319	5.41101	8.61859	31.5065	35.9407	36.3282	28.3252	228.406	9.57989	13.8628	153.74	11.0011	41.9551	459.618	51.5079	35.8658	40.7345	40.7093	57.1156	23.1167	309.259	45.0972	44.3327	42.4143	36.9592	19.9938	12.8071	12.59	89.5098	66.5302	2389.13	220.721	14.9361	58.9036	9.00943	41.5985	28.4914	57.5397	31.8754	13.368	8.11765
47.3804	24.0959	26.2801	17.1576	24.223	6.20021	13.8597	42.8808	28.8312	20.5557	6.34998	8.421	36.4997	31.6133	41.0531	31.2252	241.731	8.24479	13.6261	204.047	13.848	28.5608	633.297	23.1091	28.7903	49.5632	47.0803	44.502	26.533	473.215	41.5859	50.7764	50.0808	53.9307	18.195	14.7323	11.2371	78.0564	79.035	3025.4	280.693	13.6528	55.0439	8.4267	42.8522	25.7142	47.6624	26.0821	20.0337	7.39602
50.6896	36.8766	28.382	16.4212	22.0729	7.36438	16.1252	37.7371	28.8671	17.5991	4.66107	10.8244	31.1613	39.7422	35.2229	29.2709	293.988	9.66993	17.6002	153.134	18.6892	24.6786	503.608	40.4956	40.4178	38.7392	47.8082	57.5723	19.0169	457.724	50.5188	62.4614	66.7234	46.9326	15.9308	15.145	15.0827	74.6253	56.4755	2401.57	194.673	13.2212	63.3927	11.3573	47.4373	26.7166	51.517	31.3503	14.1206	8.66623
40.8316	15.4815	22.0401	13.0347	33.7115	6.61193	13.5415	38.7363	32.6046	17.9999	5.32537	9.4195	26.3929	32.2025	33.2725	30.3462	212.917	9.26203	13.1367	166.027	12.1761	34.9334	371.576	26.7281	27.622	39.8967	49.898	45.9043	20.0546	409.527	43.7207	60.4989	59.9489	36.3423	18.0338	12.3794	14.6954	64.541	44.7522	2801.01	387.2	11.5647	58.2423	10.5935	43.1804	29.1985	48.0049	27.0986	12.8071	8.27861
59.6466	25.8114	39.4748	16.7093	30.6927	7.31593	16.0691	55.3382	34.0564	19.0101	5.39321	9.45994	40.037	39.0146	39.2129	28.0258	252.47	9.62333	14.2252	180.104	13.7411	42.4266	390.33	32.4625	35.2949	57.6216	62.1595	71.4219	25.6491	478.556	44.7476	52.0392	59.2722	48.1829	17.3453	11.4243	12.953	92.3864	80.4582	2371	202.342	13.7314	78.129	10.7481	61.4564	41.3468	60.5275	27.6894	15.3572	7.31343
59.012	27.3103	28.2427	13.2563	32.4469	6.93964	14.8116	39.1402	29.0776	20.238	5.32082	11.361	25.9274	47.8703	30.2413	32.2975	319.186	8.87181	16.1515	162.326	11.3331	44.8024	496.661	29.5537	20.1884	45.2616	55.1174	60.1406	21.3629	536.752	56.9343	54.004	61.2402	35.8083	17.7978	12.9517	10.8229	67.1817	80.4532	2864.05	250.987	13.1508	58.5622	8.08424	53.3878	28.4124	49.4195	36.2029	20.4917	7.03198
54.2807	20.635	25.7861	14.0527	24.6869	7.48848	17.94	40.6751	38.9362	17.8362	5.47929	9.4681	28.945	37.1661	48.3097	22.4337	191.493	9.48579	15.3917	138.248	17.9683	45.5331	252.426	44.151	41.3358	45.5182	59.6039	72.0762	32.1326	297.522	51.2695	23.5321	69.2728	54.8687	15.0858	10.5399	14.2385	95.6042	69.1572	2013.95	113.159	14.6832	97.0926	13.2072	53.442	28.46	64.71	23.6076	11.4599	7.96787
34.6177	22.4489	38.1183	21.6216	25.2467	8.17225	12.3591	34.886	35.7502	16.4078	4.95902	9.94829	25.4979	32.9149	27.2355	26.9227	197.868	10.3334	13.1292	158.692	13.3179	47.1188	363.905	54.2151	36.0639	38.7764	53.3466	56.4673	21.0997	349.628	42.7242	40.8838	48.302	51.5765	15.3658	11.1609	13.3025	76.3607	63.8298	2504.45	199.748	14.3468	68.4113	8.53486	62.4212	24.3568	60.9	31.8841	12.0822	8.13693
47.4804	23.2069	27.0788	14.0429	29.7545	5.86649	15.0263	47.2608	28.6662	19.6192	4.87533	12.7857	28.9823	43.7536	33.6142	27.2012	290.873	7.4125	12.1944	130.191	12.8969	40.8163	436.582	36.87	30.4204	31.0888	46.2759	48.6055	20.3326	442.188	49.1001	66.1862	58.6119	40.3767	16.5944	10.2132	14.7387	61.0634	58.2544	2463.92	176.992	14.0424	62.5986	8.77878	52.029	22.2941	58.814	26.9565	13.4349	7.63988
53.101	30.5489	22.5409	14.4886	35.864	6.16278	13.3133	51.6279	27.4004	15.3669	5.03468	11.1098	20.7189	36.4388	30.984	28.5755	190.888	10.409	13.2804	154.356	12.3584	32.9632	471.152	36.9324	33.4259	42.0664	45.2439	55.916	18.5937	365.186	42.0251	52.0742	58.014	35.7684	15.5101	12.7189	16.215	83.4598	57.6763	2222.66	267.316	14.0049	83.95	7.92073	42.0938	21.3851	48.8321	23.7446	12.6538	8.41737
63.9341	30.8526	32.6831	13.1395	23.9239	6.88776	15.4901	39.7879	25.5975	17.4184	5.18883	9.85498	33.554	40.1154	34.8069	22.0455	255.405	9.704	14.5698	214.593	14.7445	38.8451	604.463	34.723	30.3863	38.3399	50.6226	62.9393	24.874	505.669	63.0066	53.8096	57.8806	46.9299	22.571	14.8414	15.4823	75.0481	72.0362	2917.89	216.815	13.0707	63.192	10.9101	53.6778	31.0579	70.4151	26.9474	13.7615	7.37407
62.3074	24.9594	45.5051	16.2344	32.873	8.69969	13.8215	46.9118	34.0055	24.6992	5.22583	9.09783	42.9575	46.0302	43.9029	27.569	261.004	10.158	14.6439	158.617	23.0478	48.5978	299.848	41.7683	40.8303	49.0227	58.9217	74.8482	27.2672	474.788	55.8634	42.9708	63.3558	66.1993	19.6656	9.13456	11.4924	111.662	87.2311	2449.77	217.191	17.1947	101.483	11.7466	80.3774	44.7093	75.6387	38.0464	13.4516	7.47618
49.2051	20.4329	35.9071	15.9939	31.1498	6.85165	15.3701	47.0146	36.3727	17.2089	5.615	9.93768	35.2421	27.7694	35.5273	28.5705	240.017	10.2839	15.1376	203.995	17.0593	33.1973	532.491	45.7006	29.5538	24.4276	48.2849	64.3604	24.2528	482.564	51.0443	70.5994	59.3669	45.9956	18.498	14.2336	13.2896	66.1319	71.1554	2775.23	300.664	14.2797	47.7297	14.1773	59.9265	30.2118	48.9675	26.6683	11.945	9.16676
66.5549	27.4386	35.9382	17.9067	18.9701	7.84627	16.3395	46.4255	35.3117	26.2595	5.41513	7.49391	34.3144	43.0977	39.4694	22.1239	192.041	7.44014	14.8192	140.797	17.4697	45.5483	380.15	49.6932	49.2721	47.4594	66.3042	62.3756	25.1067	337.4	45.3714	44.0104	64.7345	56.4174	18.3849	9.30977	16.785	89.0052	76.9309	2510.9	219.749	21.3526	102.565	8.47787	50.6751	36.1246	77.4108	31.4996	13.4	6.62921
59.8526	24.0541	28.2269	12.1252	27.9286	7.89261	15.4545	45.3839	28.5649	19.8032	5.1453	9.16759	29.4042	46.0151	40.4591	27.1961	244.956	7.72516	12.0214	143.035	15.8192	42.2573	325.561	48.7994	33.2733	33.0066	58.8539	45.8139	23.9072	329.809	42.4182	49.7124	52.5601	42.2951	13.5095	11.6875	11.1725	68.1179	62.0549	2197.46	217.863	14.6916	63.8765	8.0553	52.5396	30.8922	53.5145	38.7182	12.4725	7.2786
61.0297	17.9335	36.3497	13.5365	25.7839	6.2946	16.0526	45.1015	34.5099	19.8032	5.39263	10.0877	33.0793	43.2851	40.6139	24.5324	198.368	9.13696	18.6426	136.363	17.5079	54.0963	399.844	54.8531	36.9027	40.8768	44.0522	56.837	29.0941	382.01	58.5937	50.1699	63.6047	49.5066	21.274	17.9838	14.7377	90.7371	64.3002	2472.71	243.275	17.1217	76.4658	9.76502	51.2608	34.6419	48.3057	29.6945	16.1984	7.95793
61.8096	18.2071	38.5792	17.8011	24.7164	8.45494	17.7528	50.2816	41.358	23.2085	5.25014	8.80653	39.1309	46.6141	50.8487	23.3598	182.928	11.9242	16.8975	133.257	23.6699	43.6621	199.791	42.635	39.1829	60.4626	63.2028	75.412	30.8241	270.269	59.0423	19.5982	84.0993	51.1345	17.7552	8.7926	9.68011	125.176	75.7622	1991.06	120.573	17.7833	102.344	10.2494	60.4004	40.0272	68.1754	32.8217	16.9885	7.02263
71.1815	17.7017	45.2888	14.2696	30.4259	6.5682	16.9756	67.5628	38.0479	35.1165	5.10372	7.81151	52.4843	42.1095	40.2031	21.5707	140.258	8.25742	18.2509	151.257	21.3851	41.2148	535.051	44.8993	39.7338	42.6841	82.4101	71.5039	36.621	402.248	49.758	41.8946	65.4462	62.6154	18.1259	9.40262	11.1744	92.6725	101.229	2775.36	196.697	19.2296	116.72	9.63308	63.2645	35.94	62.0496	38.3405	20.9291	6.81863
42.689	23.6268	29.8684	12.8572	37.4568	8.24135	13.6587	54.8988	32.6989	11.9645	6.1815	7.91334	28.001	33.8927	25.7358	24.4958	251.033	8.76579	12.2696	156.373	16.2934	38.1633	322.381	38.4934	28.7514	38.5227	53.8582	58.9698	15.3109	374.494	50.2866	28.3903	56.8313	47.3754	21.4134	9.32111	11.013	78.7345	71.9653	2644.61	187.648	12.5109	81.7249	11.8239	47.4224	30.0163	73.6362	23.0518	15.7712	7.83777
74.922	22.0991	40.1735	15.5022	30.6428	7.92519	18.3683	49.7464	35.701	23.7167	5.45024	9.20374	49.41	44.4952	35.9986	24.7348	182.068	8.29509	18.6312	159.547	18.3914	56.9844	440.692	47.4191	41.2533	47.6562	77.071	68.1539	30.2751	519.937	58.2971	72.597	71.78	48.9665	19.4847	11.1051	11.6038	100.904	97.7168	2352.32	252.938	14.9337	118.607	11.0927	63.8822	42.158	69.4954	32.8673	18.4848	6.72345
61.4147	42.819	37.4024	17.2176	30.9797	6.11238	16.3508	39.9682	32.9043	27.6874	5.46462	8.16385	32.1446	40.082	36.0594	22.1475	389.82	8.57874	15.2427	168.454	22.333	45.4108	591.052	35.8754	29.9569	47.5729	60.0432	59.3733	32.7841	409.788	45.1719	39.8945	63.2292	56.1275	23.1726	14.593	12.5873	78.4506	90.3078	3504.81	272.412	12.8373	75.5192	8.74108	69.2715	36.1458	59.094	34.5501	15.039	7.09644
55.4522	25.2559	30.9812	14.3004	32.1096	6.39953	13.8687	48.0244	25.9876	17.7562	5.48992	11.6837	34.6873	39.7926	39.146	22.0645	174.659	8.33624	17.4519	108.371	12.9726	44.3771	483.81	38.5358	34.966	44.3816	55.6342	72.8081	24.1474	439.312	52.4859	70.5584	61.6055	37.0874	17.5509	11.4529	15.0816	128.093	66.726	2109.16	195.037	12.0389	62.9958	8.75672	53.7145	29.6472	63.1362	30.7156	10.7392	8.77307
82.5655	32.5525	39.2213	17.9485	32.6615	7.57887	15.8192	41.8739	35.4172	26.5529	5.28369	8.51681	39.6188	47.4078	38.5368	26.2865	199.998	9.47174	16.7331	131.409	24.9634	35.2154	387.907	35.6962	41.8855	55.4738	73.1953	79.1648	31.3485	389.036	53.4684	28.6285	71.525	56.3256	18.8334	13.4033	10.4735	103.152	83.9893	2359.11	234.05	19.493	95.0127	13.8275	68.9606	27.4074	66.3368	33.4459	13.4347	6.99322
60.4856	31.7927	34.576	14.7969	24.4245	6.4961	19.4658	60.1323	37.4825	23.5163	5.44303	10.3564	35.8964	43.5213	37.885	19.1325	258.855	7.16404	21.4138	135.728	15.8161	44.8803	474.791	42.0853	44.6775	48.2312	58.4438	58.4361	31.5264	403.761	50.5741	20.6117	63.8822	45.0312	18.0583	9.78228	13.86	77.5834	63.1509	2634.6	129.757	15.1168	85.5665	8.15841	52.809	33.2892	68.7655	29.6212	14.3989	8.8231
70.4503	30.5092	34.0871	13.9975	38.0291	6.57523	16.1945	46.1745	34.3662	18.9345	5.48475	10.9551	42.2579	42.9013	32.6543	28.8815	194.757	9.65553	17.387	148.436	18.0353	43.5257	482.176	39.3	34.955	46.3568	68.8452	73.2856	31.6652	625.077	47.7048	67.3374	66.7917	45.3422	16.1451	10.8945	8.83315	88.7524	60.4658	2597.41	274.712	14.3743	73.3835	8.71027	60.3018	22.8716	70.1394	26.1284	13.4126	7.16119
64.2351	17.2748	38.1102	15.4901	20.4482	5.67703	15.2068	47.7609	29.6072	18.8423	5.00356	7.73988	53.474	42.9615	35.5214	26.1026	252.492	8.74147	19.9117	120.798	11.6642	38.2027	500.458	37.5656	50.1406	44.0567	49.9643	60.2753	25.0467	388.98	38.6691	43.3254	62.3181	46.0463	14.3017	12.9147	15.1912	86.4857	65.413	2879.38	223.838	15.4628	99.6601	11.6528	59.1518	33.5389	46.7242	46.9328	35.3202	8.82177
54.4931	27.1973	34.2137	14.2923	30.2559	6.1844	13.4563	46.777	25.0783	12.772	4.69011	8.3283	30.5472	29.8088	27.9527	23.5826	193.295	7.88612	13.8271	149.696	12.6823	46.7445	332.056	38.7652	37.4532	44.4568	45.4962	53.3612	21.0384	377.717	43.3401	32.3624	69.8466	42.8601	18.1099	11.9745	16.5375	75.5584	61.8923	2286.27	128.967	13.7071	59.8519	7.8817	38.9584	22.3786	64.9108	23.5826	11.3207	8.22039
61.292	23.5931	37.1518	12.887	25.8463	10.6452	11.525	56.7803	28.7464	16.552	5.85515	9.5506	42.7266	40.8497	39.5568	23.2252	226.715	9.0191	14.4213	142.259	13.9552	57.1692	389.774	43.6515	39.6553	40.8566	47.4422	61.763	17.3301	400.447	43.6049	49.6856	53.2872	39.3474	16.912	9.43796	12.4836	90.1407	62.0922	2514.56	243.988	16.0679	63.5898	9.11131	47.6486	33.9036	59.7784	34.3543	24.9968	7.50582
67.0636	17.5716	32.9171	20.5565	28.4681	7.11243	17.0885	52.8346	37.8837	30.0689	5.01987	8.26239	44.1221	45.1807	35.145	22.5897	233.628	7.73111	16.2571	181.794	22.2863	39.4888	544.257	40.0928	37.6046	46.123	91.8654	70.2917	34.2498	430.915	49.6315	42.8279	61.6183	53.7173	18.269	9.51327	12.9133	92.9791	101.586	2967.84	221.309	23.3732	103.389	9.41331	61.6487	43.0566	62.6022	42.1764	16.4998	7.74636
[truncated: 151 more columns]
