# Supplementary material for: Selection and classification of gene expression in autism disorder: Use of a combination of statistical filters and a GBPSO-SVM algorithm
Source: PLoS One. 2017 Nov 2;12(11):e0187371. doi: 10.1371/journal.pone.0187371 (PMC5667738; doi:10.1371/journal.pone.0187371)
Supplement: S3 Dataset — This dataset contains 124 observations and 200 genes. (CSV) [file pone.0187371.s003.csv]

240849_at	1556314_a_at	233846_at	1554154_at	233443_at	242306_at	235775_at	224370_s_at	238023_at	230291_s_at	1555548_at	223168_at	224066_s_at	232421_at	202063_s_at	1560303_at	244630_at	1553600_at	228878_s_at	237643_at	204059_s_at	1558154_at	244268_x_at	1567237_at	244070_at	235072_s_at	242366_at	1555979_at	238821_at	228933_at	221948_s_at	1569362_at	236933_at	215137_at	217593_at	226573_at	1557322_at	217462_at	208138_at	224133_at	224810_s_at	201181_at	221954_at	211171_s_at	1566690_at	1563946_at	217413_s_at	239843_at	212848_s_at	233447_at
27.9923	32.4701	21.5221	27.4846	42.8506	10.6884	9.74852	5.60678	12.793	6.35208	28.8818	253.093	13.7646	12.2036	30.1057	8.54819	21.8899	30.2096	31.4108	23.1446	9.65407	34.957	186.645	15.0292	13.2262	616.343	529.563	25.3894	17.0739	113.661	44.0566	9.23907	38.683	47.6345	36.3094	49.6855	35.878	25.0886	36.3373	26.8477	2946.87	309.531	264.451	11.2321	47.3496	44.6062	48.3099	242.013	42.6295	10.2122
58.4512	39.0206	32.9582	34.0017	44.9442	17.6518	14.0203	5.90401	12.5437	7.10711	36.5338	316.392	17.5586	14.4262	28.1409	10.3252	40.0741	27.7315	45.7322	35.8905	12.0706	34.6151	144.706	14.6736	16.4439	532.065	508.925	29.1043	13.2533	44.4976	50.2972	7.46314	52.9771	61.2447	33.3641	54.7418	27.0411	38.8342	43.9974	59.3991	2959.14	297.259	327.923	14.3552	69.898	59.8853	85.4842	240.466	53.3666	14.2142
44.4214	17.175	26.5111	44.5615	44.4163	11.9362	12.0098	6.72517	12.0167	6.60134	30.3145	261.939	14.5583	16.5759	29.1797	8.38616	30.0464	32.1056	32.929	34.3207	12.54	41.4823	142.185	10.8699	14.7921	376.549	370.926	21.1355	21.9553	45.3835	45.8179	8.19566	45.0128	53.9064	32.3141	44.6521	18.3376	29.3813	41.4467	54.9195	2827.01	223.56	283.551	10.8289	52.362	59.8459	47.8392	157.773	57.0492	11.5731
47.2975	26.7468	26.6367	34.0849	43.7707	12.3205	8.50486	5.72581	14.709	5.28025	30.6684	191.969	17.037	13.7914	26.3619	8.51423	23.0303	31.6457	38.3921	31.3368	14.3987	41.4592	185.922	11.7055	16.6536	491.965	359.608	14.9264	20.6274	55.1809	41.0319	7.8559	39.501	52.1528	38.5322	43.3262	17.5381	23.8429	37.8336	46.9542	2256.55	241.451	237.032	11.8082	53.6367	57.6482	57.1473	280.658	50.7624	8.9114
55.3203	35.5281	28.8731	29.5607	39.8913	14.0303	8.94116	5.36562	14.1718	6.97612	24.2086	255.344	20.415	13.1569	25.8556	7.39522	29.2362	30.4182	48.5938	34.3777	12.9054	45.6163	179.937	16.8163	17.8783	633.67	629.488	22.5884	12.2354	55.946	36.8647	7.09755	49.0728	60.9189	28.5933	63.7943	21.6313	30.7157	47.3648	52.1372	2715.83	276.436	365.968	12.5018	53.0558	60.0534	69.4356	267.338	43.5145	11.5644
49.7249	34.8597	28.4738	44.9662	46.51	11.3906	8.57358	4.96891	14.2038	5.78061	30.1237	353.255	16.8768	14.0528	27.8569	8.85229	31.6399	29.4838	29.3919	28.2994	14.0989	38.1709	125.353	13.1252	11.4961	358.068	356.474	18.5742	15.2936	49.5678	36.3317	8.19351	50.3711	44.524	33.6582	51.5874	17.4988	25.6862	46.0233	41.7484	1982.05	196.813	263.129	16.2236	59.7715	53.618	60.4344	210.384	60.1564	8.14061
50.0404	29.4884	26.2159	31.4924	43.9046	14.3224	10.8595	4.99017	14.349	5.70567	35.8863	256.261	22.2273	14.0368	25.6216	9.42549	32.0858	31.1916	39.0725	32.2617	15.6846	34.2784	181.541	15.8603	14.2073	460.212	457.087	23.7903	12.3275	61.4963	37.6675	12.3295	46.8423	46.8395	47.7578	59.4373	22.8087	35.1636	48.955	57.0759	2611.26	268.597	281.343	13.0811	63.5232	65.9732	74.5692	220.387	50.1598	9.47532
50.4139	27.9209	25.4325	34.0352	37.2524	13.1574	11.0055	5.16433	16.744	5.88107	30.861	243.077	17.2226	13.0439	30.9583	7.51177	30.5163	31.1201	40.0425	33.518	14.2169	35.2966	230.594	15.0899	16.2882	689.981	574.035	22.4861	15.5493	114.283	42.2202	9.01274	50.0584	53.9477	41.1261	49.5753	32.6616	25.0111	49.0169	58.7035	2942.67	371.27	325.445	11.2434	54.5821	60.7294	65.4841	320.255	59.6713	12.021
55.7579	27.3472	32.6532	34.7602	40.6467	10.2308	10.1226	5.32152	14.3468	6.32105	33.1742	150.321	17.1352	15.2221	31.8618	6.9993	29.2282	34.5998	45.3913	39.53	20.1254	43.2754	167.733	13.6401	19.0886	583.852	402.613	18.5538	14.1939	49.8183	38.8714	10.5805	56.6611	62.6793	39.5245	52.853	17.9894	18.6617	51.493	56.6063	2690.45	238.631	306.483	13.9604	56.1645	61.3846	72.7765	206.215	45.0459	11.3244
47.108	28.5759	25.2652	35.9434	40.4657	12.9951	8.06452	6.14939	11.9568	5.58549	28.3357	212.966	15.0311	14.2945	25.4288	8.90182	29.0487	29.9593	36.2321	34.5137	14.5831	49.8549	154.42	14.6584	16.9447	555.461	362.382	21.6907	15.9675	90.8695	33.8099	8.13218	47.5467	57.2945	36.5427	57.8822	24.3931	26.54	40.6001	46.2513	2878.14	222.488	278.043	11.0822	50.6401	58.9731	52.9786	207.728	53.9324	11.9042
40.5874	23.6252	28.1981	26.6223	47.6245	14.9506	9.39179	4.87403	13.2713	6.17059	33.2344	191.555	17.6475	11.5234	26.1066	9.46351	28.6314	28.3891	28.1806	24.5466	10.8546	46.7239	167.096	14.4447	14.8557	441.231	366.129	17.4594	13.1604	66.745	40.1722	9.10328	42.6394	64.6406	31.96	40.0095	17.3572	23.6968	39.7029	43.47	2551	221.218	204.201	14.0963	49.0084	66.5546	56.2668	190.906	50.0412	8.51202
49.9113	32.4074	28.896	29.6124	42.9266	12.5508	9.77004	5.34803	13.3776	6.25845	27.4353	348.972	16.7149	15.0383	29.1874	7.32349	29.1707	37.0052	34.9574	34.4154	16.7135	40.9561	168.967	13.0701	17.9237	655.658	511.599	22.4689	14.8696	103.588	37.3343	8.77178	36.6848	53.9545	27.4202	56.3378	19.9448	29.862	38.2966	41.3401	2888.09	326.915	317.962	12.5176	53.5448	52.5508	61.2408	260.028	58.1301	12.6491
73.04	32.6809	36.5278	24.9042	60.774	12.6315	11.8377	5.2304	16.8443	6.86336	30.2818	311.518	18.786	18.4536	25.1211	8.27557	38.6521	30.9903	47.9616	54.1399	13.6844	31.4046	163.716	14.1828	18.6172	459.364	475.658	20.3623	16.9855	76.0619	37.0162	6.00516	39.7441	68.7679	40.015	50.8948	22.4248	26.2159	49.7494	53.1565	2322.8	195.692	287.485	16.3672	59.4583	55.3147	68.1539	189.644	64.0732	12.3242
35.52	33.5825	24.336	33.7904	37.7482	13.2347	13.2798	6.59755	14.081	6.21002	26.657	214.845	19.0334	16.4407	26.2096	8.16792	20.9036	29.1877	36.9907	29.9507	13.5024	33.9729	180.889	13.5193	18.6286	489.738	536.584	21.8228	15.5142	55.6952	39.009	9.53096	32.7473	54.7343	23.8858	33.1568	20.301	24.7532	42.7444	40.3558	2962.44	217.685	351.704	11.3674	56.9846	55.2871	59.4719	201.624	48.831	9.53033
65.4704	28.6038	34.2062	31.5652	46.7089	13.325	10.4543	5.34821	16.9005	7.58937	32.9736	356.749	18.4087	14.7757	25.5913	7.90362	40.3865	39.6498	50.5501	39.4947	12.6126	41.745	179.42	14.9246	18.4775	627.514	553.122	25.3636	14.8237	55.4419	39.1046	7.83947	49.2958	60.1857	25.3745	60.8968	27.365	33.7299	47.7271	51.8995	2591.16	247.124	342.441	12.8995	61.9672	56.8729	70.6662	297.7	58.8008	9.81309
32.6008	41.6346	22.2666	49.31	47.954	15.2788	11.0719	5.67498	13.2807	6.01841	29.7658	246.116	15.5825	13.8517	32.8116	7.1301	19.4218	26.9473	26.0187	26.1069	15.2065	40.4821	216.596	12.8727	14.4025	568.881	515.62	17.4787	17.5106	90.5176	32.2396	9.25578	40.7648	48.1201	58.5247	36.8232	29.1471	18.3591	32.4646	36.7201	3325.86	318.374	277.006	11.742	54.0857	59.4477	48.3648	296.118	51.8551	7.47855
56.5524	25.1966	19.0152	39.8567	48.2627	11.2851	10.2903	5.69491	17.801	7.872	25.2585	297.803	10.7826	13.3785	23.7901	8.453	14.9242	34.6921	35.7025	32.2004	12.0522	38.151	204.078	12.9695	13.206	386.476	416.31	20.8448	16.9618	32.5462	30.9915	10.605	33.8742	47.5253	26.5156	37.7131	20.8785	19.7579	38.3639	30.4604	2349.31	225.61	293.368	13.6654	56.8803	62.4458	36.0001	124.372	64.2494	9.87918
68.3758	16.2646	40.7537	28.8816	47.429	16.5353	8.89289	5.69491	19.014	8.24295	36.1776	166.282	23.3016	18.1673	21.7928	7.7118	31.5952	45.2105	51.9709	39.3389	13.9024	33.5961	142.377	19.5096	12.3748	229.617	336.563	34.5101	9.91746	52.2152	43.9413	7.78472	63.4328	81.622	46.9044	65.742	16.2741	40.4871	51.0447	72.0979	2098.18	183.646	255.219	15.1868	85.1951	69.953	96.6424	117.582	65.2255	13.3518
62.5951	16.9745	33.0177	28.4735	44.5158	17.0595	10.6124	5.54405	12.244	7.07994	31.9951	202.5	22.3678	14.5065	23.8528	8.18905	33.4365	32.5949	37.7242	35.3642	14.4674	43.0996	160.463	15.5563	17.4478	468.063	413.137	27.3793	9.55141	71.884	46.4034	8.34158	50.5836	58.8314	49.05	53.9813	18.7645	32.1652	46.4478	53.0507	3043.91	236.923	316.183	12.5228	58.8955	67.3677	65.1513	313.091	52.4687	10.6841
62.5679	13.1614	36.1959	28.0069	40.7642	14.2079	8.79399	5.55523	16.1481	6.61542	35.0334	189.357	25.3846	14.5194	23.1701	8.04628	42.1262	44.6678	48.917	40.179	8.15385	36.0446	171.989	22.8399	16.3691	383.59	390.261	27.8024	11.9956	45.8162	49.7066	6.88469	54.7241	64.7704	38.8695	59.0023	24.4755	38.8578	55.7655	57.5802	2278.17	209.526	277.944	12.8148	78.687	67.2809	80.2439	140.468	59.2869	10.2964
62.5581	38.003	30.8245	40.979	39.0526	15.98	9.30977	6.36316	14.1215	6.8546	30.4661	222.513	14.5557	13.6047	28.2027	9.01573	37.3057	33.9985	44.5086	48.7538	11.8192	24.9825	150.511	14.0178	17.7912	495.736	694.335	16.0482	13.3863	71.2226	42.0262	11.5146	38.216	54.9995	30.7197	50.6064	22.2895	37.3009	41.7037	58.7988	3178.1	301.525	409.475	12.4243	60.3146	55.528	66.1424	172.409	54.0994	8.79194
46.6406	17.9521	32.6319	30.198	44.7007	14.1258	6.8433	5.72576	12.5946	5.90148	26.6025	212.427	16.5054	13.6122	20.8698	7.1932	35.5378	32.1259	53.2223	41.2768	12.3795	48.8407	147.727	13.4995	13.8242	286.065	349.752	25.3805	14.7417	44.5733	34.0192	6.90784	45.6894	56.4977	37.2097	53.0365	18.7826	38.3361	43.2141	52.1119	2158.69	199.629	257.09	13.8539	62.6215	63.8805	69.1829	165.236	66.1131	10.7249
50.2465	36.2512	28.4782	45.1169	39.7899	9.80059	13.6051	5.89635	10.5861	6.12527	24.3191	362.467	15.6786	15.3407	32.2067	8.03558	27.0446	32.3965	37.6035	25.5128	20.9024	41.4865	181.354	9.04651	20.3746	593.613	578.29	20.9962	14.855	45.2945	40.2982	8.38091	32.0647	53.6873	40.3975	46.7497	19.5743	25.2138	40.8311	35.0559	3502.16	325.611	303.776	14.3601	61.7087	56.8926	46.2436	333.296	56.4798	8.47707
34.3379	28.783	26.6183	46.6285	34.8991	13.0438	11.3773	6.41673	12.1233	6.16189	27.1868	196.798	13.5305	14.9671	35.6342	8.53234	26.8879	24.3223	28.6306	27.5715	11.166	38.3886	211.06	11.5693	12.9487	666.502	551.611	16.3433	17.512	130.866	34.3996	8.93239	41.433	50.6927	52.1678	48.9092	44.9281	24.7047	42.5331	41.6563	3319.57	313.474	335.367	9.15142	51.9255	50.1847	41.6625	333.846	39.9711	9.28045
42.8661	28.5025	24.979	43.1337	34.5522	12.6698	10.7988	6.18107	15.2318	5.84541	29.8113	265.702	19.5386	17.2567	32.0893	7.7067	29.7642	35.9819	41.4478	33.4966	24.6037	38.7215	154.755	18.2281	13.7813	446.812	372.271	25.0834	18.3476	55.8157	40.6713	9.16395	42.3828	56.4159	33.905	47.7366	24.624	27.145	38.9119	43.0576	2348.69	251.435	359.052	11.5041	55.6552	54.6064	55.142	206.59	45.8354	9.80451
53.8538	44.3593	28.8173	34.0469	44.9084	13.8357	10.3735	5.36105	11.4563	5.81777	25.1071	292.452	17.6033	12.8336	29.369	7.34801	31.5169	30.7197	37.4713	38.8964	14.8501	40.1174	185.871	11.7983	20.2312	863.22	610.668	22.9489	13.7702	89.7544	30.5216	7.82444	44.5978	60.8696	29.3214	57.5589	32.873	31.0382	40.69	55.9087	3542.62	358.296	395.303	9.92081	49.7886	59.6642	68.6889	317.918	57.6602	10.2583
60.8422	31.2777	33.8355	33.1528	46.2496	11.091	13.2197	6.33648	16.6221	6.08533	24.2663	383.591	19.3956	12.9143	26.8682	7.99731	32.6145	34.1736	38.8245	34.3108	11.0072	31.7721	174.069	13.1906	19.5369	637.554	592.248	20.7662	14.0834	49.2174	40.3332	7.09301	46.2692	53.756	35.0945	61.8619	21.4512	25.4142	38.9977	54.8792	2558.53	267.905	370.913	11.2506	52.481	53.7522	71.0642	326.923	52.1001	11.8472
51.025	37.0701	26.7813	44.2159	35.5974	11.9111	9.79288	5.90881	11.9193	6.56977	24.6692	209.387	13.8227	14.2974	32.6911	9.21621	18.4473	29.942	25.5045	26.199	20.6068	33.165	167.12	11.3463	17.1807	574.126	433.472	17.1506	14.0807	64.0687	43.2009	9.5733	36.6199	45.4834	36.3482	40.4731	30.8379	22.5414	34.8064	31.0513	2692.72	265.513	361.442	10.9272	58.5433	49.8405	42.796	200.293	41.721	9.90771
44.7639	33.6171	25.36	39.6743	36.9716	14.0106	14.8644	6.35343	12.4111	6.03616	31.4535	274.95	12.2678	13.5241	30.0174	10.2009	17.4134	22.7071	35.1556	26.2704	16.7115	35.0699	216.452	14.7892	16.6811	493.23	520.008	13.2839	13.1149	56.6779	37.2138	8.60925	44.7996	63.57	55.6118	38.3073	18.1476	24.6618	34.176	39.41	2975.67	268.364	331.59	12.1086	51.1378	60.4765	48.1636	280.28	45.068	8.38676
49.9893	42.8387	31.9151	41.368	44.8207	12.6962	12.0779	5.78018	12.2448	6.36894	27.1351	341.395	16.7066	11.6502	37.5497	9.65386	26.9005	32.9044	34.5534	24.266	11.7352	34.8947	195.366	13.9662	15.7644	470.967	519.093	18.4598	18.8412	82.6396	45.0882	8.79201	46.518	56.8733	26.4756	40.36	26.842	31.4037	35.6574	43.5449	2695.77	150.745	363.828	12.5697	44.6714	52.7747	48.2204	173.559	54.9634	10.2107
45.8883	25.608	28.247	43.8598	38.3407	14.088	10.6549	5.82606	17.1497	6.31585	31.4467	365.057	18.892	13.8725	28.8645	8.54375	26.3263	32.8727	35.0446	28.8367	25.7591	37.2137	180.406	11.9131	15.4916	640.241	518.289	20.3548	17.0323	91.6028	48.9648	11.0307	47.6258	56.5132	41.6302	35.9994	20.7174	26.7618	44.6703	44.9124	2704.06	243.198	364.87	10.1037	64.0347	59.9743	57.4344	302.987	40.2985	10.6254
53.2713	30.6096	35.7893	35.6988	39.5247	11.9978	9.23222	5.18686	16.3481	7.0991	30.585	209.35	18.4936	13.1624	22.9667	8.77895	30.8859	44.5478	42.5205	42.3254	13.3027	32.994	158.066	15.8313	18.6225	599.708	497.714	25.9327	11.8822	57.0555	43.6129	7.94467	43.6604	61.7419	32.1337	64.1782	21.1174	32.5817	45.7548	51.458	2854.85	231.956	418.664	13.1077	64.5665	74.5995	76.2422	221.521	53.4772	11.5719
43.0786	39.6851	23.8621	45.7968	38.7301	15.2473	9.01735	5.82741	14.3312	6.85099	31.5798	319.193	9.88925	11.8591	29.6571	8.38717	20.4543	29.3471	32.5339	24.6789	11.986	33.7093	222.716	12.4053	14.8465	633.871	682.625	18.1092	17.6207	84.8488	34.494	9.42634	44.2773	42.9198	32.8832	36.1129	32.805	24.6556	37.0916	46.6253	3342.29	329.589	312.659	12.1123	64.802	47.8837	47.7229	273.814	59.5676	10.0152
44.6337	40.906	22.8767	43.8876	40.8629	14.4105	11.985	4.62606	17.0915	5.59253	31.5652	390.355	12.8595	12.2652	31.9953	8.64598	22.1636	33.4409	28.2821	26.5676	28.2347	35.2001	183.747	15.3525	17.7108	538.705	502.448	22.1284	15.3525	77.1852	36.8934	7.36374	44.7881	47.172	32.0107	46.1023	20.301	23.2375	42.8124	48.7359	3053.14	282.265	327.295	11.6474	63.4346	60.2679	50.521	226.72	56.0314	10.7539
52.6135	36.8341	41.1974	40.0696	50.2436	16.3593	9.92951	6.8655	14.1368	5.67679	24.0112	200.028	18.4133	12.0645	25.497	8.08499	39.11	28.8685	35.2293	38.4426	17.4508	48.5963	120.139	12.4624	17.0416	493.023	516.549	20.0043	15.376	50.3692	43.1231	8.9576	42.0511	50.4284	34.1428	47.4927	14.056	34.0988	44.1372	58.2108	3219.61	215.142	389.335	11.5272	47.3499	60.6483	57.5586	168.48	44.7819	9.36934
36.7974	43.1752	23.9397	37.0548	38.9181	13.7082	9.54239	4.60475	11.6445	6.04651	33.0867	280.297	17.5121	11.8675	31.3625	8.33381	22.679	32.5525	31.4505	25.4669	21.5835	29.7386	206.774	12.7756	16.0998	513.44	520.013	22.9944	20.0569	52.9777	32.963	9.01212	42.194	47.5732	28.7706	41.1166	19.2534	23.3194	34.3771	30.6858	2883.63	246.075	327.51	14.1263	61.8118	56.1724	51.6624	233.339	49.319	7.79753
51.3612	18.2347	29.6945	21.3018	49.0187	14.9283	8.55243	5.13075	14.4022	5.87248	34.3628	256.433	20.6319	17.0071	23.9069	8.04329	42.8283	26.4363	27.2551	37.5994	10.738	47.7175	185.661	12.5405	14.1085	681.355	469.063	31.3778	10.6408	39.4843	38.7866	8.20642	41.8874	64.2885	27.38	58.5055	13.7393	39.1271	55.9759	55.1362	2969.78	202.553	315.302	16.4329	52.3309	71.5989	82.2845	200.295	36.5571	8.9574
44.2479	19.9803	35.0094	31.9348	39.6824	15.0871	10.9231	6.10551	14.834	5.91232	29.9257	160.169	20.682	13.9499	24.0282	8.28787	34.392	39.5895	33.7498	40.4929	13.6429	47.5819	165.845	12.9695	19.7521	424	426.555	25.2741	14.2339	73.8251	38.5258	8.52377	44.7466	51.6725	24.9559	49.2885	15.0599	20.2051	53.5284	45.365	2549.45	184.919	340.685	12.193	64.3765	95.6842	57.2312	153.366	37.3202	8.33751
64.9668	13.4116	37.8368	27.7646	45.5079	17.2889	7.31795	5.63319	15.2378	6.11257	29.3474	182.6	16.7167	14.1449	22.5808	8.377	26.3632	31.3671	31.8737	29.9734	9.24771	54.4697	169.301	9.42575	12.2467	383.473	304.981	21.3507	11.9333	37.1655	51.3681	8.53454	38.7213	65.1165	35.2137	44.9276	12.8089	30.6648	38.4364	43.6059	2445.43	170.998	296.533	13.1614	70.7217	70.5943	75.0449	199.484	51.1593	9.73281
41.1524	32.6319	25.9132	29.7138	35.7928	12.6705	12.1364	5.38827	12.399	5.70285	25.064	252.507	20.015	13.0088	28.707	8.54249	28.297	30.6403	33.5704	29.2714	15.4494	29.5778	175.69	12.646	13.3009	424.12	493.555	22.5382	14.3587	64.39	37.3218	7.54886	45.0786	53.9458	42.0909	58.6674	20.726	25.49	44.7867	46.767	2820.1	268.422	351.142	10.6064	46.7941	53.2464	51.6558	178.019	54.4427	9.17882
45.7	17.6289	29.8234	26.1475	40.9685	16.6439	8.60052	5.23421	17.4583	7.23621	30.9942	218.53	20.6501	16.0443	22.8591	8.69347	29.1074	39.4366	43.0086	34.7643	11.7382	36.6319	151.615	12.6422	17.0045	351.483	410.635	20.1524	16.236	33.4123	31.5133	7.60194	46.0664	54.2354	38.3966	55.1448	16.7981	22.2827	41.4495	56.0288	2382.19	198.125	246.531	14.9501	64.9247	65.183	70.8491	165.116	59.7727	12.4379
55.1744	21.9752	31.5131	24.2509	39.5589	12.8524	10.9857	5.79203	16.9536	5.76673	31.5535	343.765	14.9873	16.2015	27.8958	10.5153	33.0146	29.3657	36.8051	28.7234	15.3544	41.792	147.156	14.8751	19.4402	469.8	558.986	22.8956	17.4623	70.7085	32.3764	7.89574	51.7024	55.8469	24.027	39.8943	15.5319	27.8989	37.7069	40.554	2729.16	212.537	259.588	13.9321	64.4893	97.3534	53.4672	186.034	60.8018	8.98753
61.723	27.8794	34.3418	41.3502	52.0444	15.5735	7.53567	5.25888	14.2889	7.22843	33.791	307.482	18.509	17.1904	28.8929	7.79943	35.9301	36.2325	40.6615	36.2964	11.8259	36.5911	167.076	13.6765	15.0482	561.18	640.573	21.2257	15.3666	37.9066	45.9563	10.1966	48.3166	61.3379	37.4236	51.8812	18.4073	42.4789	49.4308	63.0507	3089.68	340.443	316.341	12.8127	50.6508	80.2785	81.7463	245.977	43.6849	10.563
51.4947	54.1879	30.231	39.0749	38.0992	11.4445	9.66079	5.48277	15.6781	5.81887	30.8355	246.078	20.2864	14.6439	29.9142	8.18341	32.8092	28.4627	28.353	26.9294	12.6605	37.2501	183.455	11.0842	12.9232	600.793	413.344	18.0315	16.2262	55.0984	32.1976	10.1886	33.2201	61.5496	31.8945	36.7957	18.4511	25.4077	43.8368	46.5085	2973.18	281.322	263.878	12.3973	45.7103	56.4107	48.0962	260.064	51.2087	7.33925
56.1071	32.8897	33.6238	33.9432	46.8377	16.9009	9.54768	6.63734	15.7709	6.54095	35.6563	359.022	13.4978	12.4097	26.1432	8.64673	31.7847	42.5783	42.4528	37.5799	13.343	35.6577	191.886	13.8314	17.1909	487.735	670.937	26.4827	13.7172	33.8415	33.0872	6.76155	44.7811	51.3701	31.3496	59.0905	20.7311	33.6556	58.0054	65.8555	2985.38	289.046	388.259	12.4326	63.7432	61.7484	74.2814	228.86	46.0288	10.3258
45.8808	22.9648	34.4594	31.6526	43.6342	14.0289	10.2356	4.95902	12.9117	6.17255	24.0769	581.448	20.2258	11.4909	22.4409	8.77224	35.4718	30.3744	38.094	33.3597	9.39699	37.4149	138.451	12.457	17.4516	338.204	331.027	21.3084	18.7595	36.8563	44.2538	7.51841	40.5819	48.3235	29.0593	47.7172	24.6465	27.5586	46.2034	43.6344	2426.16	226.976	215.242	12.6425	57.5225	56.0299	55.9344	174.783	53.7307	11.0062
46.5105	35.9948	33.8827	32.1662	43.7115	12.2441	9.30161	5.69464	18.4293	7.48605	34.0753	369.515	22.9887	12.3287	22.4824	8.7569	35.5019	45.1382	41.9582	43.1504	11.0259	52.2451	156.3	20.4967	15.0854	334.012	403.536	30.9183	16.492	27.9531	58.2378	9.22033	45.0114	58.1656	32.8237	56.1948	20.3261	36.6805	51.013	55.63	2530.1	244.013	315.722	18.7379	58.1349	67.8622	92.367	182.011	60.5179	13.5572
51.3655	22.9191	32.7169	28.2594	44.3384	12.9782	11.8501	6.31434	15.6096	7.34208	31.7401	185.069	21.632	18.9836	24.0569	7.64821	31.3376	40.1693	42.6399	30.5954	13.5911	43.9844	123.928	14.2024	13.8123	451.653	425.283	23.3126	10.5874	64.1213	47.0168	6.85737	42.6638	71.5452	49.9098	64.3286	17.0868	24.5513	46.2289	54.1229	2163.59	183.363	230.354	13.8755	58.2221	58.3516	79.1785	151.73	57.5348	11.4826
40.2573	27.9305	33.3857	33.8926	35.9911	13.9886	11.4209	5.74986	16.2492	5.77591	30.6844	440.531	18.2293	13.9241	24.2559	8.17454	39.6952	35.145	45.5253	35.2857	13.2673	38.8351	169.478	15.8233	12.2586	537.867	411.744	31.7617	12.8166	46.3	46.8357	7.96235	53.2478	59.5645	34.7307	60.5637	13.2225	23.4043	43.6629	49.2851	2469.55	239.816	262.659	14.1591	60.1323	64.0463	59.8274	174.91	41.1608	10.1958
48.6401	32.5338	26.5349	33.4824	35.4922	13.6535	11.4135	5.3778	11.6158	5.48812	25.7451	269.027	23.2658	13.9629	31.5134	8.18311	29.321	38.3763	28.1654	22.3601	22.3186	27.4151	227.009	14.3794	15.1431	649.225	642.416	17.0269	14.2737	89.6403	30.1446	9.96855	44.4827	59.9979	33.6675	38.2889	31.0146	22.3297	37.7393	42.2859	3645.5	241.624	436.693	11.7459	50.9052	79.3292	55.1329	236.814	50.9986	8.90447
43.2425	27.0182	28.9258	31.6703	44.9531	11.7306	10.6785	5.7965	15.5308	7.3433	27.964	234.102	21.7078	12.4685	35.1942	8.18134	28.8701	30.0444	33.6017	37.82	12.5607	36.9805	219.569	13.3584	13.6437	448.208	522.32	23.4157	13.4058	111.135	42.1824	7.39232	44.3567	60.7276	20.462	50.188	15.6556	22.602	41.215	38.0933	2851.21	214.153	353.138	13.9594	41.1883	57.083	58.0131	188.431	54.4166	9.07499
54.8692	32.4756	27.6537	33.7379	43.3856	11.3277	10.8642	5.67677	11.8086	5.99388	26.1293	333.283	18.892	12.9298	28.5643	7.42948	29.7772	34.2232	35.2808	36.3127	18.9858	37.7893	166.27	11.2541	11.8042	642.939	538.71	17.1217	12.9913	109.007	35.3569	8.21703	48.3066	50.2292	24.848	52.6895	16.2766	24.9381	40.6399	48.0593	2974.74	285.805	350.754	13.2277	49.5283	55.3257	63.4751	321.025	56.2259	10.8046
31.4933	38.3899	18.3555	36.29	44.7115	11.5024	14.3214	6.28828	11.3449	6.29997	27.0647	271.437	14.953	13.6048	32.9193	8.47133	19.3113	29.3383	33.4324	31.2318	21.9065	28.0063	191.895	12.2686	15.5839	415.33	463.638	18.0328	14.7087	70.1071	35.2679	8.88734	37.6297	51.9964	35.3586	32.2128	20.7401	23.5547	35.0767	41.0134	2867.78	267.597	321.354	11.8297	53.0001	57.6627	49.1295	210.702	35.9361	7.93426
51.8222	11.3299	31.9286	29.1624	43.3769	15.0368	10.2274	5.75259	13.3797	6.28594	30.6152	124.862	17.0285	16.959	20.9272	8.23505	40.3747	35.0664	36.6397	31.1736	10.4304	54.764	119.485	17.2178	17.9756	450.54	424.332	23.576	10.4304	46.7506	37.402	7.41957	51.266	97.2256	66.3179	73.4114	20.5375	31.987	46.0461	64.7504	2957.08	158.542	233.084	14.9753	56.2654	84.7466	77.5704	151.503	60.3898	14.5371
47.9079	32.8258	36.6202	38.9368	39.0879	9.47772	10.7096	6.03416	11.6339	5.89152	31.7666	289.084	14.9987	13.3922	29.5547	8.83461	22.4285	36.295	27.2977	23.3329	12.6055	37.4032	218.869	12.9561	15.993	519.255	546.911	17.4756	11.5731	68.561	37.5439	7.4515	44.4806	45.1203	25.2885	52.8636	21.1275	22.4285	39.6631	46.4414	2657.68	174.742	385.057	11.7229	58.1066	58.6876	52.1447	206.698	62.66	10.4129
53.4623	21.4039	36.6498	29.8095	46.4278	12.5373	7.39884	5.61658	17.6509	6.65882	32.3566	229.932	21.3864	16.5344	22.6226	8.75206	34.8506	35.2744	37.6973	30.781	10.9087	30.3004	171.553	14.0357	17.8719	422.829	388.303	37.7321	18.3867	52.4371	44.1935	8.48698	47.0052	60.7212	33.1959	63.1839	14.3452	29.1122	48.7987	40.3043	2400.4	173.046	207.827	14.5922	54.2163	62.9152	84.7477	126.336	36.7707	10.7922
44.1407	35.0408	28.0478	39.0337	30.2196	12.6698	12.842	7.11671	11.0099	5.85349	25.8715	204.821	17.5699	12.1337	31.7247	8.89649	25.543	38.1458	32.1727	19.2792	14.2661	39.2069	267.271	10.8311	12.1781	616.458	518.227	19.1287	14.1417	83.8266	32.2793	8.25563	37.6714	49.7469	40.0131	48.0365	24.2442	24.9645	47.5229	43.7694	3354.75	325.915	466.29	9.99194	57.8643	65.79	51.1513	242.366	60.8923	9.53569
48.2974	32.9337	25.2981	32.5501	33.1274	12.8883	10.9848	5.1399	13.6819	6.89748	28.2587	245.339	14.9393	14.4284	25.3401	8.67019	27.3722	33.8903	33.0784	31.3504	13.6098	36.7193	176.566	13.1569	13.6126	571.417	398.07	18.366	15.2599	55.8668	40.6579	8.37737	42.0105	51.396	45.0318	48.5811	24.2855	23.8071	35.5149	47.0044	2680.27	242.516	329.05	11.8194	59.6359	51.5627	55.3161	265.849	42.4424	9.93296
55.5716	24.9444	30.4833	29.5791	45.3528	13.2494	8.39911	5.40822	17.3752	5.63214	28.6105	249.884	19.6706	13.33	27.7896	8.19485	35.0379	31.6827	39.6725	36.3602	13.9558	41.8617	187.515	15.7044	16.3063	608.958	482.341	20.8553	14.4249	140.538	44.2588	7.38675	42.1417	42.9104	26.5081	52.9005	17.707	29.0121	42.5672	50.3897	2723.47	219.013	328.653	13.4176	56.3325	45.3212	67.1322	301.804	63.3334	11.2769
62.5254	24.3415	32.254	30.2254	44.5767	13.7671	11.4995	4.82962	17.663	6.62825	30.139	294.035	28.1669	16.0949	20.2444	8.25171	35.1105	34.9743	44.7311	46.8441	10.8522	39.8642	155.218	17.4697	16.0672	455.665	471.823	26.5777	15.8209	30.1487	39.7138	6.60973	50.0199	62.5505	32.1964	61.0489	18.6489	32.0407	45.4407	57.2244	2426.7	189.971	243.57	12.6791	64.1088	64.2657	85.228	258.656	52.483	11.2058
64.7847	15.8501	32.8399	20.4669	41.2196	14.1049	9.15142	4.94721	19.3875	7.00722	34.1892	140.009	20.1837	14.3454	22.9674	7.5393	39.9151	46.5953	46.2346	45.2031	12.1268	45.7806	152.543	22.6812	22.6877	500.924	429.652	30.9879	11.8864	60.0513	41.6435	7.64491	57.5905	70.5553	40.389	59.7921	16.3407	32.6276	66.0682	50.823	2556.58	168.972	355.308	17.0353	88.2225	76.871	74.549	223.432	58.134	12.4201
61.754	23.8882	32.0676	32.2512	42.1403	19.2464	9.21207	4.75236	18.1148	6.65931	32.7743	264.562	22.7805	16.8554	19.0404	7.05064	35.9788	39.2271	44.2627	41.0943	14.8401	44.1962	163.132	19.2358	16.8754	336.568	400.984	31.3232	12.2423	34.2009	49.3331	8.46269	64.1885	83.2076	36.5075	51.8728	20.1233	42.1436	59.8184	64.6687	2600.94	215.503	226.826	15.6145	70.7959	66.7124	74.467	197.389	51.4006	13.769
56.3004	20.5728	47.2124	27.8265	49.3638	16.2273	8.9119	4.79748	21.8081	9.05591	46.9971	201.507	32.0464	19.9032	25.5393	10.7261	44.3807	34.1789	58.7831	55.7776	13.4508	48.7489	213.762	16.658	16.5859	320.165	433.755	37.2494	12.2354	56.605	58.1389	7.44635	52.8539	65.9059	49.7367	69.364	24.6083	41.037	59.3995	61.4332	1987.45	179.739	287.536	17.637	84.2762	65.3509	105.137	222.9	53.3892	17.9533
52.9963	18.8482	37.8619	28.2389	55.6742	17.489	8.80166	5.38414	14.3376	6.45277	36.7448	230.809	24.4923	15.9725	22.4233	8.76404	37.3233	39.0172	43.0493	33.7819	10.1376	55.0581	138.419	19.0754	14.7884	242.431	345.969	25.0666	12.4861	44.8087	46.8001	7.46744	47.2798	66.8885	79.6833	62.9909	13.3292	39.2462	34.4959	51.9171	2122.47	184.748	188.011	11.8036	49.2597	66.4407	61.964	159.543	58.655	13.0576
54.4229	23.6774	36.013	36.3378	44.9783	14.1214	8.19993	5.35392	17.427	7.30337	32.5977	166.483	15.2985	16.2483	25.8593	8.52564	30.0231	39.4481	40.5519	38.1836	8.83315	37.7188	151.886	12.0614	15.8333	421.401	470.727	27.1283	13.7217	43.7387	44.5745	7.92727	40.2486	94.6897	27.3451	48.1428	18.4746	32.8472	42.0785	66.3068	2717.55	169.354	350.792	13.9648	52.7661	84.3209	72.3883	126.198	52.7514	9.77023
61.0072	25.4478	32.1727	31.3287	49.3598	14.7624	9.61863	4.68761	16.4714	7.21832	28.1874	255.358	21.9855	14.4269	23.9076	7.93255	35.5308	35.4515	53.7363	43.0501	9.21552	48.6221	182.321	13.3199	17.3486	578.962	497.917	24.525	11.4615	44.2787	44.1666	7.5341	40.6323	59.821	36.8862	62.8932	17.7166	30.0214	45.0143	49.0398	2786.99	238.054	312.529	13.7283	61.1563	63.7934	73.1077	194.175	65.5435	13.2266
73.2757	12.1238	41.9562	33.0155	47.9704	14.2469	9.52118	5.61564	17.3613	7.48924	26.5138	164.482	17.0773	15.1978	23.3711	9.53096	39.3106	35.397	41.365	54.2911	12.2962	52.2695	129.01	15.6318	21.934	112.549	225.18	33.9977	11.0725	24.5553	39.8824	9.27593	46.2508	64.2087	42.0607	69.068	12.0449	41.1796	64.2536	56.1804	1818.65	108.277	315.397	16.9897	69.0118	73.7813	60.6869	61.3363	54.5884	11.9453
59.3858	22.2777	45.2163	24.7388	40.1808	16.6563	9.52944	5.16858	21.409	5.75213	44.3955	226.049	19.7006	20.161	22.6936	12.165	42.2812	45.1793	50.6984	44.7517	7.55754	40.1651	152.943	20.9709	26.4741	285.282	357.899	26.6795	12.6414	18.3403	54.2663	8.02454	58.488	61.863	38.5069	54.0821	24.149	32.7184	58.0845	63.913	2371.97	158.481	226.271	16.3675	86.8063	64.5327	70.8777	162.546	67.1506	11.5756
38.2905	26.8351	35.6381	29.5863	49.5892	15.4334	10.4119	5.46145	15.6484	6.60652	32.1394	196.215	21.8896	15.8087	25.1551	10.6553	27.5669	32.3674	47.4429	29.4139	17.2329	41.233	128.821	13.7555	13.0617	243.628	326.552	21.4794	12.9145	28.8713	33.3081	7.84199	45.0517	55.2225	45.8503	47.6066	18.5436	24.8645	34.1053	44.002	1645.36	172.391	184.941	11.3761	50.5743	52.1982	45.0755	162.259	64.2494	7.97531
50.099	23.4461	33.448	33.5338	46.604	13.2378	8.99697	5.12183	17.7491	6.00083	29.5791	258.745	19.709	16.7877	18.3227	8.40675	33.932	35.5122	42.5641	34.9574	9.2042	42.8752	134.204	14.075	20.4175	378.456	344.063	23.6378	11.3594	31.2196	38.4197	6.98884	49.7658	59.6972	42.7891	63.7679	15.3061	29.6717	59.5037	60.9586	2543.1	165.75	257.891	14.2375	70.7933	59.4803	71.896	134.433	51.89	10.7242
54.922	31.1603	34.174	25.9223	48.8262	14.7464	8.14854	5.42094	11.9555	6.71527	22.9659	233.081	20.2589	13.9128	31.6218	8.91138	31.0169	34.8585	23.1902	45.5335	9.04193	36.5578	179.818	16.119	13.9348	600.195	705.121	25.832	13.7477	125.481	37.046	8.61025	38.836	55.2387	37.1795	40.1691	19.0015	28.6548	34.171	49.8688	3406.04	278.467	389.148	16.2105	43.6246	77.3769	53.773	185.613	62.5933	7.25306
60.7706	29.1893	29.1082	34.9063	35.9073	11.7561	10.3176	5.98926	18.793	7.14979	35.7922	199.484	15.8124	12.8049	24.4288	10.5563	29.1311	27.2432	39.4393	38.8964	19.6717	48.296	187.216	10.5357	18.2889	575.346	394.762	18.3588	19.0351	96.371	42.6217	7.18099	45.0378	52.0599	35.0241	48.8358	26.6153	24.2434	40.9846	52.6001	2749.25	279.394	319.578	14.4721	67.3755	75.5158	57.7598	291.116	62.4229	10.2999
59.1896	15.2083	31.9113	28.9777	47.1662	11.8996	7.73868	5.67539	14.6845	6.56652	26.3995	183.162	15.2849	15.7537	23.9051	8.28391	31.231	41.596	39.814	30.0668	8.53118	52.6569	202.544	11.8393	14.0097	585.001	485.078	25.1144	9.81077	75.854	35.015	7.22101	44.277	86.4889	53.3084	54.3789	16.402	39.1001	52.1813	53.5215	2587.48	172.341	289.478	11.9565	68.1887	66.4801	67.6221	166.1	45.5945	8.97121
86.1314	18.4413	41.1709	26.2697	68.6985	17.6595	8.37263	5.60006	20.0743	7.63376	36.5399	141.872	26.1985	18.3491	16.5032	10.6729	51.299	44.0079	63.362	40.7075	9.10615	40.2044	141.034	19.2475	19.303	369.346	313.89	30.2739	10.5697	42.2295	52.521	6.75411	66.5857	83.3554	35.1762	68.7379	13.3962	55.704	54.8692	61.7186	2713.28	162.423	217.879	15.3988	78.1954	91.4188	97.9468	122.007	62.9425	15.933
48.5368	30.5798	26.7953	29.7363	45.4686	12.9298	8.40138	5.63446	13.4783	5.51988	31.4971	236.83	18.3483	16.8086	26.7315	8.01795	25.5837	38.6582	40.0611	37.2112	19.3175	57.3545	152.804	12.7753	16.4706	578.579	458.552	20.3199	15.9313	69.8132	39.4289	7.40034	58.7537	58.1167	32.3014	55.3261	19.113	29.8161	46.5548	49.9857	2877.18	258.534	318.368	13.9784	61.0247	68.1196	65.1013	228.166	57.9254	10.9257
54.4147	27.7328	40.7117	25.0231	49.1736	15.4454	9.6993	5.08446	11.4405	6.83787	31.4888	222.343	17.3635	13.3737	25.532	13.2835	47.9328	31.2538	39.2082	34.735	14.2279	38.2531	155.975	14.4036	16.4494	546.644	465.75	20.6414	10.8246	81.9277	52.2955	8.72008	31.0465	75.8583	97.3663	45.8117	22.5852	38.0357	45.3919	41.9871	2880.69	225.726	348.3	16.0324	49.5158	74.1672	70.1336	212.098	56.7193	9.46347
50.9515	11.4847	35.8186	32.5046	45.8491	15.2616	11.7459	5.48993	20.1852	7.19278	43.0512	188.553	20.1848	15.2432	16.4759	10.1096	38.1203	37.568	52.5976	44.5546	11.4329	57.0949	140.883	20.2457	19.8779	447.128	382.732	32.345	9.75355	51.8356	50.2343	7.2442	49.1907	63.2801	55.3099	53.9591	18.6586	31.4612	46.3509	58.9356	2284.53	191.16	256.294	17.2095	60.4833	70.5685	79.6838	166.723	59.9334	16.9456
65.0321	24.7195	33.7673	33.3041	38.6521	12.5136	10.838	4.94495	13.1205	6.44227	29.5877	261.438	18.2798	16.0336	26.3778	8.48613	35.123	28.2783	46.4937	39.1881	14.7618	44.0487	194.796	15.0231	18.1768	654.862	393.243	21.2563	14.2454	40.273	43.3298	9.15034	48.6509	50.9616	51.4983	45.9976	21.8968	24.8742	41.0193	50.4168	2674.38	245.511	330.543	12.0791	65.5945	65.2259	59.7882	284.732	55.1999	12.4779
59.2929	21.416	34.3697	29.0269	47.3715	19.4975	7.54934	5.65608	23.913	6.67766	38.8265	184.501	23.4153	16.0234	18.2724	8.54933	37.707	51.8999	53.1301	35.8753	13.6047	33.3849	110.603	12.4996	22.651	224.159	497.824	23.9535	13.8235	20.1903	55.511	7.39304	52.9369	59.1241	56.8423	59.2324	16.3112	39.083	48.8403	53.5981	2237.95	243.313	237.933	15.8737	65.0798	68.1128	87.093	144.694	43.3668	10.6907
66.003	12.8978	38.9133	25.3445	44.5842	17.0053	7.98898	5.351	18.1743	7.02677	37.2243	129.793	21.7184	16.6313	17.4138	8.68925	36.0951	48.3287	47.2083	43.1432	10.6821	47.4495	125.607	27.0548	17.922	393.475	297.709	35.7021	11.713	26.2221	49.2172	6.72785	48.9617	75.584	57.059	62.6014	16.7694	33.9229	51.0392	52.1806	1962.6	163.014	252.392	16.0582	72.3613	70.5819	82.96	163.22	71.2979	10.1529
61.4533	14.5943	33.8623	33.0581	53.7035	14.0019	7.91399	5.38044	15.535	7.12842	39.4226	189.605	23.9165	15.1094	26.0909	10.8445	30.7279	42.4822	31.1329	30.2904	15.9484	48.6066	143.856	17.567	15.4911	374.549	400.199	27.2946	12.241	31.5332	47.4489	8.59474	54.8747	56.7006	66.8382	52.6208	16.4936	35.3293	46.1169	50.2179	2724.22	204.004	341.911	12.3591	56.1275	56.3935	74.9199	191.502	65.189	10.7163
53.7015	22.781	30.5396	34.7879	42.3393	13.0744	9.47501	5.76292	16.6979	8.08601	32.6712	236.462	19.4123	14.6087	17.2562	7.60911	30.9149	32.2303	44.9439	35.3143	12.5387	40.86	157.653	14.178	16.7864	458.635	417.324	30.6309	15.3771	40.9336	36.4387	7.01728	40.6644	53.0582	30.6787	60.7486	16.0787	24.7681	48.6234	41.4873	2482.68	239.992	301.644	13.1763	61.5181	68.6088	66.0686	204.601	79.3967	10.4454
57.4873	21.3846	36.2957	29.759	51.9493	17.4436	9.7126	5.2775	19.0127	7.82421	40.9757	190.918	18.4324	12.7409	26.046	12.7217	33.3344	43.2471	44.2436	38.5853	13.6023	40.0701	169.691	20.0111	19.4835	337.536	373.888	34.0987	13.0858	62.9723	50.8774	7.19232	57.3192	72.2079	61.7782	70.6214	18.5644	34.5997	59.9214	80.5895	1838.39	187.937	210.141	20.275	79.8003	99.7657	83.0009	209.866	59.9745	17.48
63.3852	22.5028	38.6676	29.2493	55.2338	17.4141	6.84089	6.20473	12.9126	6.56199	27.5009	221.134	22.0967	17.8149	24.9786	8.03195	24.8288	39.4741	32.6602	30.5649	9.46314	61.8083	140.516	14.9545	11.03	373.311	366.255	21.6971	13.9821	26.9137	37.4737	8.03318	54.2258	66.9409	27.9087	65.8386	15.0307	32.4323	45.9109	68.1736	3095.19	193.712	328.739	14.9096	65.2406	86.1429	73.5842	133.099	50.5935	9.68861
81.2623	20.3197	44.3485	28.0176	63.2605	16.018	8.26856	5.46421	19.1622	7.17016	40.1152	195.402	32.3925	17.2502	20.5973	9.81146	53.6474	47.2398	44.6292	46.8087	11.6398	47.1727	141.427	23.7686	21.8472	403.31	291.215	32.3911	12.1745	52.8822	52.6853	8.48973	61.0139	79.2536	46.9839	73.8313	16.3384	29.7879	55.272	74.7981	2616.37	190.198	251.666	15.638	70.4218	87.1919	108.339	138.879	62.6807	14.9947
57.9735	17.1388	30.8501	28.0982	40.8921	14.0215	10.1838	4.45804	17.6227	5.81196	35.9929	165.566	22.2169	17.0114	30.2423	10.787	36.1128	38.0401	43.8008	40.5611	11.0552	50.2497	153.51	16.7041	17.7907	358.056	292.179	27.1871	12.8183	46.2439	58.009	7.66924	53.9896	65.69	47.3914	72.3908	17.641	31.789	52.0234	42.7306	2310.44	236.076	265.935	12.8131	78.8002	53.5673	72.1422	216.238	58.7485	11.8807
59.0853	23.809	31.0281	35.3218	42.7744	13.0597	10.0058	4.61521	17.708	6.75722	37.0437	255.897	16.835	15.9384	24.0459	8.70438	30.8221	30.8221	50.1366	42.7952	14.4182	49.1818	150.346	12.7764	19.4959	509.978	414.625	24.2209	15.4605	65.0171	39.3689	6.40902	50.3475	55.9327	39.2201	51.919	19.5549	34.1861	52.1153	68.7326	2553.18	275.107	324.453	11.6505	60.6928	60.4455	61.3264	184.396	63.6435	11.4265
65.4685	19.8371	37.5156	27.7776	54.3604	12.6437	7.52334	5.51823	14.8054	6.424	25.389	250.924	17.8715	16.0167	21.7063	8.64953	31.3452	39.7337	49.4025	31.7226	8.62638	45.291	121.515	16.4587	16.9506	361.468	363.672	23.7692	14.5743	33.0554	49.4172	7.55912	49.7152	56.3991	32.499	59.805	13.8439	26.7789	46.0318	51.2137	2393.03	171.897	246.79	13.1454	63.3463	59.1422	66.7373	154.984	60.3438	12.5795
42.3672	29.2153	30.8836	37.7702	40.2235	11.6878	8.48921	5.27916	16.1757	6.96991	32.5158	248.336	16.4783	12.6996	31.6284	9.10497	34.8229	35.3067	41.9238	39.3853	11.9878	40.712	158.095	13.6047	21.3871	577.928	456.549	19.4238	14.9388	54.7046	33.745	8.51104	42.6909	60.0287	33.6432	53.6291	22.8473	28.1605	44.7775	44.0451	2189.61	159.698	269.702	12.8879	54.9773	58.0378	62.3015	258.538	50.0647	13.4175
58.617	26.69	35.9819	35.7013	54.0446	14.3708	9.68133	5.67398	17.2046	6.58328	29.7015	269.858	21.5527	13.2807	27.7363	9.63492	26.7418	30.9449	37.6223	36.4179	11.915	51.1338	166.218	12.5512	15.7798	444.987	519.374	17.2762	14.2554	50.6505	44.9728	7.1059	41.6314	61.1906	48.8122	48.3645	15.3435	30.6553	46.8897	51.0694	2760.09	170.787	301.622	9.02194	60.5123	55.6083	67.2819	202.712	53.8879	10.8184
40.1193	25.8143	31.0354	41.6927	37.5014	16.8792	8.95528	5.91463	13.1209	5.73911	34.5387	254.893	16.6513	15.3617	25.9631	9.54715	29.6886	28.5157	32.0459	28.8416	13.2179	33.5799	215.717	15.7338	16.3688	558.287	508.282	17.1375	16.3061	66.0818	44.4412	10.1525	44.9592	54.9824	29.4068	51.0056	28.4653	30.4749	45.3719	44.868	2923.44	291.401	355.383	12.3494	57.9103	64.6775	56.3788	221.026	34.6488	8.48012
50.7943	18.1442	33.0915	47.1727	35.5616	17.1457	9.52148	5.08342	17.2116	8.83508	36.161	187.161	20.609	14.8285	32.4686	9.24759	37.8948	43.4416	42.1758	46.9155	13.3071	45.486	207.699	18.1442	17.0429	627.364	571.907	34.448	13.1166	90.0081	57.2174	9.02277	48.5483	54.7363	45.1548	72.0784	23.455	30.4989	45.4754	56.2383	2644.23	272.642	256.428	20.7136	70.0652	69.3472	71.3823	252.312	66.1284	12.4312
47.5301	16.8095	33.0628	42.1018	45.2753	19.3568	7.34205	5.40738	13.7504	5.74682	33.2953	222.232	21.5583	15.7913	24.0387	9.85335	41.2579	45.7844	43.0846	34.9772	10.4643	29.5033	153.723	12.3715	14.2719	291.585	405.851	20.9326	13.3228	49.0879	38.6158	7.68715	44.1069	63.4372	61.9012	52.4045	15.094	33.6421	46.3569	51.1169	2640.84	173.693	310.149	11.6912	56.5132	69.7856	61.6946	185.908	68.7643	10.3279
61.6397	18.1302	33.6083	27.4643	47.9079	12.4705	7.49477	5.31384	17.9036	6.77662	31.561	199.314	22.3172	17.2001	18.053	7.78635	32.633	35.3974	45.6804	46.1044	9.62207	42.8773	97.9931	12.3903	16.072	278.457	482.709	23.574	15.5162	30.6361	43.1379	7.15704	47.5411	63.4255	40.4877	56.1033	15.9655	35.065	45.9254	50.889	2366.19	203.572	223.975	11.7826	76.7381	75.2627	65.2242	143.497	62.8772	10.6832
54.2683	29.7528	19.6778	29.3338	50.3311	12.2247	10.0033	6.00711	16.7005	6.22805	28.6989	166.6	19.1291	14.1504	28.7941	9.50309	23.3435	31.3222	43.052	25.6371	12.5756	43.318	172.511	13.6794	13.749	480.356	473.85	20.6096	14.048	91.9578	44.1384	8.79976	35.4944	50.4287	49.0808	43.7467	23.5622	25.2383	40.0512	36.8533	2611.08	245.344	359.385	13.836	53.6369	55.4111	55.6061	198.292	52.1775	8.41748
49.998	29.0277	28.6933	26.6446	51.8507	13.1769	8.61859	5.41101	12.0626	6.3902	26.5306	228.406	20.6319	13.8628	28.3252	9.57989	31.5065	36.3282	35.9407	35.8658	12.8071	41.9551	153.74	11.0011	19.9938	459.618	309.259	23.1167	12.59	44.3327	40.7345	8.11765	45.0972	57.1156	51.5079	40.7093	15.1449	28.4914	36.9592	41.5985	2389.13	220.721	323.097	9.99693	42.4143	61.6703	66.5302	177.37	51.0207	12.1843
47.3804	24.0959	26.2801	24.223	42.8808	17.1576	8.421	6.34998	13.8597	6.20021	28.8312	241.731	20.5557	13.6261	31.2252	8.24479	36.4997	41.0531	31.6133	28.7903	14.7323	28.5608	204.047	13.848	18.195	633.297	473.215	26.533	11.2371	50.7764	49.5632	7.39602	41.5859	44.502	23.1091	47.0803	25.5942	25.7142	53.9307	42.8522	3025.4	280.693	274.122	13.4809	50.0808	55.1042	79.035	197.452	55.462	8.73411
50.6896	36.8766	28.382	22.0729	37.7371	16.4212	10.8244	4.66107	16.1252	7.36438	28.8671	293.988	17.5991	17.6002	29.2709	9.66993	31.1613	35.2229	39.7422	40.4178	15.145	24.6786	153.134	18.6892	15.9308	503.608	457.724	19.0169	15.0827	62.4614	38.7392	8.66623	50.5188	57.5723	40.4956	47.8082	16.7262	26.7166	46.9326	47.4373	2401.57	194.673	246.098	13.8429	66.7234	60.0379	56.4755	185.733	55.7772	9.81977
40.8316	15.4815	22.0401	33.7115	38.7363	13.0347	9.4195	5.32537	13.5415	6.61193	32.6046	212.917	17.9999	13.1367	30.3462	9.26203	26.3929	33.2725	32.2025	27.622	12.3794	34.9334	166.027	12.1761	18.0338	371.576	409.527	20.0546	14.6954	60.4989	39.8967	8.27861	43.7207	45.9043	26.7281	49.898	19.43	29.1985	36.3423	43.1804	2801.01	387.2	310.061	16.658	59.9489	58.5036	44.7522	291.201	69.8325	7.04187
59.6466	25.8114	39.4748	30.6927	55.3382	16.7093	9.45994	5.39321	16.0691	7.31593	34.0564	252.47	19.0101	14.2252	28.0258	9.62333	40.037	39.2129	39.0146	35.2949	11.4243	42.4266	180.104	13.7411	17.3453	390.33	478.556	25.6491	12.953	52.0392	57.6216	7.31343	44.7476	71.4219	32.4625	62.1595	16.9896	41.3468	48.1829	61.4564	2371	202.342	315.213	14.9467	59.2722	73.7652	80.4582	236.252	54.9188	13.4254
59.012	27.3103	28.2427	32.4469	39.1402	13.2563	11.361	5.32082	14.8116	6.93964	29.0776	319.186	20.238	16.1515	32.2975	8.87181	25.9274	30.2413	47.8703	20.1884	12.9517	44.8024	162.326	11.3331	17.7978	496.661	536.752	21.3629	10.8229	54.004	45.2616	7.03198	56.9343	60.1406	29.5537	55.1174	18.6406	28.4124	35.8083	53.3878	2864.05	250.987	345.353	9.71604	61.2402	79.1315	80.4532	202.771	59.7315	7.3087
54.2807	20.635	25.7861	24.6869	40.6751	14.0527	9.4681	5.47929	17.94	7.48848	38.9362	191.493	17.8362	15.3917	22.4337	9.48579	28.945	48.3097	37.1661	41.3358	10.5399	45.5331	138.248	17.9683	15.0858	252.426	297.522	32.1326	14.2385	23.5321	45.5182	7.96787	51.2695	72.0762	44.151	59.6039	15.345	28.46	54.8687	53.442	2013.95	113.159	189.883	16.7357	69.2728	75.5317	69.1572	135.994	56.2934	11.8354
34.6177	22.4489	38.1183	25.2467	34.886	21.6216	9.94829	4.95902	12.3591	8.17225	35.7502	197.868	16.4078	13.1292	26.9227	10.3334	25.4979	27.2355	32.9149	36.0639	11.1609	47.1188	158.692	13.3179	15.3658	363.905	349.628	21.0997	13.3025	40.8838	38.7764	8.13693	42.7242	56.4673	54.2151	53.3466	15.4685	24.3568	51.5765	62.4212	2504.45	199.748	341.643	15.6665	48.302	68.1539	63.8298	199.874	47.7842	11.1813
47.4804	23.2069	27.0788	29.7545	47.2608	14.0429	12.7857	4.87533	15.0263	5.86649	28.6662	290.873	19.6192	12.1944	27.2012	7.4125	28.9823	33.6142	43.7536	30.4204	10.2132	40.8163	130.191	12.8969	16.5944	436.582	442.188	20.3326	14.7387	66.1862	31.0888	7.63988	49.1001	48.6055	36.87	46.2759	16.5593	22.2941	40.3767	52.029	2463.92	176.992	231.101	12.712	58.6119	58.1412	58.2544	179.497	75.9677	12.4794
53.101	30.5489	22.5409	35.864	51.6279	14.4886	11.1098	5.03468	13.3133	6.16278	27.4004	190.888	15.3669	13.2804	28.5755	10.409	20.7189	30.984	36.4388	33.4259	12.7189	32.9632	154.356	12.3584	15.5101	471.152	365.186	18.5937	16.215	52.0742	42.0664	8.41737	42.0251	55.916	36.9324	45.2439	18.2413	21.3851	35.7684	42.0938	2222.66	267.316	274.344	13.983	58.014	60.9382	57.6763	217.487	41.5785	10.8964
63.9341	30.8526	32.6831	23.9239	39.7879	13.1395	9.85498	5.18883	15.4901	6.88776	25.5975	255.405	17.4184	14.5698	22.0455	9.704	33.554	34.8069	40.1154	30.3863	14.8414	38.8451	214.593	14.7445	22.571	604.463	505.669	24.874	15.4823	53.8096	38.3399	7.37407	63.0066	62.9393	34.723	50.6226	17.0556	31.0579	46.9299	53.6778	2917.89	216.815	278.523	14.3384	57.8806	76.1612	72.0362	199.939	47.5759	10.5729
62.3074	24.9594	45.5051	32.873	46.9118	16.2344	9.09783	5.22583	13.8215	8.69969	34.0055	261.004	24.6992	14.6439	27.569	10.158	42.9575	43.9029	46.0302	40.8303	9.13456	48.5978	158.617	23.0478	19.6656	299.848	474.788	27.2672	11.4924	42.9708	49.0227	7.47618	55.8634	74.8482	41.7683	58.9217	17.464	44.7093	66.1993	80.3774	2449.77	217.191	250.192	15.6038	63.3558	73.0559	87.2311	169.875	74.4571	15.8303
49.2051	20.4329	35.9071	31.1498	47.0146	15.9939	9.93768	5.615	15.3701	6.85165	36.3727	240.017	17.2089	15.1376	28.5705	10.2839	35.2421	35.5273	27.7694	29.5538	14.2336	33.1973	203.995	17.0593	18.498	532.491	482.564	24.2528	13.2896	70.5994	24.4276	9.16676	51.0443	64.3604	45.7006	48.2849	25.5848	30.2118	45.9956	59.9265	2775.23	300.664	308.152	12.5136	59.3669	56.1561	71.1554	294.259	56.91	11.6081
66.5549	27.4386	35.9382	18.9701	46.4255	17.9067	7.49391	5.41513	16.3395	7.84627	35.3117	192.041	26.2595	14.8192	22.1239	7.44014	34.3144	39.4694	43.0977	49.2721	9.30977	45.5483	140.797	17.4697	18.3849	380.15	337.4	25.1067	16.785	44.0104	47.4594	6.62921	45.3714	62.3756	49.6932	66.3042	18.1453	36.1246	56.4174	50.6751	2510.9	219.749	267.295	12.0976	64.7345	64.4788	76.9309	162.588	61.7351	13.6596
59.8526	24.0541	28.2269	27.9286	45.3839	12.1252	9.16759	5.1453	15.4545	7.89261	28.5649	244.956	19.8032	12.0214	27.1961	7.72516	29.4042	40.4591	46.0151	33.2733	11.6875	42.2573	143.035	15.8192	13.5095	325.561	329.809	23.9072	11.1725	49.7124	33.0066	7.2786	42.4182	45.8139	48.7994	58.8539	19.8145	30.8922	42.2951	52.5396	2197.46	217.863	249.548	13.0647	52.5601	48.3627	62.0549	243.394	65.5593	10.2996
61.0297	17.9335	36.3497	25.7839	45.1015	13.5365	10.0877	5.39263	16.0526	6.2946	34.5099	198.368	19.8032	18.6426	24.5324	9.13696	33.0793	40.6139	43.2851	36.9027	17.9838	54.0963	136.363	17.5079	21.274	399.844	382.01	29.0941	14.7377	50.1699	40.8768	7.95793	58.5937	56.837	54.8531	44.0522	15.9351	34.6419	49.5066	51.2608	2472.71	243.275	262.405	14.5726	63.6047	67.6713	64.3002	182.885	56.0062	13.1609
61.8096	18.2071	38.5792	24.7164	50.2816	17.8011	8.80653	5.25014	17.7528	8.45494	41.358	182.928	23.2085	16.8975	23.3598	11.9242	39.1309	50.8487	46.6141	39.1829	8.7926	43.6621	133.257	23.6699	17.7552	199.791	270.269	30.8241	9.68011	19.5982	60.4626	7.02263	59.0423	75.412	42.635	63.2028	16.9698	40.0272	51.1345	60.4004	1991.06	120.573	222.537	18.6727	84.0993	63.2584	75.7622	99.4132	56.4501	16.2487
71.1815	17.7017	45.2888	30.4259	67.5628	14.2696	7.81151	5.10372	16.9756	6.5682	38.0479	140.258	35.1165	18.2509	21.5707	8.25742	52.4843	40.2031	42.1095	39.7338	9.40262	41.2148	151.257	21.3851	18.1259	535.051	402.248	36.621	11.1744	41.8946	42.6841	6.81863	49.758	71.5039	44.8993	82.4101	17.2802	35.94	62.6154	63.2645	2775.36	196.697	274.658	14.937	65.4462	67.586	101.229	185.534	61.2717	17.4392
42.689	23.6268	29.8684	37.4568	54.8988	12.8572	7.91334	6.1815	13.6587	8.24135	32.6989	251.033	11.9645	12.2696	24.4958	8.76579	28.001	25.7358	33.8927	28.7514	9.32111	38.1633	156.373	16.2934	21.4134	322.381	374.494	15.3109	11.013	28.3903	38.5227	7.83777	50.2866	58.9698	38.4934	53.8582	13.6032	30.0163	47.3754	47.4224	2644.61	187.648	218.299	13.6661	56.8313	70.0383	71.9653	125.09	61.2685	9.13776
74.922	22.0991	40.1735	30.6428	49.7464	15.5022	9.20374	5.45024	18.3683	7.92519	35.701	182.068	23.7167	18.6312	24.7348	8.29509	49.41	35.9986	44.4952	41.2533	11.1051	56.9844	159.547	18.3914	19.4847	440.692	519.937	30.2751	11.6038	72.597	47.6562	6.72345	58.2971	68.1539	47.4191	77.071	19.2669	42.158	48.9665	63.8822	2352.32	252.938	265.042	14.9586	71.78	72.5432	97.7168	202.079	62.8661	13.5675
61.4147	42.819	37.4024	30.9797	39.9682	17.2176	8.16385	5.46462	16.3508	6.11238	32.9043	389.82	27.6874	15.2427	22.1475	8.57874	32.1446	36.0594	40.082	29.9569	14.593	45.4108	168.454	22.333	23.1726	591.052	409.788	32.7841	12.5873	39.8945	47.5729	7.09644	45.1719	59.3733	35.8754	60.0432	18.5369	36.1458	56.1275	69.2715	3504.81	272.412	266	14.8944	63.2292	77.363	90.3078	160.305	57.2795	10.6885
55.4522	25.2559	30.9812	32.1096	48.0244	14.3004	11.6837	5.48992	13.8687	6.39953	25.9876	174.659	17.7562	17.4519	22.0645	8.33624	34.6873	39.146	39.7926	34.966	11.4529	44.3771	108.371	12.9726	17.5509	483.81	439.312	24.1474	15.0816	70.5584	44.3816	8.77307	52.4859	72.8081	38.5358	55.6342	16.9632	29.6472	37.0874	53.7145	2109.16	195.037	226.355	11.0015	61.6055	66.2959	66.726	145.72	72.7669	11.1131
82.5655	32.5525	39.2213	32.6615	41.8739	17.9485	8.51681	5.28369	15.8192	7.57887	35.4172	199.998	26.5529	16.7331	26.2865	9.47174	39.6188	38.5368	47.4078	41.8855	13.4033	35.2154	131.409	24.9634	18.8334	387.907	389.036	31.3485	10.4735	28.6285	55.4738	6.99322	53.4684	79.1648	35.6962	73.1953	13.5435	27.4074	56.3256	68.9606	2359.11	234.05	252.217	20.8427	71.525	71.6573	83.9893	144.225	73.7112	14.834
60.4856	31.7927	34.576	24.4245	60.1323	14.7969	10.3564	5.44303	19.4658	6.4961	37.4825	258.855	23.5163	21.4138	19.1325	7.16404	35.8964	37.885	43.5213	44.6775	9.78228	44.8803	135.728	15.8161	18.0583	474.791	403.761	31.5264	13.86	20.6117	48.2312	8.8231	50.5741	58.4361	42.0853	58.4438	15.1383	33.2892	45.0312	52.809	2634.6	129.757	223.893	11.9133	63.8822	86.6563	63.1509	106.483	70.1676	12.6524
70.4503	30.5092	34.0871	38.0291	46.1745	13.9975	10.9551	5.48475	16.1945	6.57523	34.3662	194.757	18.9345	17.387	28.8815	9.65553	42.2579	32.6543	42.9013	34.955	10.8945	43.5257	148.436	18.0353	16.1451	482.176	625.077	31.6652	8.83315	67.3374	46.3568	7.16119	47.7048	73.2856	39.3	68.8452	20.7593	22.8716	45.3422	60.3018	2597.41	274.712	312.698	17.6748	66.7917	86.5145	60.4658	194.324	43.3125	10.8968
64.2351	17.2748	38.1102	20.4482	47.7609	15.4901	7.73988	5.00356	15.2068	5.67703	29.6072	252.492	18.8423	19.9117	26.1026	8.74147	53.474	35.5214	42.9615	50.1406	12.9147	38.2027	120.798	11.6642	14.3017	500.458	388.98	25.0467	15.1912	43.3254	44.0567	8.82177	38.6691	60.2753	37.5656	49.9643	16.241	33.5389	46.0463	59.1518	2879.38	223.838	301.926	10.9337	62.3181	66.352	65.413	198.792	43.6828	15.5658
54.4931	27.1973	34.2137	30.2559	46.777	14.2923	8.3283	4.69011	13.4563	6.1844	25.0783	193.295	12.772	13.8271	23.5826	7.88612	30.5472	27.9527	29.8088	37.4532	11.9745	46.7445	149.696	12.6823	18.1099	332.056	377.717	21.0384	16.5375	32.3624	44.4568	8.22039	43.3401	53.3612	38.7652	45.4962	17.8347	22.3786	42.8601	38.9584	2286.27	128.967	276.574	12.6078	69.8466	62.6938	61.8923	164.848	45.2152	8.88729
61.292	23.5931	37.1518	25.8463	56.7803	12.887	9.5506	5.85515	11.525	10.6452	28.7464	226.715	16.552	14.4213	23.2252	9.0191	42.7266	39.5568	40.8497	39.6553	9.43796	57.1692	142.259	13.9552	16.912	389.774	400.447	17.3301	12.4836	49.6856	40.8566	7.50582	43.6049	61.763	43.6515	47.4422	12.6997	33.9036	39.3474	47.6486	2514.56	243.988	303.546	16.4509	53.2872	75.3685	62.0922	172.006	53.8759	8.93592
67.0636	17.5716	32.9171	28.4681	52.8346	20.5565	8.26239	5.01987	17.0885	7.11243	37.8837	233.628	30.0689	16.2571	22.5897	7.73111	44.1221	35.145	45.1807	37.6046	9.51327	39.4888	181.794	22.2863	18.269	544.257	430.915	34.2498	12.9133	42.8279	46.123	7.74636	49.6315	70.2917	40.0928	91.8654	18.1523	43.0566	53.7173	61.6487	2967.84	221.309	340.727	16.8745	61.6183	69.9445	101.586	197.642	51.4487	17.9363
[truncated: 151 more columns]
