# Supplementary material for: Selection and classification of gene expression in autism disorder: Use of a combination of statistical filters and a GBPSO-SVM algorithm
Source: PLoS One. 2017 Nov 2;12(11):e0187371. doi: 10.1371/journal.pone.0187371 (PMC5667738; doi:10.1371/journal.pone.0187371)
Supplement: S4 Dataset — This dataset contains 124 observations and 200 genes. (CSV) [file pone.0187371.s004.csv]

240849_at	1556314_a_at	233846_at	1563946_at	217593_at	228878_s_at	244268_x_at	238035_at	233443_at	230291_s_at	215137_at	1558154_at	1553600_at	241458_at	227356_at	242306_at	235775_at	1554154_at	228933_at	233871_at	237643_at	1566690_at	209159_s_at	242980_at	208819_at	224370_s_at	241170_at	237707_at	221948_s_at	238023_at	232421_at	230300_at	1557446_x_at	223168_at	217462_at	202254_at	219495_s_at	242366_at	219461_at	223167_s_at	217413_s_at	1555979_at	233546_at	1567590_at	210341_at	207084_at	234411_x_at	235889_at	208878_s_at	204059_s_at
27.9923	32.4701	21.5221	44.6062	36.3094	31.4108	186.645	564.745	42.8506	6.35208	47.6345	34.957	30.2096	68.8227	827.422	10.6884	9.74852	27.4846	113.661	8.7867	23.1446	47.3496	14.8059	6.80985	1427.25	5.60678	6.28076	10.827	44.0566	12.793	12.2036	67.2727	19.9288	253.093	25.0886	126.399	74.6122	529.563	14.7024	202.661	48.3099	25.3894	7.88326	14.4981	14.1197	13.6415	26.7107	35.429	392.756	9.65407
58.4512	39.0206	32.9582	59.8853	33.3641	45.7322	144.706	439.918	44.9442	7.10711	61.2447	34.6151	27.7315	68.0138	762.013	17.6518	14.0203	34.0017	44.4976	14.6798	35.8905	69.898	17.1345	8.9712	2060.82	5.90401	7.81972	10.5053	50.2972	12.5437	14.4262	33.5558	17.3848	316.392	38.8342	114.402	55.2679	508.925	13.7117	260.28	85.4842	29.1043	9.86462	12.2587	18.999	16.1012	53.3838	22.0687	346.39	12.0706
44.4214	17.175	26.5111	59.8459	32.3141	32.929	142.185	513.694	44.4163	6.60134	53.9064	41.4823	32.1056	54.9394	626.76	11.9362	12.0098	44.5615	45.3835	10.0801	34.3207	52.362	11.7372	11.5011	1983.29	6.72517	6.84368	12.9597	45.8179	12.0167	16.5759	64.5607	29.18	261.939	29.3813	100.269	71.7377	370.926	16.0809	151.467	47.8392	21.1355	12.564	15.2262	14.6208	17.4885	26.3161	17.1778	322.035	12.54
47.2975	26.7468	26.6367	57.6482	38.5322	38.3921	185.922	486.053	43.7707	5.28025	52.1528	41.4592	31.6457	70.087	694.981	12.3205	8.50486	34.0849	55.1809	9.57445	31.3368	53.6367	17.3485	7.36541	1398.65	5.72581	6.57807	12.2193	41.0319	14.709	13.7914	61.7077	24.4655	191.969	23.8429	103.171	79.4614	359.608	14.0173	184.49	57.1473	14.9264	7.4547	14.1333	12.2888	13.0104	25.9173	21.7269	487.098	14.3987
55.3203	35.5281	28.8731	60.0534	28.5933	48.5938	179.937	591.296	39.8913	6.97612	60.9189	45.6163	30.4182	51.3565	929.915	14.0303	8.94116	29.5607	55.946	10.1004	34.3777	53.0558	16.8463	8.75338	1470.98	5.36562	6.56263	10.2172	36.8647	14.1718	13.1569	52.4795	40.9376	255.344	30.7157	112.525	75.2276	629.488	14.958	236.556	69.4356	22.5884	8.4487	10.7841	16.4011	19.201	27.9708	28.9826	444.662	12.9054
49.7249	34.8597	28.4738	53.618	33.6582	29.3919	125.353	386.682	46.51	5.78061	44.524	38.1709	29.4838	41.9607	674.495	11.3906	8.57358	44.9662	49.5678	9.57828	28.2994	59.7715	16.3997	8.66485	1186.31	4.96891	5.72334	8.72495	36.3317	14.2038	14.0528	53.2485	28.9257	353.255	25.6862	93.2547	67.6031	356.474	13.8479	173.044	60.4344	18.5742	10.3633	13.1096	14.8561	16.3288	31.7904	20.2536	287.293	14.0989
50.0404	29.4884	26.2159	65.9732	47.7578	39.0725	181.541	615.188	43.9046	5.70567	46.8395	34.2784	31.1916	57.7639	838.501	14.3224	10.8595	31.4924	61.4963	11.9965	32.2617	63.5232	18.4739	8.61372	1472.3	4.99017	7.15992	10.742	37.6675	14.349	14.0368	52.8915	18.9313	256.261	35.1636	95.9639	65.0223	457.087	15.1113	182.617	74.5692	23.7903	7.45507	12.782	15.099	16.4322	27.4334	21.9685	458.82	15.6846
50.4139	27.9209	25.4325	60.7294	41.1261	40.0425	230.594	843.469	37.2524	5.88107	53.9477	35.2966	31.1201	67.0394	1324.53	13.1574	11.0055	34.0352	114.283	10.0148	33.518	54.5821	17.3934	7.725	808.592	5.16433	6.36143	13.4151	42.2202	16.744	13.0439	75.1704	19.6664	243.077	25.0111	133.234	86.7749	574.035	13.8496	277.233	65.4841	22.4861	10.396	11.929	16.7283	14.5307	26.6673	28.2413	526.469	14.2169
55.7579	27.3472	32.6532	61.3846	39.5245	45.3913	167.733	570.46	40.6467	6.32105	62.6793	43.2754	34.5998	47.5197	735.564	10.2308	10.1226	34.7602	49.8183	10.2386	39.53	56.1645	21.6326	10.1816	1280.35	5.32152	6.17544	9.21766	38.8714	14.3468	15.2221	67.9195	32.5064	150.321	18.6617	82.8925	74.8696	402.613	17.7692	215.27	72.7765	18.5538	8.84335	12.5456	14.3474	17.9681	31.635	19.5157	453.434	20.1254
47.108	28.5759	25.2652	58.9731	36.5427	36.2321	154.42	546.154	40.4657	5.58549	57.2945	49.8549	29.9593	66.5109	656.137	12.9951	8.06452	35.9434	90.8695	10.0975	34.5137	50.6401	15.989	8.71741	1562.75	6.14939	6.36846	14.9208	33.8099	11.9568	14.2945	59.7725	14.9109	212.966	26.54	138.796	75.5047	362.382	13.2195	231.006	52.9786	21.6907	7.59629	10.9956	14.7844	15.0814	26.1728	24.3234	365.055	14.5831
40.5874	23.6252	28.1981	66.5546	31.96	28.1806	167.096	459.553	47.6245	6.17059	64.6406	46.7239	28.3891	53.4658	693.089	14.9506	9.39179	26.6223	66.745	10.6255	24.5466	49.0084	15.8522	7.14144	1030.19	4.87403	5.87192	15.4656	40.1722	13.2713	11.5234	56.0044	22.8008	191.555	23.6968	95.5348	55.5407	366.129	14.8486	124.465	56.2668	17.4594	8.01935	11.5939	13.9257	12.1092	31.2738	20.7068	372.282	10.8546
49.9113	32.4074	28.896	52.5508	27.4202	34.9574	168.967	581.03	42.9266	6.25845	53.9545	40.9561	37.0052	57.5526	957.047	12.5508	9.77004	29.6124	103.588	11.0639	34.4154	53.5448	14.6943	8.75238	1463.4	5.34803	6.11564	10.8208	37.3343	13.3776	15.0383	62.9533	19.001	348.972	29.862	131.157	72.1153	511.599	12.3012	216.569	61.2408	22.4689	8.08435	13.0509	14.0318	15.1538	27.1843	26.894	443.786	16.7135
73.04	32.6809	36.5278	55.3147	40.015	47.9616	163.716	503.633	60.774	6.86336	68.7679	31.4046	30.9903	49.9861	728.508	12.6315	11.8377	24.9042	76.0619	12.3054	54.1399	59.4583	19.1695	7.53175	1516.45	5.2304	7.23861	10.9762	37.0162	16.8443	18.4536	32.743	25.0583	311.518	26.2159	85.0164	53.6383	475.658	17.098	172.909	68.1539	20.3623	8.89301	12.172	17.5347	17.7407	38.7652	24.313	372.359	13.6844
35.52	33.5825	24.336	55.2871	23.8858	36.9907	180.889	584.822	37.7482	6.21002	54.7343	33.9729	29.1877	48.4074	608.258	13.2347	13.2798	33.7904	55.6952	11.1545	29.9507	56.9846	13.1067	7.79163	1564.8	6.59755	6.41198	14.1749	39.009	14.081	16.4407	60.8729	32.176	214.845	24.7532	125.734	72.3751	536.584	14.8871	202.64	59.4719	21.8228	7.76226	12.6743	13.4583	13.7506	28.7213	20.2627	427.236	13.5024
65.4704	28.6038	34.2062	56.8729	25.3745	50.5501	179.42	538.501	46.7089	7.58937	60.1857	41.745	39.6498	46.9445	639.166	13.325	10.4543	31.5652	55.4419	14.214	39.4947	61.9672	19.968	8.64815	1275.37	5.34821	7.60983	9.01405	39.1046	16.9005	14.7757	47.1241	37.4657	356.749	33.7299	80.8143	63.9557	553.122	15.6382	190.737	70.6662	25.3636	7.34573	12.365	16.8811	16.7586	33.1225	22.9444	475.402	12.6126
32.6008	41.6346	22.2666	59.4477	58.5247	26.0187	216.596	449.29	47.954	6.01841	48.1201	40.4821	26.9473	79.4845	902.297	15.2788	11.0719	49.31	90.5176	10.6941	26.1069	54.0857	13.9487	7.69187	1474.77	5.67498	6.74692	12.1316	32.2396	13.2807	13.8517	71.186	69.6745	246.116	18.3591	151.176	79.88	515.62	13.0455	220.096	48.3648	17.4787	9.36966	9.8299	11.8443	11.1386	31.4907	25.8143	385.289	15.2065
56.5524	25.1966	19.0152	62.4458	26.5156	35.7025	204.078	567.523	48.2627	7.872	47.5253	38.151	34.6921	62.0038	728.878	11.2851	10.2903	39.8567	32.5462	9.03981	32.2004	56.8803	14.2369	8.11916	1540.99	5.69491	6.52744	15.8233	30.9915	17.801	13.3785	54.0186	20.9574	297.803	19.7579	78.0605	71.2165	416.31	18.2334	162.577	36.0001	20.8448	11.1305	11.2943	13.6654	13.7468	25.7862	22.1297	274.486	12.0522
68.3758	16.2646	40.7537	69.953	46.9044	51.9709	142.377	344.609	47.429	8.24295	81.622	33.5961	45.2105	56.6715	708.727	16.5353	8.89289	28.8816	52.2152	14.5176	39.3389	85.1951	15.3636	10.2772	1312.26	5.69491	6.69155	11.1047	43.9413	19.014	18.1673	43.9264	25.1576	166.282	40.4871	72.3226	53.4541	336.563	14.2574	142.238	96.6424	34.5101	6.15532	13.7226	17.8304	14.8857	42.4633	19.6506	346.714	13.9024
62.5951	16.9745	33.0177	67.3677	49.05	37.7242	160.463	419.156	44.5158	7.07994	58.8314	43.0996	32.5949	56.697	762.713	17.0595	10.6124	28.4735	71.884	10.4435	35.3642	58.8955	16.4501	8.58534	1470.93	5.54405	6.5886	9.7697	46.4034	12.244	14.5065	49.5598	21.6731	202.5	32.1652	127.278	69.8076	413.137	12.8484	180.505	65.1513	27.3793	8.89923	13.0479	14.0568	14.1313	40.7278	27.2706	430.122	14.4674
62.5679	13.1614	36.1959	67.2809	38.8695	48.917	171.989	467.821	40.7642	6.61542	64.7704	36.0446	44.6678	45.7484	612.796	14.2079	8.79399	28.0069	45.8162	10.8388	40.179	78.687	23.9051	9.77518	1211.68	5.55523	6.15141	10.7599	49.7066	16.1481	14.5194	44.7057	29.7861	189.357	38.8578	87.2425	50.243	390.261	17.9128	193.893	80.2439	27.8024	6.55485	16.449	15.6108	16.5471	31.3163	25.7843	362.56	8.15385
62.5581	38.003	30.8245	55.528	30.7197	44.5086	150.511	553.795	39.0526	6.8546	54.9995	24.9825	33.9985	70.1479	740.227	15.98	9.30977	40.979	71.2226	18.2392	48.7538	60.3146	15.9464	7.19936	1933.38	6.36316	6.51171	20.6071	42.0262	14.1215	13.6047	47.3189	51.025	222.513	37.3009	107.837	71.8951	694.335	14.5479	170.171	66.1424	16.0482	13.1761	15.4986	13.6378	24.1217	53.1478	21.0119	292.659	11.8192
46.6406	17.9521	32.6319	63.8805	37.2097	53.2223	147.727	462.431	44.7007	5.90148	56.4977	48.8407	32.1259	39.6122	531.193	14.1258	6.8433	30.198	44.5733	11.683	41.2768	62.6215	17.2903	8.90372	1510.87	5.72576	6.36456	10.413	34.0192	12.5946	13.6122	44.7804	45.7154	212.427	38.3361	91.5926	53.991	349.752	14.3399	138.705	69.1829	25.3805	5.78743	14.9205	12.897	17.0805	39.4745	20.9014	343.084	12.3795
50.2465	36.2512	28.4782	56.8926	40.3975	37.6035	181.354	642.942	39.7899	6.12527	53.6873	41.4865	32.3965	67.6837	795.825	9.80059	13.6051	45.1169	45.2945	9.43279	25.5128	61.7087	14.286	8.39642	1728.46	5.89635	9.78212	11.82	40.2982	10.5861	15.3407	65.2703	18.6956	362.467	25.2138	103.449	70.0539	578.29	16.6548	253.431	46.2436	20.9962	9.57988	11.8307	14.4609	15.5873	37.4841	23.5167	436.366	20.9024
34.3379	28.783	26.6183	50.1847	52.1678	28.6306	211.06	590.788	34.8991	6.16189	50.6927	38.3886	24.3223	82.1738	1175.14	13.0438	11.3773	46.6285	130.866	11.1535	27.5715	51.9255	14.0516	8.41543	1579.63	6.41673	5.46145	10.9287	34.3996	12.1233	14.9671	70.4106	25.2706	196.798	24.7047	170.183	90.9387	551.611	14.4305	258.125	41.6625	16.3433	8.4437	8.5417	11.1344	12.7925	25.8134	44.0484	444.693	11.166
42.8661	28.5025	24.979	54.6064	33.905	41.4478	154.755	556.46	34.5522	5.84541	56.4159	38.7215	35.9819	67.5096	652.387	12.6698	10.7988	43.1337	55.8157	10.0014	33.4966	55.6552	13.4527	6.85822	1104.45	6.18107	6.84464	12.1346	40.6713	15.2318	17.2567	97.4071	16.6571	265.702	27.145	100.12	107.776	372.271	15.792	219.959	55.142	25.0834	8.09668	13.8844	14.3602	16.5619	30.4013	12.7121	372.988	24.6037
53.8538	44.3593	28.8173	59.6642	29.3214	37.4713	185.871	611.417	44.9084	5.81777	60.8696	40.1174	30.7197	78.8712	937.739	13.8357	10.3735	34.0469	89.7544	10.8913	38.8964	49.7886	15.1357	8.39855	1918.89	5.36105	6.28199	11.3561	30.5216	11.4563	12.8336	58.3572	20.8254	292.452	31.0382	124.29	67.3259	610.668	14.2663	318.686	68.6889	22.9489	11.7718	11.4126	12.614	17.4333	30.3617	24.0832	439.585	14.8501
60.8422	31.2777	33.8355	53.7522	35.0945	38.8245	174.069	550.978	46.2496	6.08533	53.756	31.7721	34.1736	53.3164	653.797	11.091	13.2197	33.1528	49.2174	11.1007	34.3108	52.481	20.0672	8.12424	1345.34	6.33648	7.04293	8.24784	40.3332	16.6221	12.9143	55.0088	30.8072	383.591	25.4142	95.7482	60.1577	592.248	16.7529	228.987	71.0642	20.7662	9.23953	12.4089	15.5856	15.9397	31.0873	21.2585	534.126	11.0072
51.025	37.0701	26.7813	49.8405	36.3482	25.5045	167.12	625.25	35.5974	6.56977	45.4834	33.165	29.942	56.5598	862.36	11.9111	9.79288	44.2159	64.0687	10.1061	26.199	58.5433	14.3284	9.72475	1586.97	5.90881	7.36535	11.4138	43.2009	11.9193	14.2974	64.7899	28.5199	209.387	22.5414	115.731	75.1367	433.472	14.2352	207.615	42.796	17.1506	9.65375	10.5632	11.6299	14.8666	25.7276	19.3219	404.308	20.6068
44.7639	33.6171	25.36	60.4765	55.6118	35.1556	216.452	535.701	36.9716	6.03616	63.57	35.0699	22.7071	60.5893	1050.18	14.0106	14.8644	39.6743	56.6779	9.60524	26.2704	51.1378	15.0391	8.64735	1701.92	6.35343	6.59873	11.3495	37.2138	12.4111	13.5241	42.8083	45.0398	274.95	24.6618	126.863	76.6388	520.008	14.7055	211.646	48.1636	13.2839	8.60267	12.9035	12.5799	12.1368	26.7251	23.7646	428.354	16.7115
49.9893	42.8387	31.9151	52.7747	26.4756	34.5534	195.366	566.247	44.8207	6.36894	56.8733	34.8947	32.9044	60.1318	1001.82	12.6962	12.0779	41.368	82.6396	9.36276	24.266	44.6714	15.7644	8.15139	1564.21	5.78018	7.18505	13.7279	45.0882	12.2448	11.6502	69.9539	28.108	341.395	31.4037	116.374	79.639	519.093	15.8696	225.229	48.2204	18.4598	9.86764	16.9771	13.3685	17.5102	35.2368	26.1955	459.202	11.7352
45.8883	25.608	28.247	59.9743	41.6302	35.0446	180.406	510.923	38.3407	6.31585	56.5132	37.2137	32.8727	54.0997	975.591	14.088	10.6549	43.8598	91.6028	10.6011	28.8367	64.0347	20.1562	8.27335	1402.07	5.82606	6.09517	10.3498	48.9648	17.1497	13.8725	49.4588	16.4549	365.057	26.7618	141.35	90.113	518.289	13.7265	228.996	57.4344	20.3548	7.7428	12.3017	12.9546	14.2362	22.9418	21.2548	474.713	25.7591
53.2713	30.6096	35.7893	74.5995	32.1337	42.5205	158.066	592.67	39.5247	7.0991	61.7419	32.994	44.5478	44.5692	887.481	11.9978	9.23222	35.6988	57.0555	11.5257	42.3254	64.5665	20.4181	9.56916	1658.45	5.18686	7.07305	12.3799	43.6129	16.3481	13.1624	49.995	32.2475	209.35	32.5817	97.1572	59.4721	497.714	14.5084	199.892	76.2422	25.9327	7.1937	10.9487	15.3043	18.6084	32.6563	26.0888	392.715	13.3027
43.0786	39.6851	23.8621	47.8837	32.8832	32.5339	222.716	627.946	38.7301	6.85099	42.9198	33.7093	29.3471	74.741	888.702	15.2473	9.01735	45.7968	84.8488	12.3095	24.6789	64.802	14.4165	8.10374	1848.76	5.82741	6.18908	10.814	34.494	14.3312	11.8591	64.087	43.9755	319.193	24.6556	143.215	81.6449	682.625	13.9099	434.807	47.7229	18.1092	10.1851	12.1461	13.9707	13.8343	26.3324	45.8354	455.113	11.986
44.6337	40.906	22.8767	60.2679	32.0107	28.2821	183.747	584.51	40.8629	5.59253	47.172	35.2001	33.4409	66.8735	944.515	14.4105	11.985	43.8876	77.1852	10.5645	26.5676	63.4346	13.3967	7.35902	1653.35	4.62606	6.50538	13.3059	36.8934	17.0915	12.2652	66.1	45.2517	390.355	23.2375	112.693	87.5751	502.448	14.5452	224.268	50.521	22.1284	8.06262	10.2362	13.0488	14.1922	26.1435	25.7726	520.645	28.2347
52.6135	36.8341	41.1974	60.6483	34.1428	35.2293	120.139	445.735	50.2436	5.67679	50.4284	48.5963	28.8685	52.9358	393.844	16.3593	9.92951	40.0696	50.3692	14.4436	38.4426	47.3499	15.0882	8.8599	1523.7	6.8655	5.91578	12.2512	43.1231	14.1368	12.0645	43.2723	60.8426	200.028	34.0988	92.2153	52.296	516.549	16.775	135.848	57.5586	20.0043	8.83738	17.0401	16.0875	15.0113	35.2704	18.8378	292.672	17.4508
36.7974	43.1752	23.9397	56.1724	28.7706	31.4505	206.774	540.694	38.9181	6.04651	47.5732	29.7386	32.5525	66.1384	662.904	13.7082	9.54239	37.0548	52.9777	10.6131	25.4669	61.8118	16.4753	7.41807	1430.98	4.60475	7.85711	11.2738	32.963	11.6445	11.8675	64.957	22.1099	280.297	23.3194	111.188	69.9527	520.013	14.07	200.303	51.6624	22.9944	7.69704	13.8428	13.2692	16.0121	29.237	30.0993	461.128	21.5835
51.3612	18.2347	29.6945	71.5989	27.38	27.2551	185.661	550.639	49.0187	5.87248	64.2885	47.7175	26.4363	44.3097	685.679	14.9283	8.55243	21.3018	39.4843	13.097	37.5994	52.3309	13.4858	7.85616	1861.41	5.13075	6.7626	11.1337	38.7866	14.4022	17.0071	30.339	21.6087	256.433	39.1271	93.686	41.6844	469.063	17.3953	127.889	82.2845	31.3778	8.59192	14.6407	23.7608	18.0965	31.4502	19.4526	449.866	10.738
44.2479	19.9803	35.0094	95.6842	24.9559	33.7498	165.845	525.829	39.6824	5.91232	51.6725	47.5819	39.5895	50.089	634.598	15.0871	10.9231	31.9348	73.8251	10.8838	40.4929	64.3765	23.8132	9.61679	1683.79	6.10551	7.80002	11.3587	38.5258	14.834	13.9499	40.4914	20.594	160.169	20.2051	126.734	55.6546	426.555	17.0548	165.405	57.2312	25.2741	7.83676	18.9308	16.5793	12.0655	26.1311	23.5843	282.524	13.6429
64.9668	13.4116	37.8368	70.5943	35.2137	31.8737	169.301	366.304	45.5079	6.11257	65.1165	54.4697	31.3671	39.0044	460	17.2889	7.31795	27.7646	37.1655	12.2155	29.9734	70.7217	11.7991	7.1361	1798.22	5.63319	8.37975	10.162	51.3681	15.2378	14.1449	30.8455	29.3997	182.6	30.6648	78.8042	48.2144	304.981	17.0398	115.583	75.0449	21.3507	8.06983	16.6182	12.5083	16.5131	38.0088	19.402	400.669	9.24771
41.1524	32.6319	25.9132	53.2464	42.0909	33.5704	175.69	452.614	35.7928	5.70285	53.9458	29.5778	30.6403	59.5622	687.783	12.6705	12.1364	29.7138	64.39	12.7568	29.2714	46.7941	18.7132	8.40137	1658.15	5.38827	6.64551	9.55586	37.3218	12.399	13.0088	52.5264	33.7614	252.507	25.49	113.722	68.2119	493.555	14.8569	201.071	51.6558	22.5382	10.4749	10.3764	14.9421	14.8099	30.103	23.2815	447.953	15.4494
45.7	17.6289	29.8234	65.183	38.3966	43.0086	151.615	495.906	40.9685	7.23621	54.2354	36.6319	39.4366	51.5033	575.345	16.6439	8.60052	26.1475	33.4123	9.44995	34.7643	64.9247	15.5502	6.78174	1382.63	5.23421	7.51656	9.62672	31.5133	17.4583	16.0443	51.9012	20.5195	218.53	22.2827	92.8714	83.5683	410.635	14.5018	197.453	70.8491	20.1524	7.95204	9.81079	14.4426	14.9159	26.6433	21.6328	386.184	11.7382
55.1744	21.9752	31.5131	97.3534	24.027	36.8051	147.156	474.558	39.5589	5.76673	55.8469	41.792	29.3657	48.2941	666.635	12.8524	10.9857	24.2509	70.7085	11.7989	28.7234	64.4893	16.4502	10.4006	1770.51	5.79203	6.15646	13.7067	32.3764	16.9536	16.2015	44.3677	30.5726	343.765	27.8989	92.8983	35.4742	558.986	18.2373	171.009	53.4672	22.8956	10.2178	19.7844	15.4873	18.005	26.6046	28.8073	288.709	15.3544
61.723	27.8794	34.3418	80.2785	37.4236	40.6615	167.076	581.444	52.0444	7.22843	61.3379	36.5911	36.2325	61.2004	795.652	15.5735	7.53567	41.3502	37.9066	12.776	36.2964	50.6508	18.6757	7.84633	1437.98	5.25888	5.78092	9.73341	45.9563	14.2889	17.1904	32.8935	25.6229	307.482	42.4789	109.458	53.9221	640.573	19.568	174.524	81.7463	21.2257	9.15832	18.2564	17.385	20.7724	41.7961	17.3435	424.971	11.8259
51.4947	54.1879	30.231	56.4107	31.8945	28.353	183.455	497.864	38.0992	5.81887	61.5496	37.2501	28.4627	71.0497	671.131	11.4445	9.66079	39.0749	55.0984	12.4186	26.9294	45.7103	14.7943	10.0432	2053.64	5.48277	6.74973	9.1132	32.1976	15.6781	14.6439	58.8747	31.491	246.078	25.4077	138.745	76.6501	413.344	15.4899	333.46	48.0962	18.0315	12.3688	14.5186	17.047	14.938	29.4452	16.5173	401.655	12.6605
56.1071	32.8897	33.6238	61.7484	31.3496	42.4528	191.886	518.893	46.8377	6.54095	51.3701	35.6577	42.5783	61.8516	638.941	16.9009	9.54768	33.9432	33.8415	15.5317	37.5799	63.7432	17.4699	8.5491	1426.22	6.63734	5.95436	11.1401	33.0872	15.7709	12.4097	47.1296	48.7407	359.022	33.6556	106.278	59.331	670.937	14.9892	176.405	74.2814	26.4827	9.15496	15.338	17.0227	17.2745	46.0874	19.2338	399.155	13.343
45.8808	22.9648	34.4594	56.0299	29.0593	38.094	138.451	440.262	43.6342	6.17255	48.3235	37.4149	30.3744	58.3835	455.123	14.0289	10.2356	31.6526	36.8563	11.2143	33.3597	57.5225	14.4017	8.91779	1732.75	4.95902	5.59638	9.78019	44.2538	12.9117	11.4909	61.0606	23.6801	581.448	27.5586	86.0259	62.9425	331.027	14.5264	256.037	55.9344	21.3084	9.34967	12.4049	14.4457	13.9599	22.7973	23.4603	351.387	9.39699
46.5105	35.9948	33.8827	67.8622	32.8237	41.9582	156.3	492.88	43.7115	7.48605	58.1656	52.2451	45.1382	45.6833	572.213	12.2441	9.30161	32.1662	27.9531	14.684	43.1504	58.1349	19.5131	12.409	1635.23	5.69464	5.70292	11.4728	58.2378	18.4293	12.3287	57.1586	24.4331	369.515	36.6805	84.0122	51.4153	403.536	18.2829	541.114	92.367	30.9183	8.21966	14.9967	17.4098	14.0131	49.212	21.7672	302.87	11.0259
51.3655	22.9191	32.7169	58.3516	49.9098	42.6399	123.928	476.261	44.3384	7.34208	71.5452	43.9844	40.1693	41.7668	756.626	12.9782	11.8501	28.2594	64.1213	10.491	30.5954	58.2221	16.9514	9.05839	1458.94	6.31434	6.85737	11.0362	47.0168	15.6096	18.9836	43.5296	19.0811	185.069	24.5513	78.375	56.5854	425.283	13.4589	173.633	79.1785	23.3126	8.3656	11.8334	14.7592	17.2635	35.2181	34.5519	302.867	13.5911
40.2573	27.9305	33.3857	64.0463	34.7307	45.5253	169.478	407.665	35.9911	5.77591	59.5645	38.8351	35.145	39.7626	586.309	13.9886	11.4209	33.8926	46.3	9.77995	35.2857	60.1323	15.7222	12.1297	1792.39	5.74986	6.87717	8.18719	46.8357	16.2492	13.9241	35.4875	32.1779	440.531	23.4043	93.2403	44.8941	411.744	17.5943	146.666	59.8274	31.7617	7.76982	15.7579	15.081	16.8941	29.1449	17.4914	373.482	13.2673
48.6401	32.5338	26.5349	79.3292	33.6675	28.1654	227.009	613.142	35.4922	5.48812	59.9979	27.4151	38.3763	67.6825	1001.93	13.6535	11.4135	33.4824	89.6403	10.9721	22.3601	50.9052	14.6065	7.89965	1607.76	5.3778	6.25646	10.8894	30.1446	11.6158	13.9629	55.3527	23.101	269.027	22.3297	181.064	74.0634	642.416	15.5406	194.417	55.1329	17.0269	8.25107	13.4585	12.3579	11.9	28.6816	30.0224	541.94	22.3186
43.2425	27.0182	28.9258	57.083	20.462	33.6017	219.569	623.486	44.9531	7.3433	60.7276	36.9805	30.0444	67.3298	1099.13	11.7306	10.6785	31.6703	111.135	12.8045	37.82	41.1883	15.2095	6.82958	1594.47	5.7965	6.88071	13.9573	42.1824	15.5308	12.4685	57.7924	20.9457	234.102	22.602	140.576	70.7857	522.32	12.2352	181.34	58.0131	23.4157	8.12404	11.7574	13.4614	16.674	35.531	26.8807	469.467	12.5607
54.8692	32.4756	27.6537	55.3257	24.848	35.2808	166.27	607.552	43.3856	5.99388	50.2292	37.7893	34.2232	58.9876	970.48	11.3277	10.8642	33.7379	109.007	10.1608	36.3127	49.5283	15.8331	7.90772	1506.15	5.67677	5.86139	11.8619	35.3569	11.8086	12.9298	51.5189	20.4248	333.283	24.9381	121.102	70.2487	538.71	13.7447	207.882	63.4751	17.1217	9.59553	11.2952	14.2524	17.5541	31.3999	29.0337	493.313	18.9858
31.4933	38.3899	18.3555	57.6627	35.3586	33.4324	191.895	598.021	44.7115	6.29997	51.9964	28.0063	29.3383	52.0677	911.958	11.5024	14.3214	36.29	70.1071	9.52332	31.2318	53.0001	20.6148	8.55868	1673.65	6.28828	5.7546	9.80905	35.2679	11.3449	13.6048	74.5883	24.9392	271.437	23.5547	117.32	90.7161	463.638	15.0097	219.998	49.1295	18.0328	11.0837	10.2124	12.888	11.8304	26.7806	19.4868	445.31	21.9065
51.8222	11.3299	31.9286	84.7466	66.3179	36.6397	119.485	449.272	43.3769	6.28594	97.2256	54.764	35.0664	52.1775	566.474	15.0368	10.2274	29.1624	46.7506	11.9687	31.1736	56.2654	17.173	7.40452	1098.65	5.75259	6.46709	14.8664	37.402	13.3797	16.959	60.532	29.9772	124.862	31.987	77.7356	52.2561	424.332	21.3475	140.972	77.5704	23.576	8.07653	13.6144	19.1435	17.1524	60.9262	23.058	326.623	10.4304
47.9079	32.8258	36.6202	58.6876	25.2885	27.2977	218.869	564.97	39.0879	5.89152	45.1203	37.4032	36.295	54.9282	608.482	9.47772	10.7096	38.9368	68.561	11.2143	23.3329	58.1066	15.4517	8.69272	1557.46	6.03416	7.91678	9.58431	37.5439	11.6339	13.3922	64.3538	19.9338	289.084	22.4285	107.074	80.5456	546.911	14.568	180.169	52.1447	17.4756	7.18531	15.6133	14.1695	17.3214	27.184	21.9244	438.399	12.6055
53.4623	21.4039	36.6498	62.9152	33.1959	37.6973	171.553	479.025	46.4278	6.65882	60.7212	30.3004	35.2744	39.3071	476.674	12.5373	7.39884	29.8095	52.4371	10.0231	30.781	54.2163	19.5207	10.5606	1517.96	5.61658	11.7471	9.48336	44.1935	17.6509	16.5344	25.9454	26.5923	229.932	29.1122	57.5157	25.2422	388.303	18.135	143.872	84.7477	37.7321	9.45963	16.4318	19.1762	21.4934	43.7202	13.0519	381.47	10.9087
44.1407	35.0408	28.0478	65.79	40.0131	32.1727	267.271	616.562	30.2196	5.85349	49.7469	39.2069	38.1458	60.7724	1018.72	12.6698	12.842	39.0337	83.8266	11.3391	19.2792	57.8643	16.8824	10.7823	1552.7	7.11671	6.70426	9.56443	32.2793	11.0099	12.1337	53.3119	25.1862	204.821	24.9645	124.173	90.5303	518.227	15.7871	190.576	51.1513	19.1287	10.447	13.2002	13.2898	14.097	23.7477	21.4389	517.503	14.2661
48.2974	32.9337	25.2981	51.5627	45.0318	33.0784	176.566	559.468	33.1274	6.89748	51.396	36.7193	33.8903	56.8657	870.996	12.8883	10.9848	32.5501	55.8668	10.6323	31.3504	59.6359	18.7588	7.6125	1550.35	5.1399	5.62686	11.6024	40.6579	13.6819	14.4284	63.3129	28.506	245.339	23.8071	79.6646	73.7178	398.07	13.1714	203.151	55.3161	18.366	8.79186	12.8675	13.7018	13.5588	29.2436	19.4911	456.697	13.6098
55.5716	24.9444	30.4833	45.3212	26.5081	39.6725	187.515	552.279	45.3528	5.63214	42.9104	41.8617	31.6827	60.7219	986.526	13.2494	8.39911	29.5791	140.538	10.1111	36.3602	56.3325	14.9879	7.62221	1315.68	5.40822	6.54774	10.834	44.2588	17.3752	13.33	47.8016	18.8825	249.884	29.0121	87.3363	61.8184	482.341	15.7786	183.249	67.1322	20.8553	9.38522	11.4839	16.0829	15.4218	27.3944	28.2888	482.26	13.9558
62.5254	24.3415	32.254	64.2657	32.1964	44.7311	155.218	516.268	44.5767	6.62825	62.5505	39.8642	34.9743	38.092	503.159	13.7671	11.4995	30.2254	30.1487	12.9517	46.8441	64.1088	20.277	9.42259	1289.26	4.82962	7.25883	9.26468	39.7138	17.663	16.0949	44.989	26.5373	294.035	32.0407	74.6566	57.1067	471.823	17.9408	156.198	85.228	26.5777	7.4818	13.6363	16.1168	18.95	32.3235	18.1209	413.632	10.8522
64.7847	15.8501	32.8399	76.871	40.389	46.2346	152.543	410.23	41.2196	7.00722	70.5553	45.7806	46.5953	38.3633	640.53	14.1049	9.15142	20.4669	60.0513	11.6789	45.2031	88.2225	23.6755	8.41939	984.522	4.94721	6.29444	9.4841	41.6435	19.3875	14.3454	38.5122	24.6847	140.009	32.6276	109.507	46.7391	429.652	18.7913	169.698	74.549	30.9879	7.08632	13.756	20.3721	16.6972	38.4573	32.9829	369.512	12.1268
61.754	23.8882	32.0676	66.7124	36.5075	44.2627	163.132	503.206	42.1403	6.65931	83.2076	44.1962	39.2271	41.5793	617.727	19.2464	9.21207	32.2512	34.2009	12.791	41.0943	70.7959	19.0307	10.3501	1469.6	4.75236	7.68175	10.508	49.3331	18.1148	16.8554	39.6953	18.7394	264.562	42.1436	88.7489	53.569	400.984	18.7988	160.337	74.467	31.3232	7.36463	15.5836	15.5836	21.6077	62.7062	20.7013	358.29	14.8401
56.3004	20.5728	47.2124	65.3509	49.7367	58.7831	213.762	457.692	49.3638	9.05591	65.9059	48.7489	34.1789	37.6853	613.153	16.2273	8.9119	27.8265	56.605	11.3413	55.7776	84.2762	16.5253	14.4854	1209.55	4.79748	7.50132	11.8757	58.1389	21.8081	19.9032	42.8626	38.2511	201.507	41.037	66.0391	43.7345	433.755	17.4544	151.748	105.137	37.2494	5.57767	16.658	19.6183	17.0669	41.0291	18.8484	410.741	13.4508
52.9963	18.8482	37.8619	66.4407	79.6833	43.0493	138.419	449.681	55.6742	6.45277	66.8885	55.0581	39.0172	57.5108	647.792	17.489	8.80166	28.2389	44.8087	13.2861	33.7819	49.2597	19.829	7.62523	1117	5.38414	8.12689	9.3338	46.8001	14.3376	15.9725	42.6589	19.3769	230.809	39.2462	81.8432	58.1595	345.969	14.9945	168.678	61.964	25.0666	6.84613	12.4839	15.0972	15.4711	56.7499	19.2472	241.92	10.1376
54.4229	23.6774	36.013	84.3209	27.3451	40.5519	151.886	469.165	44.9783	7.30337	94.6897	37.7188	39.4481	64.5187	549.51	14.1214	8.19993	36.3378	43.7387	12.7704	38.1836	52.7661	17.1868	10.9122	1361.3	5.35392	8.10558	10.6361	44.5745	17.427	16.2483	34.5124	17.9295	166.483	32.8472	103.531	44.7355	470.727	21.5511	128.617	72.3883	27.1283	7.3814	21.247	16.5437	20.6371	41.251	14.8663	309.057	8.83315
61.0072	25.4478	32.1727	63.7934	36.8862	53.7363	182.321	511.8	49.3598	7.21832	59.821	48.6221	35.4515	49.0674	765.925	14.7624	9.61863	31.3287	44.2787	14.5171	43.0501	61.1563	16.4953	11.2267	1376.76	4.68761	6.63889	9.60768	44.1666	16.4714	14.4269	46.3139	20.5831	255.358	30.0214	121.008	55.5231	497.917	15.4026	179.098	73.1077	24.525	7.50426	14.7586	16.3801	19.1751	32.83	17.7149	488.153	9.21552
73.2757	12.1238	41.9562	73.7813	42.0607	41.365	129.01	281.108	47.9704	7.48924	64.2087	52.2695	35.397	45.8489	311.931	14.2469	9.52118	33.0155	24.5553	10.7597	54.2911	69.0118	19.8025	10.4487	1837.85	5.61564	6.55434	14.3718	39.8824	17.3613	15.1978	38.6513	22.1728	164.482	41.1796	90.8546	43.5631	225.18	13.7767	101.362	60.6869	33.9977	7.52099	15.4868	16.3393	14.8941	37.9316	20.3913	219.114	12.2962
59.3858	22.2777	45.2163	64.5327	38.5069	50.6984	152.943	445.68	40.1808	5.75213	61.863	40.1651	45.1793	34.7702	441.559	16.6563	9.52944	24.7388	18.3403	16.2268	44.7517	86.8063	18.2868	9.44238	905.238	5.16858	6.70937	12.164	54.2663	21.409	20.161	46.5689	17.1888	226.049	32.7184	75.0714	51.2893	357.899	15.4094	163.692	70.8777	26.6795	7.1894	14.186	18.3849	15.8204	33.6203	24.492	296.196	7.55754
38.2905	26.8351	35.6381	52.1982	45.8503	47.4429	128.821	481.98	49.5892	6.60652	55.2225	41.233	32.3674	42.9484	360.314	15.4334	10.4119	29.5863	28.8713	10.5392	29.4139	50.5743	16.7913	8.04149	1402.11	5.46145	8.36942	9.12794	33.3081	15.6484	15.8087	61.7847	16.5173	196.215	24.8645	72.6188	61.8468	326.552	18.8896	191.917	45.0755	21.4794	7.56789	15.3026	15.9014	16.2163	35.6821	17.6474	265.981	17.2329
50.099	23.4461	33.448	59.4803	42.7891	42.5641	134.204	450.854	46.604	6.00083	59.6972	42.8752	35.5122	44.7905	611.311	13.2378	8.99697	33.5338	31.2196	13.0685	34.9574	70.7933	16.8435	9.66867	1216.34	5.12183	7.60745	9.68345	38.4197	17.7491	16.7877	49.3073	16.0866	258.745	29.6717	68.4117	65.3557	344.063	16.8321	163.973	71.896	23.6378	7.93042	11.8943	14.4733	19.6745	38.1368	17.4728	386.018	9.2042
54.922	31.1603	34.174	77.3769	37.1795	23.1902	179.818	506.798	48.8262	6.71527	55.2387	36.5578	34.8585	79.5639	908.672	14.7464	8.14854	25.9223	125.481	11.5621	45.5335	43.6246	22.1593	7.03562	1589.82	5.42094	8.48003	8.4596	37.046	11.9555	13.9128	43.0107	40.9486	233.081	28.6548	161.325	77.6802	705.121	15.8505	206.066	53.773	25.832	10.9939	22.8083	14.6789	19.1525	37.7151	26.0916	424.693	9.04193
60.7706	29.1893	29.1082	75.5158	35.0241	39.4393	187.216	662.31	35.9073	7.14979	52.0599	48.296	27.2432	54.9365	681.394	11.7561	10.3176	34.9063	96.371	9.10576	38.8964	67.3755	15.8921	8.99596	1628.78	5.98926	7.59107	9.55586	42.6217	18.793	12.8049	58.9975	20.3758	199.484	24.2434	114.566	68.552	394.762	19.5466	214.934	57.7598	18.3588	7.18808	11.7947	15.0946	15.1627	22.1172	19.7451	489.111	19.6717
59.1896	15.2083	31.9113	66.4801	53.3084	39.814	202.544	403.184	47.1662	6.56652	86.4889	52.6569	41.596	47.6679	665.198	11.8996	7.73868	28.9777	75.854	11.8488	30.0668	68.1887	17.2162	8.30916	1781.71	5.67539	6.16282	12.9309	35.015	14.6845	15.7537	36.8359	27.2026	183.162	39.1001	87.5638	54.8655	485.078	17.7476	129.413	67.6221	25.1144	7.94314	13.269	15.8661	17.0062	33.2984	24.6038	425.767	8.53118
86.1314	18.4413	41.1709	91.4188	35.1762	63.362	141.034	457.193	68.6985	7.63376	83.3554	40.2044	44.0079	36.6792	539.18	17.6595	8.37263	26.2697	42.2295	13.2102	40.7075	78.1954	22.0371	10.6292	861.735	5.60006	8.62264	9.12692	52.521	20.0743	18.3491	42.9675	33.5807	141.872	55.704	77.0975	48.6439	313.89	16.5289	108.6	97.9468	30.2739	7.56751	18.9874	15.6516	18.7428	48.6291	19.5447	368.092	9.10615
48.5368	30.5798	26.7953	68.1196	32.3014	40.0611	152.804	506.564	45.4686	5.51988	58.1167	57.3545	38.6582	57.0717	709.019	12.9298	8.40138	29.7363	69.8132	10.412	37.2112	61.0247	20.1897	9.62803	1192.96	5.63446	7.52654	12.7313	39.4289	13.4783	16.8086	55.5048	18.4604	236.83	29.8161	105.955	66.5898	458.552	15.4639	202.669	65.1013	20.3199	8.18724	11.8653	14.4356	16.5811	34.5714	15.1358	434.96	19.3175
54.4147	27.7328	40.7117	74.1672	97.3663	39.2082	155.975	547.465	49.1736	6.83787	75.8583	38.2531	31.2538	52.2086	786.944	15.4454	9.6993	25.0231	81.9277	14.0121	34.735	49.5158	16.4794	7.65628	1371.78	5.08446	6.73908	10.0698	52.2955	11.4405	13.3737	40.1272	27.3416	222.343	38.0357	107.363	65.1089	465.75	18.3955	154.054	70.1336	20.6414	7.32873	19.168	16.8811	18.3312	32.2127	16.6354	313.792	14.2279
50.9515	11.4847	35.8186	70.5685	55.3099	52.5976	140.883	388.871	45.8491	7.19278	63.2801	57.0949	37.568	43.8633	560.196	15.2616	11.7459	32.5046	51.8356	12.2937	44.5546	60.4833	18.9444	12.8246	1026.28	5.48993	7.55992	10.3358	50.2343	20.1852	15.2432	38.1438	26.6388	188.553	31.4612	77.833	34.3769	382.732	16.8182	124.588	79.6838	32.345	6.98294	12.6543	19.6567	16.7565	44.0485	21.6789	295.574	11.4329
65.0321	24.7195	33.7673	65.2259	51.4983	46.4937	194.796	472.492	38.6521	6.44227	50.9616	44.0487	28.2783	55.027	708.865	12.5136	10.838	33.3041	40.273	11.2345	39.1881	65.5945	16.4834	9.3104	1121.3	4.94495	6.60697	8.91291	43.3298	13.1205	16.0336	34.6685	18.7176	261.438	24.8742	86.4559	64.7734	393.243	14.861	145.912	59.7882	21.2563	8.94214	12.3586	13.8597	15.4252	33.5026	18.0712	467.853	14.7618
59.2929	21.416	34.3697	68.1128	56.8423	53.1301	110.603	449.417	47.3715	6.67766	59.1241	33.3849	51.8999	36.7868	455.895	19.4975	7.54934	29.0269	20.1903	12.8523	35.8753	65.0798	16.5145	9.35288	1228.97	5.65608	8.07473	12.8972	55.511	23.913	16.0234	39.6724	16.6106	184.501	39.083	72.6868	51.7752	497.824	14.8337	129.378	87.093	23.9535	9.89061	16.5008	16.2639	18.4793	33.7153	25.1489	283.595	13.6047
66.003	12.8978	38.9133	70.5819	57.059	47.2083	125.607	388.761	44.5842	7.02677	75.584	47.4495	48.3287	37.3564	393.279	17.0053	7.98898	25.3445	26.2221	16.0832	43.1432	72.3613	17.6602	8.94777	938.622	5.351	6.87409	8.73766	49.2172	18.1743	16.6313	38.9018	17.3559	129.793	33.9229	75.9773	42.1433	297.709	15.9555	156.872	82.96	35.7021	7.89344	15.8496	18.7452	17.4627	37.8381	16.5243	242.084	10.6821
61.4533	14.5943	33.8623	56.3935	66.8382	31.1329	143.856	468.372	53.7035	7.12842	56.7006	48.6066	42.4822	42.6723	977.72	14.0019	7.91399	33.0581	31.5332	10.5348	30.2904	56.1275	24.6759	8.80063	1614.25	5.38044	7.02355	10.1521	47.4489	15.535	15.1094	45.105	15.8514	189.605	35.3293	95.3795	50.5639	400.199	20.5877	127.826	74.9199	27.2946	7.62359	19.1816	12.2759	15.3095	34.8659	19.0039	324.919	15.9484
53.7015	22.781	30.5396	68.6088	30.6787	44.9439	157.653	473.435	42.3393	8.08601	53.0582	40.86	32.2303	54.5959	741.655	13.0744	9.47501	34.7879	40.9336	12.2113	35.3143	61.5181	16.2139	8.46806	1218.81	5.76292	7.1751	9.51302	36.4387	16.6979	14.6087	51.1569	23.0806	236.462	24.7681	78.4547	63.6016	417.324	18.026	158.597	66.0686	30.6309	8.42416	11.3172	15.768	16.6972	31.3586	21.7791	410.929	12.5387
57.4873	21.3846	36.2957	99.7657	61.7782	44.2436	169.691	434.684	51.9493	7.82421	72.2079	40.0701	43.2471	48.9281	461.244	17.4436	9.7126	29.759	62.9723	10.5959	38.5853	79.8003	18.7334	11.8378	1179.63	5.2775	7.87485	8.94319	50.8774	19.0127	12.7409	48.1819	27.0829	190.918	34.5997	74.3644	48.486	373.888	13.7828	170.798	83.0009	34.0987	8.78542	15.1535	21.3908	16.3472	41.9923	20.2482	378.698	13.6023
63.3852	22.5028	38.6676	86.1429	27.9087	32.6602	140.516	557.982	55.2338	6.56199	66.9409	61.8083	39.4741	58.3232	535.135	17.4141	6.84089	29.2493	26.9137	14.131	30.5649	65.2406	20.3895	9.87811	1535.48	6.20473	8.34534	10.6105	37.4737	12.9126	17.8149	42.5375	18.0638	221.134	32.4323	93.2249	39.4405	366.255	22.3768	117.98	73.5842	21.6971	6.67796	16.3525	24.5019	20.1304	41.1634	15.8943	271.17	9.46314
81.2623	20.3197	44.3485	87.1919	46.9839	44.6292	141.427	461.715	63.2605	7.17016	79.2536	47.1727	47.2398	45.3166	511.456	16.018	8.26856	28.0176	52.8822	12.6819	46.8087	70.4218	21.0274	8.9407	1075.97	5.46421	7.30728	11.1479	52.6853	19.1622	17.2502	38.7844	29.9005	195.402	29.7879	74.1255	55.1874	291.215	18.0245	154.876	108.339	32.3911	7.10298	16.6232	15.9258	18.4349	42.5542	12.7765	409.916	11.6398
57.9735	17.1388	30.8501	53.5673	47.3914	43.8008	153.51	409.789	40.8921	5.81196	65.69	50.2497	38.0401	41.6815	578.273	14.0215	10.1838	28.0982	46.2439	12.7925	40.5611	78.8002	16.9106	7.97415	1101.99	4.45804	7.37014	9.37001	58.009	17.6227	17.0114	42.3621	21.9692	165.566	31.789	65.9831	69.3028	292.179	15.8459	194.392	72.1422	27.1871	6.48982	12.2321	16.7907	15.8794	33.7025	20.2798	364.592	11.0552
59.0853	23.809	31.0281	60.4455	39.2201	50.1366	150.346	473.95	42.7744	6.75722	55.9327	49.1818	30.8221	57.6804	811.582	13.0597	10.0058	35.3218	65.0171	10.5267	42.7952	60.6928	20.464	10.351	1536.59	4.61521	6.74981	9.21034	39.3689	17.708	15.9384	57.8978	18.818	255.897	34.1861	101.585	70.532	414.625	17.7387	203.478	61.3264	24.2209	7.12763	14.6611	15.4389	17.0984	31.1294	21.9683	389.364	14.4182
65.4685	19.8371	37.5156	59.1422	32.499	49.4025	121.515	432.644	54.3604	6.424	56.3991	45.291	39.7337	42.6085	645.717	12.6437	7.52334	27.7776	33.0554	11.1212	31.7226	63.3463	19.8001	11.1308	1153.4	5.51823	6.49762	8.92664	49.4172	14.8054	16.0167	54.9515	17.7345	250.924	26.7789	70.7061	62.4135	363.672	17.8233	176.398	66.7373	23.7692	9.00369	15.7572	14.5712	17.2392	32.1478	18.9307	359.62	8.62638
42.3672	29.2153	30.8836	58.0378	33.6432	41.9238	158.095	556.746	40.2235	6.96991	60.0287	40.712	35.3067	55.4418	569.905	11.6878	8.48921	37.7702	54.7046	8.97956	39.3853	54.9773	21.8511	9.23958	984.905	5.27916	6.59598	9.16494	33.745	16.1757	12.6996	60.1677	25.4333	248.336	28.1605	78.1717	65.9222	456.549	16.7232	254.596	62.3015	19.4238	6.78994	13.87	16.076	15.5604	28.6515	23.5936	369.93	11.9878
58.617	26.69	35.9819	55.6083	48.8122	37.6223	166.218	508.618	54.0446	6.58328	61.1906	51.1338	30.9449	45.9947	640.429	14.3708	9.68133	35.7013	50.6505	13.1673	36.4179	60.5123	23.9246	8.96245	1693.44	5.67398	8.33056	9.56369	44.9728	17.2046	13.2807	44.3271	20.8528	269.858	30.6553	98.961	62.4387	519.374	21.9446	169.188	67.2819	17.2762	6.04208	15.7766	14.6628	14.5987	42.707	17.6691	390.244	11.915
40.1193	25.8143	31.0354	64.6775	29.4068	32.0459	215.717	590.163	37.5014	5.73911	54.9824	33.5799	28.5157	70.7917	1020.74	16.8792	8.95528	41.6927	66.0818	10.0608	28.8416	57.9103	14.4612	9.48828	1529.02	5.91463	6.60957	9.71443	44.4412	13.1209	15.3617	44.3454	22.0552	254.893	30.4749	120.617	71.8057	508.282	14.6094	210.879	56.3788	17.1375	7.36963	19.8698	14.3017	18.5202	27.3157	30.994	499.91	13.2179
50.7943	18.1442	33.0915	69.3472	45.1548	42.1758	207.699	924.489	35.5616	8.83508	54.7363	45.486	43.4416	66.4904	1578.79	17.1457	9.52148	47.1727	90.0081	13.2553	46.9155	70.0652	15.3216	8.82268	1450.76	5.08342	7.70324	9.93057	57.2174	17.2116	14.8285	37.1253	30.2635	187.161	30.4989	162.18	49.4264	571.907	19.8517	232.255	71.3823	34.448	11.3632	14.9719	16.2636	15.2688	37.4327	22.5681	597.16	13.3071
47.5301	16.8095	33.0628	69.7856	61.9012	43.0846	153.723	466.332	45.2753	5.74682	63.4372	29.5033	45.7844	42.9615	699.947	19.3568	7.34205	42.1018	49.0879	14.6457	34.9772	56.5132	20.5468	9.32687	1513.72	5.40738	6.48313	8.36063	38.6158	13.7504	15.7913	49.13	19.1494	222.232	33.6421	82.0653	73.0559	405.851	12.4915	132.091	61.6946	20.9326	8.50546	17.7061	17.451	20.479	29.8476	14.7056	265.778	10.4643
61.6397	18.1302	33.6083	75.2627	40.4877	45.6804	97.9931	482.63	47.9079	6.77662	63.4255	42.8773	35.3974	48.4943	451.704	12.4705	7.49477	27.4643	30.6361	12.5289	46.1044	76.7381	17.6401	8.78028	1253.7	5.31384	5.98152	11.2544	43.1379	17.9036	17.2001	65.4092	16.6116	199.314	35.065	71.9786	67.1849	482.709	15.6264	173.062	65.2242	23.574	8.87039	13.7615	21.517	18.709	29.6698	23.3319	269.365	9.62207
54.2683	29.7528	19.6778	55.4111	49.0808	43.052	172.511	575.616	50.3311	6.22805	50.4287	43.318	31.3222	58.9464	899.413	12.2247	10.0033	29.3338	91.9578	13.4205	25.6371	53.6369	16.7554	9.37362	1360.85	6.00711	6.87433	8.32264	44.1384	16.7005	14.1504	47.5429	28.0792	166.6	25.2383	99.8769	71.3117	473.85	13.9363	165.255	55.6061	20.6096	7.69655	14.9366	13.0496	11.0117	29.9688	21.4319	384.375	12.5756
49.998	29.0277	28.6933	61.6703	51.5079	35.9407	153.74	524.696	51.8507	6.3902	57.1156	41.9551	36.3282	58.2816	584.05	13.1769	8.61859	26.6446	44.3327	12.5654	35.8658	42.4143	18.6634	8.92443	1337.9	5.41101	7.10374	9.37166	40.7345	12.0626	13.8628	51.8986	19.2924	228.406	28.4914	100.141	67.4386	309.259	14.7724	167.469	66.5302	23.1167	7.8465	13.368	14.6963	16.4767	33.1587	19.7819	364.202	12.8071
47.3804	24.0959	26.2801	55.1042	23.1091	31.6133	204.047	438.449	42.8808	6.20021	44.502	28.5608	41.0531	86.2959	641.572	17.1576	8.421	24.223	50.7764	12.4354	28.7903	50.0808	14.8727	9.24463	1743.32	6.34998	6.82964	8.7393	49.5632	13.8597	13.6261	45.4165	16.3946	241.731	25.7142	85.5881	65.3259	473.215	18.3025	294.392	79.035	26.533	7.63127	20.0337	14.1726	20.6125	24.7201	23.0024	419.265	14.7323
50.6896	36.8766	28.382	60.0379	40.4956	39.7422	153.134	481.192	37.7371	7.36438	57.5723	24.6786	35.2229	52.8461	553.399	16.4212	10.8244	22.0729	62.4614	13.2212	40.4178	66.7234	17.5199	9.70367	1156.35	4.66107	6.22957	9.86013	38.7392	16.1252	17.6002	57.0104	21.3079	293.988	26.7166	81.9578	69.5364	457.724	12.441	165.77	56.4755	19.0169	7.27933	14.1206	18.0334	13.9839	32.5657	22.4506	327.219	15.145
40.8316	15.4815	22.0401	58.5036	26.7281	32.2025	166.027	492.313	38.7363	6.61193	45.9043	34.9334	33.2725	79.99	951.36	13.0347	9.4195	33.7115	60.4989	10.5313	27.622	59.9489	14.1263	9.39302	1665.5	5.32537	5.70799	10.5435	39.8967	13.5415	13.1367	59.9651	17.3408	212.917	29.1985	113.482	85.165	409.527	13.2887	221.575	44.7522	20.0546	8.06262	12.8071	13.5453	12.6827	27.4843	25.0804	411.599	12.3794
59.6466	25.8114	39.4748	73.7652	32.4625	39.0146	180.104	444.608	55.3382	7.31593	71.4219	42.4266	39.2129	47.9936	614.085	16.7093	9.45994	30.6927	52.0392	13.273	35.2949	59.2722	16.8579	10.2019	1507.7	5.39321	6.85463	9.93057	57.6216	16.0691	14.2252	30.6927	50.5733	252.47	41.3468	83.9077	50.9462	478.556	17.0054	146.74	80.4582	25.6491	8.67658	15.3572	17.3508	23.5544	51.72	22.0243	395.833	11.4243
59.012	27.3103	28.2427	79.1315	29.5537	47.8703	162.326	523.561	39.1402	6.93964	60.1406	44.8024	30.2413	64.0188	544.77	13.2563	11.361	32.4469	54.004	16.7664	20.1884	61.2402	20.3584	11.702	1385.86	5.32082	7.65558	10.7785	45.2616	14.8116	16.1515	43.5295	19.7582	319.186	28.4124	118.082	59.5547	536.752	16.1959	179.501	80.4532	21.3629	10.1103	20.4917	19.7369	15.2162	38.3692	16.918	391.522	12.9517
54.2807	20.635	25.7861	75.5317	44.151	37.1661	138.248	417.024	40.6751	7.48848	72.0762	45.5331	48.3097	35.9989	508.24	14.0527	9.4681	24.6869	23.5321	13.0794	41.3358	69.2728	15.9708	11.5459	1051.6	5.47929	7.60983	9.72718	45.5182	17.94	15.3917	49.6296	37.2391	191.493	28.46	71.1206	52.9932	297.522	15.7613	132.283	69.1572	32.1326	6.17231	11.4599	15.2623	17.4627	27.9214	20.9667	276.479	10.5399
34.6177	22.4489	38.1183	68.1539	54.2151	32.9149	158.692	500.568	34.886	8.17225	56.4673	47.1188	27.2355	40.3983	573.365	21.6216	9.94829	25.2467	40.8838	12.1765	36.0639	48.302	16.0947	11.9119	1529.53	4.95902	9.03646	7.00682	38.7764	12.3591	13.1292	62.9381	17.6751	197.868	24.3568	89.533	57.7827	349.628	12.3663	168.302	63.8298	21.0997	7.32828	12.0822	18.4331	22.0072	28.6365	18.4429	302.362	11.1609
47.4804	23.2069	27.0788	58.1412	36.87	43.7536	130.191	492.073	47.2608	5.86649	48.6055	40.8163	33.6142	54.9486	535.178	14.0429	12.7857	29.7545	66.1862	11.2191	30.4204	58.6119	16.0257	7.6277	1435.08	4.87533	6.564	10.6356	31.0888	15.0263	12.1944	55.7732	16.7646	290.873	22.2941	103.196	67.3207	442.188	18.109	183.441	58.2544	20.3326	8.62642	13.4349	14.741	16.3778	29.6413	22.8661	359.524	10.2132
53.101	30.5489	22.5409	60.9382	36.9324	36.4388	154.356	479.989	51.6279	6.16278	55.916	32.9632	30.984	66.9587	651.075	14.4886	11.1098	35.864	52.0742	11.2024	33.4259	58.014	17.5268	8.27278	1374	5.03468	7.20286	10.4288	42.0664	13.3133	13.2804	49.8152	18.9894	190.888	21.3851	125.024	76.8336	365.186	15.5957	171.966	57.6763	18.5937	9.10899	12.6538	12.8791	15.4573	29.3318	23.1738	352.067	12.7189
63.9341	30.8526	32.6831	76.1612	34.723	40.1154	214.593	439.41	39.7879	6.88776	62.9393	38.8451	34.8069	48.9168	621.27	13.1395	9.85498	23.9239	53.8096	9.74414	30.3863	57.8806	12.41	7.13469	1934.05	5.18883	8.01018	13.1971	38.3399	15.4901	14.5698	41.7198	24.0311	255.405	31.0579	117.472	54.2178	505.669	19.0114	299.525	72.0362	24.874	9.88709	13.7615	15.9787	11.5543	36.8823	29.8522	468.493	14.8414
62.3074	24.9594	45.5051	73.0559	41.7683	46.0302	158.617	494.817	46.9118	8.69969	74.8482	48.5978	43.9029	44.4	721.501	16.2344	9.09783	32.873	42.9708	15.2274	40.8303	63.3558	22.2481	9.71939	1459.26	5.22583	6.59873	9.09337	49.0227	13.8215	14.6439	32.8687	24.7996	261.004	44.7093	77	47.8589	474.788	23.4613	173.463	87.2311	27.2672	8.43864	13.4516	15.9607	19.4905	50.7317	23.9805	300.796	9.13456
49.2051	20.4329	35.9071	56.1561	45.7006	27.7694	203.995	554.558	47.0146	6.85165	64.3604	33.1973	35.5273	52.926	1285.84	15.9939	9.93768	31.1498	70.5994	12.4792	29.5538	59.3669	16.2617	9.11289	1334.33	5.615	6.83607	12.7601	24.4276	15.3701	15.1376	35.9952	51.0727	240.017	30.2118	153.935	77.8745	482.564	15.2431	190.596	71.1554	24.2528	9.84963	11.945	14.6787	15.8715	31.0905	18.445	398.921	14.2336
66.5549	27.4386	35.9382	64.4788	49.6932	43.0977	140.797	473.6	46.4255	7.84627	62.3756	45.5483	39.4694	47.5509	525.494	17.9067	7.49391	18.9701	44.0104	13.8024	49.2721	64.7345	20.693	10.2812	974.975	5.41513	6.32438	10.8567	47.4594	16.3395	14.8192	69.0674	17.4867	192.041	36.1246	93.164	70.1333	337.4	15.8769	192.773	76.9309	25.1067	5.99279	13.4	16.3833	15.2377	49.3369	17.5722	362.47	9.30977
59.8526	24.0541	28.2269	48.3627	48.7994	46.0151	143.035	427.001	45.3839	7.89261	45.8139	42.2573	40.4591	51.1609	392.579	12.1252	9.16759	27.9286	49.7124	11.338	33.2733	52.5601	19.5477	8.45561	1100.21	5.1453	6.35134	10.5343	33.0066	15.4545	12.0214	81.3268	17.9801	244.956	30.8922	83.936	85.072	329.809	13.7599	185.379	62.0549	23.9072	8.03065	12.4725	13.1618	15.4223	28.353	20.6985	292.833	11.6875
61.0297	17.9335	36.3497	67.6713	54.8531	43.2851	136.363	329.617	45.1015	6.2946	56.837	54.0963	40.6139	47.5794	634.398	13.5365	10.0877	25.7839	50.1699	10.2512	36.9027	63.6047	17.0299	9.09886	1455.03	5.39263	8.16665	9.59686	40.8768	16.0526	18.6426	46.2539	20.735	198.368	34.6419	95.2926	51.8891	382.01	15.0724	158.492	64.3002	29.0941	6.64669	16.1984	15.3322	16.5573	34.3674	22.7375	378.234	17.9838
61.8096	18.2071	38.5792	63.2584	42.635	46.6141	133.257	359.63	50.2816	8.45494	75.412	43.6621	50.8487	41.7531	452.363	17.8011	8.80653	24.7164	19.5982	16.2505	39.1829	84.0993	22.0076	9.75042	1323.33	5.25014	8.05811	10.5317	60.4626	17.7528	16.8975	48.7854	19.2197	182.928	40.0272	60.9594	36.0831	270.269	16.4034	114.981	75.7622	30.8241	8.32642	16.9885	16.2135	16.7307	51.7666	13.8744	262.047	8.7926
71.1815	17.7017	45.2888	67.586	44.8993	42.1095	151.257	584.692	67.5628	6.5682	71.5039	41.2148	40.2031	41.8428	703.921	14.2696	7.81151	30.4259	41.8946	15.9117	39.7338	65.4462	18.6285	8.48025	876.368	5.10372	6.96155	8.39515	42.6841	16.9756	18.2509	47.2834	26.5604	140.258	35.94	91.5742	45.8643	402.248	18.842	161.789	101.229	36.621	7.04138	20.9291	18.2967	18.1459	46.3568	15.7191	406.421	9.40262
42.689	23.6268	29.8684	70.0383	38.4934	33.8927	156.373	411.298	54.8988	8.24135	58.9698	38.1633	25.7358	43.9751	342.415	12.8572	7.91334	37.4568	28.3903	10.6912	28.7514	56.8313	22.7843	9.18918	1765.45	6.1815	6.19721	10.8813	38.5227	13.6587	12.2696	51.1018	18.048	251.033	30.0163	89.5789	56.9632	374.494	17.8775	178.936	71.9653	15.3109	11.7947	15.7712	15.2449	16.5055	41.6724	17.911	399.344	9.32111
74.922	22.0991	40.1735	72.5432	47.4191	44.4952	159.547	492.68	49.7464	7.92519	68.1539	56.9844	35.9986	44.1664	891.552	15.5022	9.20374	30.6428	72.597	10.6395	41.2533	71.78	18.3644	8.05361	1121.77	5.45024	6.68129	11.1793	47.6562	18.3683	18.6312	36.8527	24.4573	182.068	42.158	83.4151	46.942	519.937	15.2717	136.009	97.7168	30.2751	8.06166	18.4848	15.8179	20.3515	62.6668	20.2556	335.374	11.1051
61.4147	42.819	37.4024	77.363	35.8754	40.082	168.454	513.924	39.9682	6.11238	59.3733	45.4108	36.0594	49.203	549.701	17.2176	8.16385	30.9797	39.8945	12.8446	29.9569	63.2292	17.6971	11.8367	2149.92	5.46462	6.71486	11.2534	47.5729	16.3508	15.2427	42.2773	21.1624	389.82	36.1458	140.82	52.9629	409.788	18.7997	294.742	90.3078	32.7841	8.29065	15.039	17.7145	17.532	29.3363	23.5273	423.672	14.593
55.4522	25.2559	30.9812	66.2959	38.5358	39.7926	108.371	443.896	48.0244	6.39953	72.8081	44.3771	39.146	48.1845	743.994	14.3004	11.6837	32.1096	70.5584	10.1744	34.966	61.6055	20.7984	6.61619	1509.82	5.48992	6.76445	12.9784	44.3816	13.8687	17.4519	50.4273	18.3032	174.659	29.6472	76.2001	54.5578	439.312	15.8337	168.634	66.726	24.1474	9.11982	10.7392	15.2277	18.9562	32.9184	32.129	337.092	11.4529
82.5655	32.5525	39.2213	71.6573	35.6962	47.4078	131.409	465.192	41.8739	7.57887	79.1648	35.2154	38.5368	39.904	547.07	17.9485	8.51681	32.6615	28.6285	12.9348	41.8855	71.525	18.0435	9.88068	1496.63	5.28369	7.98925	9.52538	55.4738	15.8192	16.7331	50.0557	18.6521	199.998	27.4074	71.0873	58.5562	389.036	18.0435	127.201	83.9893	31.3485	7.60352	13.4347	16.6277	22.2618	66.7904	15.8302	288.095	13.4033
60.4856	31.7927	34.576	86.6563	42.0853	43.5213	135.728	433.867	60.1323	6.4961	58.4361	44.8803	37.885	37.758	454.605	14.7969	10.3564	24.4245	20.6117	13.5381	44.6775	63.8822	15.2762	9.72457	1122.12	5.44303	6.35939	9.56261	48.2312	19.4658	21.4138	49.9111	22.8271	258.855	33.2892	89.6124	43.2312	403.761	18.6371	174.17	63.1509	31.5264	7.4937	14.3989	16.4576	16.8366	37.3496	11.396	366.504	9.78228
70.4503	30.5092	34.0871	86.5145	39.3	42.9013	148.436	454.85	46.1745	6.57523	73.2856	43.5257	32.6543	52.661	640.607	13.9975	10.9551	38.0291	67.3374	13.9898	34.955	66.7917	13.3837	8.08733	1333.29	5.48475	7.15066	12.8972	46.3568	16.1945	17.387	33.7438	19.5159	194.757	22.8716	124.282	40.6805	625.077	14.3999	151.003	60.4658	31.6652	12.4404	13.4126	14.9561	17.5615	54.2636	16.3908	305.48	10.8945
64.2351	17.2748	38.1102	66.352	37.5656	42.9615	120.798	458.465	47.7609	5.67703	60.2753	38.2027	35.5214	50.5053	607.155	15.4901	7.73988	20.4482	43.3254	14.1962	50.1406	62.3181	15.6743	7.60099	1841.07	5.00356	8.3279	9.6522	44.0567	15.2068	19.9117	25.2023	13.5428	252.492	33.5389	95.0512	35.7377	388.98	16.8912	195.19	65.413	25.0467	8.16098	35.3202	19.272	33.854	20.6211	17.8907	325.62	12.9147
54.4931	27.1973	34.2137	62.6938	38.7652	29.8088	149.696	480.946	46.777	6.1844	53.3612	46.7445	27.9527	47.3516	593.517	14.2923	8.3283	30.2559	32.3624	10.2979	37.4532	69.8466	17.2925	9.20075	1581.01	4.69011	6.71387	8.8233	44.4568	13.4563	13.8271	46.559	21.3471	193.295	22.3786	96.1819	75.1093	377.717	17.7044	186.131	61.8923	21.0384	7.46863	11.3207	12.4677	19.6745	35.7552	15.8105	322.321	11.9745
61.292	23.5931	37.1518	75.3685	43.6515	40.8497	142.259	431.903	56.7803	10.6452	61.763	57.1692	39.5568	52.0433	549.681	12.887	9.5506	25.8463	49.6856	13.575	39.6553	53.2872	16.9596	10.061	1379.63	5.85515	9.37938	10.5658	40.8566	11.525	14.4213	41.2122	20.1586	226.715	33.9036	81.5558	63.673	400.447	16.2151	143.445	62.0922	17.3301	8.455	24.9968	16.1489	18.5741	30.7596	15.4318	299.42	9.43796
67.0636	17.5716	32.9171	69.9445	40.0928	45.1807	181.794	593.618	52.8346	7.11243	70.2917	39.4888	35.145	55.1281	981.881	20.5565	8.26239	28.4681	42.8279	12.9741	37.6046	61.6183	23.612	11.6223	1361.9	5.01987	7.29176	10.0511	46.123	17.0885	16.2571	50.526	27.1175	233.628	43.0566	89.2645	62.4731	430.915	14.8337	232.081	101.586	34.2498	7.73414	16.4998	18.1116	16.7978	49.1001	20.192	396.299	9.51327
[truncated: 151 more columns]
