# Supplementary material for: Selection and classification of gene expression in autism disorder: Use of a combination of statistical filters and a GBPSO-SVM algorithm
Source: PLoS One. 2017 Nov 2;12(11):e0187371. doi: 10.1371/journal.pone.0187371 (PMC5667738; doi:10.1371/journal.pone.0187371)
Supplement: S7 Dataset — This dataset was derived from the dataset selected by the WRS filter. It contains 124 observations and 37 genes. (CSV) [file pone.0187371.s007.csv]

228878_s_at	230291_s_at	241458_at	233871_at	208819_at	224370_s_at	237707_at	238023_at	233546_at	1567590_at	210387_at	1557322_at	1560303_at	51158_at	203769_s_at	202063_s_at	1561928_s_at	238821_at	216888_at	206329_at	217142_at	210956_at	239847_at	218729_at	222020_s_at	234271_at	228835_at	241817_at	236849_at	1553235_at	223888_s_at	226298_at	239135_at	244070_at	234110_at	214857_at	235934_at	Class
31.4108	6.35208	68.8227	8.7867	1427.25	5.60678	10.827	12.793	7.88326	14.4981	104.696	35.878	8.54819	19.4768	63.3968	30.1057	34.9955	17.0739	39.033	18.7013	140.517	14.3727	10.6566	290.121	10.0459	20.764	79.0764	199.126	35.2036	28.8621	18.5481	238.198	1646.53	13.2262	9.38115	162.24	32.5628	Control
45.7322	7.10711	68.0138	14.6798	2060.82	5.90401	10.5053	12.5437	9.86462	12.2587	132.404	27.0411	10.3252	17.5737	57.6296	28.1409	29.5095	13.2533	68.88	20.7987	130.399	16.4238	8.59797	187.162	17.8102	37.5758	45.4361	169.873	20.1853	29.1975	32.5853	232.523	997.033	16.4439	7.29105	122.439	45.3052	Control
32.929	6.60134	54.9394	10.0801	1983.29	6.72517	12.9597	12.0167	12.564	15.2262	166.542	18.3376	8.38616	19.6463	48.5166	29.1797	34.5665	21.9553	53.5636	22.0099	121.453	15.6881	10.7194	275.248	13.8244	17.6105	73.6771	165.863	38.8818	22.3124	31.666	188.463	1346.98	14.7921	7.05238	169.02	30.7933	Control
38.3921	5.28025	70.087	9.57445	1398.65	5.72581	12.2193	14.709	7.4547	14.1333	148.885	17.5381	8.51423	18.9342	42.6328	26.3619	26.9925	20.6274	42.1098	20.7619	127.854	13.2249	10.1362	254.451	12.9104	22.744	51.9808	178.599	24.5156	28.3179	22.9391	214.471	1468.46	16.6536	5.86594	147.473	39.2501	Control
48.5938	6.97612	51.3565	10.1004	1470.98	5.36562	10.2172	14.1718	8.4487	10.7841	86.6823	21.6313	7.39522	22.9565	85.4717	25.8556	29.2805	12.2354	62.4504	19.903	129.746	15.6087	8.98506	235.341	14.956	35.2728	64.4472	143.099	34.6467	22.7958	23.3948	257.546	2228.74	17.8783	5.4506	161.026	42.8195	Control
29.3919	5.78061	41.9607	9.57828	1186.31	4.96891	8.72495	14.2038	10.3633	13.1096	239.267	17.4988	8.85229	17.2441	55.0236	27.8569	31.7456	15.2936	61.2176	23.6386	143.408	15.5518	12.4122	222.485	16.3405	22.1779	60.4781	134.333	27.222	26.1923	29.8111	246.625	1208.13	11.4961	7.35059	151.178	41.2918	Control
39.0725	5.70567	57.7639	11.9965	1472.3	4.99017	10.742	14.349	7.45507	12.782	63.4138	22.8087	9.42549	18.1715	45.3617	25.6216	32.8866	12.3275	49.3413	19.7843	150.14	16.716	8.17585	249.207	15.7052	38.0415	50.8723	146.999	18.2805	25.7379	21.999	196.82	1805.25	14.2073	5.79369	139.331	50.5741	Control
40.0425	5.88107	67.0394	10.0148	808.592	5.16433	13.4151	16.744	10.396	11.929	94.8908	32.6616	7.51177	18.7867	66.385	30.9583	34.3644	15.5493	54.6301	20.5433	109.271	17.6763	9.31197	258.431	12.8572	26.0548	75.6432	143.933	36.4684	28.978	29.4039	231.608	2068.42	16.2882	7.19629	99.5986	48.8879	Control
45.3913	6.32105	47.5197	10.2386	1280.35	5.32152	9.21766	14.3468	8.84335	12.5456	224.487	17.9894	6.9993	17.8213	53.1663	31.8618	28.4314	14.1939	66.759	22.191	143.844	19.7925	8.3477	167.42	14.9468	37.8051	133.132	136.753	16.1311	27.5188	32.9518	227.419	1683.25	19.0886	5.7717	131.859	63.2559	Control
36.2321	5.58549	66.5109	10.0975	1562.75	6.14939	14.9208	11.9568	7.59629	10.9956	194.528	24.3931	8.90182	17.7448	55.4682	25.4288	31.0139	15.9675	39.5055	18.3931	149.203	13.4182	8.60742	238.863	13.6824	27.3264	65.2958	163.873	20.5041	26.6039	24.3828	210.889	1452.45	16.9447	6.79921	174.439	41.6742	Control
28.1806	6.17059	53.4658	10.6255	1030.19	4.87403	15.4656	13.2713	8.01935	11.5939	349.439	17.3572	9.46351	17.535	45.3096	26.1066	26.66	13.1604	57.3035	20.4793	149.115	14.1594	7.60035	188.405	13.218	21.7409	57.3573	149.711	30.2186	25.9337	23.9173	234.414	1452.97	14.8557	6.21841	154.889	44.1869	Control
34.9574	6.25845	57.5526	11.0639	1463.4	5.34803	10.8208	13.3776	8.08435	13.0509	340.012	19.9448	7.32349	17.7948	64.6915	29.1874	28.7146	14.8696	50.1428	19.834	129.43	15.8387	9.99632	251.008	13.9766	25.8141	77.1291	178.622	30.6784	24.2271	23.3704	260.261	2148.52	17.9237	5.80705	143.939	36.6058	Control
47.9616	6.86336	49.9861	12.3054	1516.45	5.2304	10.9762	16.8443	8.89301	12.172	162.068	22.4248	8.27557	22.2921	63.6181	25.1211	28.0789	16.9855	75.122	16.9142	130.317	15.502	7.66999	251.954	19.6215	46.7197	68.0154	124.562	22.8962	28.9735	25.0883	232.108	1611.01	18.6172	5.87301	129.873	52.0014	Control
36.9907	6.21002	48.4074	11.1545	1564.8	6.59755	14.1749	14.081	7.76226	12.6743	103.035	20.301	8.16792	20.6845	57.4726	26.2096	26.5141	15.5142	51.303	15.81	116.889	13.242	13.0574	222.378	13.396	21.8833	68.0774	160.042	28.5404	30.3344	25.0989	218.506	1417.07	18.6286	6.59755	171.111	40.6576	Control
50.5501	7.58937	46.9445	14.214	1275.37	5.34821	9.01405	16.9005	7.34573	12.365	58.6348	27.365	7.90362	21.1597	43.3083	25.5913	27.5891	14.8237	59.6822	25.4474	143.945	16.9936	7.48842	247.84	18.1994	43.4817	64.1359	135.444	27.9429	28.802	25.3496	266.866	1588.13	18.4775	5.98067	115.17	42.0201	Control
26.0187	6.01841	79.4845	10.6941	1474.77	5.67498	12.1316	13.2807	9.36966	9.8299	294.4	29.1471	7.1301	18.6274	59.0385	32.8116	32.6792	17.5106	42.0572	19.9221	111.802	11.4328	13.4642	262.036	12.9074	17.6484	70.9419	284.722	36.5346	21.3118	25.4154	209.808	2073.63	14.4025	6.03534	128.334	28.4295	Control
35.7025	7.872	62.0038	9.03981	1540.99	5.69491	15.8233	17.801	11.1305	11.2943	588.894	20.8785	8.453	18.5882	63.0662	23.7901	27.356	16.9618	54.2307	17.6286	100.906	12.0572	8.17814	256.831	8.523	9.45017	75.793	126.429	25.8783	30.4723	31.4004	204.309	1320.59	13.206	6.57802	147.046	47.3771	Control
51.9709	8.24295	56.6715	14.5176	1312.26	5.69491	11.1047	19.014	6.15532	13.7226	282.752	16.2741	7.7118	26.0095	46.3988	21.7928	36.3781	9.91746	83.5175	27.7859	145.866	16.267	9.19059	199.304	20.8982	43.7182	54.1966	136.043	23.5814	30.5941	24.2733	119.664	892.816	12.3748	6.94007	119.633	61.0119	Control
37.7242	7.07994	56.697	10.4435	1470.93	5.54405	9.7697	12.244	8.89923	13.0479	424.925	18.7645	8.18905	20.0438	46.8749	23.8528	27.6229	9.55141	70.4996	17.9286	165.939	16.6753	10.3266	197.992	16.7533	35.3803	51.4787	153.658	22.0758	24.8441	23.803	207.977	1552.35	17.4478	6.33935	169.152	38.3107	Control
48.917	6.61542	45.7484	10.8388	1211.68	5.55523	10.7599	16.1481	6.55485	16.449	149.775	24.4755	8.04628	20.4643	49.7556	23.1701	30.0268	11.9956	68.4762	25.7857	140.29	18.6464	8.66667	210.078	18.1016	41.2777	59.6564	120.531	26.7411	30.3924	25.9074	234.101	2124.81	16.3691	6.37525	133.771	48.9725	Control
44.5086	6.8546	70.1479	18.2392	1933.38	6.36316	20.6071	14.1215	13.1761	15.4986	124.328	22.2895	9.01573	19.7714	80.6491	28.2027	35.1586	13.3863	45.1768	20.684	92.7907	24.8795	9.18414	218.673	17.1133	16.5684	68.9455	192.003	44.0303	29.2022	27.9275	179.952	1350.78	17.7912	7.20412	109.285	35.2503	Control
53.2223	5.90148	39.6122	11.683	1510.87	5.72576	10.413	12.5946	5.78743	14.9205	145.855	18.7826	7.1932	17.3042	52.2562	20.8698	29.006	14.7417	51.6816	20.3314	130.695	16.4511	7.77504	205.173	13.6022	36.4552	53.2672	131.962	29.2129	24.8904	29.267	168.432	1195.17	13.8242	5.34993	151.244	41.6872	Control
37.6035	6.12527	67.6837	9.43279	1728.46	5.89635	11.82	10.5861	9.57988	11.8307	119.209	19.5743	8.03558	15.4507	53.9623	32.2067	24.3382	14.855	44.8086	20.9873	111.925	16.3744	8.90827	197.977	11.8142	21.4722	47.542	162.322	34.2748	23.9321	33.2459	228.045	1517.56	20.3746	6.41523	116.491	34.6922	Control
28.6306	6.16189	82.1738	11.1535	1579.63	6.41673	10.9287	12.1233	8.4437	8.5417	112.156	44.9281	8.53234	14.702	66.085	35.6342	25.9639	17.512	49.6103	19.52	113.744	15.8915	11.0697	328.531	13.8406	15.824	65.7488	287.32	37.7291	26.335	23.4251	263.359	2296.16	12.9487	7.3075	119.646	28.6762	Control
41.4478	5.84541	67.5096	10.0014	1104.45	6.18107	12.1346	15.2318	8.09668	13.8844	115.919	24.624	7.7067	19.752	55.4214	32.0893	20.92	18.3476	46.5453	17.8808	110.588	16.658	8.73164	228.672	15.6775	27.1678	77.5404	120.261	25.79	25.3753	27.2644	239.703	1463.02	13.7813	6.57556	182.398	47.9184	Control
37.4713	5.81777	78.8712	10.8913	1918.89	5.36105	11.3561	11.4563	11.7718	11.4126	144.366	32.873	7.34801	25.3738	87.7434	29.369	36.7013	13.7702	58.5203	18.4493	103.603	16.8039	11.6557	287.911	14.029	31.0255	66.1526	222.106	42.3251	27.7135	24.9848	256.705	1791.12	20.2312	6.92511	106.664	43.687	Control
38.8245	6.08533	53.3164	11.1007	1345.34	6.33648	8.24784	16.6221	9.23953	12.4089	65.0006	21.4512	7.99731	22.03	58.9654	26.8682	22.1929	14.0834	52.5839	18.4707	124.187	18.6314	10.6248	271.226	15.6626	38.0429	73.4584	140.146	34.318	35.0897	25.0496	269.878	1705.88	19.5369	7.22718	136.447	46.3425	Control
25.5045	6.56977	56.5598	10.1061	1586.97	5.90881	11.4138	11.9193	9.65375	10.5632	77.53	30.8379	9.21621	18.0315	63.0935	32.6911	31.4411	14.0807	46.7938	16.7529	120.832	14.6931	8.12423	217.856	10.3275	15.4449	72.7002	140.35	24.5122	23.9637	29.3764	266.706	1229.13	17.1807	6.25429	120.396	38.4634	Control
35.1556	6.03616	60.5893	9.60524	1701.92	6.35343	11.3495	12.4111	8.60267	12.9035	33.9096	18.1476	10.2009	17.708	50.4502	30.0174	27.6732	13.1149	49.7464	23.9277	133.083	12.8605	9.18088	180.989	14.2383	21.6667	64.6412	209.686	31.174	28.4987	30.3694	200.609	1920.86	16.6811	6.21199	106.521	28.9888	Control
34.5534	6.36894	60.1318	9.36276	1564.21	5.78018	13.7279	12.2448	9.86764	16.9771	60.1962	26.842	9.65386	17.7825	66.3323	37.5497	31.2901	18.8412	40.8255	25.0556	127.564	13.5686	8.61756	295.761	14.643	29.7458	62.5918	145.61	38.1074	28.9011	26.8746	211.708	1963.16	15.7644	6.21942	118.069	39.2529	Control
35.0446	6.31585	54.0997	10.6011	1402.07	5.82606	10.3498	17.1497	7.7428	12.3017	70.873	20.7174	8.54375	21.3823	54.4961	28.8645	32.0351	17.0323	47.0743	19.5934	132.586	15.4189	9.40121	284.444	14.6335	26.3945	68.0018	199.628	25.9117	28.7832	27.5564	291.469	2054.6	15.4916	6.44	131.156	39.2649	Control
42.5205	7.0991	44.5692	11.5257	1658.45	5.18686	12.3799	16.3481	7.1937	10.9487	114.221	21.1174	8.77895	19.494	56.6618	22.9667	29.92	11.8822	60.146	21.1796	124.896	19.3763	10.9501	290.539	15.1915	29.6612	62.6734	160.755	24.8685	28.0983	26.6081	246.096	2160.26	18.6225	5.57313	138.851	40.5095	Control
32.5339	6.85099	74.741	12.3095	1848.76	5.82741	10.814	14.3312	10.1851	12.1461	121.745	32.805	8.38717	17.0921	79.5384	29.6571	33.6949	17.6207	54.0851	17.0068	107.857	13.9825	8.04532	305.025	14.5545	23.7978	78.7872	184.594	37.33	31.931	21.8078	216.474	2129.59	14.8465	6.43385	114.738	38.471	Control
28.2821	5.59253	66.8735	10.5645	1653.35	4.62606	13.3059	17.0915	8.06262	10.2362	46.921	20.301	8.64598	20.7538	74.3786	31.9953	32.1329	15.3525	43.0304	21.2252	154.945	16.764	10.1286	220.696	14.4511	16.2934	77.6351	175.641	24.1506	23.595	27.6335	205.724	1991.78	17.7108	6.41441	112.251	40.5912	Control
35.2293	5.67679	52.9358	14.4436	1523.7	6.8655	12.2512	14.1368	8.83738	17.0401	45.0547	14.056	8.08499	20.0954	66.7583	25.497	27.0963	15.376	43.9336	25.8867	99.7815	16.3633	7.76144	195.153	15.8414	32.8478	99.8825	136.246	46.129	29.4885	39.0776	213.321	996.432	17.0416	6.20793	100.615	30.2263	Control
31.4505	6.04651	66.1384	10.6131	1430.98	4.60475	11.2738	11.6445	7.69704	13.8428	67.7436	19.2534	8.33381	20.8566	73.2142	31.3625	30.1128	20.0569	36.2779	19.6614	128.899	13.9958	15.6127	284.694	14.9169	21.5457	71.8002	159.517	30.5502	22.4688	24.4765	223.095	1973.49	16.0998	6.31121	137.933	31.694	Control
27.2551	5.87248	44.3097	13.097	1861.41	5.13075	11.1337	14.4022	8.59192	14.6407	177.354	13.7393	8.04329	19.2422	58.759	23.9069	25.1854	10.6408	52.5925	29.6413	179.184	16.3684	8.72437	210.095	13.9511	26.7193	55.7476	173.94	18.2781	30.3803	34.8813	181.488	1724.14	14.1085	6.16878	119.952	30.1777	Control
33.7498	5.91232	50.089	10.8838	1683.79	6.10551	11.3587	14.834	7.83676	18.9308	47.9503	15.0599	8.28787	20.2664	67.1684	24.0282	26.702	14.2339	52.5017	23.8564	130.23	14.9417	8.16005	274.347	12.4451	25.3905	47.5726	156.549	27.8077	22.5812	26.353	205.191	1676.6	19.7521	5.96324	140.603	38.81	Control
31.8737	6.11257	39.0044	12.2155	1798.22	5.63319	10.162	15.2378	8.06983	16.6182	77.3296	12.8089	8.377	20.5423	37.7653	22.5808	28.6944	11.9333	56.8242	21.3851	146.348	15.0857	8.48613	234.418	15.2017	40.6785	53.2153	183.782	26.6131	27.27	33.0258	169.879	895.122	12.2467	6.14618	127.234	38.0922	Control
33.5704	5.70285	59.5622	12.7568	1658.15	5.38827	9.55586	12.399	10.4749	10.3764	292.038	20.726	8.54249	19.9593	57.0335	28.707	26.9591	14.3587	43.4181	20.9763	150.051	14.5161	9.08726	191.043	13.3921	17.2022	77.7242	174.375	26.2222	25.4175	26.2329	216.652	1484.75	13.3009	6.30856	129.385	40.3875	Control
43.0086	7.23621	51.5033	9.44995	1382.63	5.23421	9.62672	17.4583	7.95204	9.81079	309.855	16.7981	8.69347	20.5582	53.9539	22.8591	26.606	16.236	53.4409	21.1674	149.997	16.5256	9.66181	215.441	12.9618	28.3877	58.1514	99.4411	23.2042	27.3169	22.7969	222.77	1239.93	17.0045	6.62373	169.342	49.4914	Control
36.8051	5.76673	48.2941	11.7989	1770.51	5.79203	13.7067	16.9536	10.2178	19.7844	108.088	15.5319	10.5153	16.9182	70.0811	27.8958	24.9499	17.4623	63.7329	24.7563	135.696	21.0885	8.4833	232.686	17.8932	21.6122	64.3717	144.423	31.5083	27.8265	24.9358	144.601	1438.93	19.4402	6.94298	140.53	46.3866	Control
40.6615	7.22843	61.2004	12.776	1437.98	5.25888	9.73341	14.2889	9.15832	18.2564	42.8139	18.4073	7.79943	23.5753	61.3454	28.8929	27.3273	15.3666	59.3979	29.5685	118.542	15.752	9.47099	218.842	20.2267	33.4514	59.935	144.59	18.8935	31.7889	31.3968	229.531	1838.38	15.0482	7.10449	109.296	44.1336	Control
28.353	5.81887	71.0497	12.4186	2053.64	5.48277	9.1132	15.6781	12.3688	14.5186	47.2402	18.4511	8.18341	16.5859	64.3071	29.9142	33.0052	16.2262	42.1614	19.9873	134.465	18.2374	8.43879	268.616	15.1287	30.7397	69.8489	176.944	43.351	27.2226	24.5739	253.755	1588.91	12.9232	6.41643	149.413	29.1381	Control
42.4528	6.54095	61.8516	15.5317	1426.22	6.63734	11.1401	15.7709	9.15496	15.338	58.4065	20.7311	8.64673	17.3179	62.6984	26.1432	30.7501	13.7172	58.3095	31.7419	132.995	18.3707	8.17052	218.391	17.6	20.2075	62.888	136.602	26.7349	18.4393	26.0679	190.946	1234.05	17.1909	6.45183	126.98	36.4426	Control
38.094	6.17255	58.3835	11.2143	1732.75	4.95902	9.78019	12.9117	9.34967	12.4049	116.815	24.6465	8.77224	16.971	57.1083	22.4409	32.1727	18.7595	51.7996	18.5107	120.648	15.1904	11.2721	299.2	17.0181	35.2062	59.2481	129.942	30.8457	23.7611	21.5771	218.016	794.894	17.4516	5.80969	140.509	46.3695	Control
41.9582	7.48605	45.6833	14.684	1635.23	5.69464	11.4728	18.4293	8.21966	14.9967	27.657	20.3261	8.7569	21.4844	70.8253	22.4824	30.3322	16.492	67.5251	24.9662	113.27	18.1998	7.64582	155.261	16.1688	38.0674	66.206	95.4091	30.5052	33.7155	32.0519	186.634	1046.81	15.0854	7.06769	88.7848	54.3648	Control
42.6399	7.34208	41.7668	10.491	1458.94	6.31434	11.0362	15.6096	8.3656	11.8334	287.966	17.0868	7.64821	24.0044	32.6898	24.0569	30.242	10.5874	60.3115	28.3881	105.465	16.682	7.84035	159.306	15.5713	33.5155	54.914	131.529	25.4435	24.2344	21.9528	142.072	1372.27	13.8123	6.85737	92.9043	51.2912	Control
45.5253	5.77591	39.7626	9.77995	1792.39	5.74986	8.18719	16.2492	7.76982	15.7579	60.6519	13.2225	8.17454	19.4651	51.7658	24.2559	40.3585	12.8166	52.2903	28.2722	151.787	17.0027	9.6663	187.367	11.9396	26.7269	61.7854	139.777	25.0545	28.3121	27.7193	224.997	1515.25	12.2586	6.39188	117.266	29.3021	Control
28.1654	5.48812	67.6825	10.9721	1607.76	5.3778	10.8894	11.6158	8.25107	13.4585	78.7861	31.0146	8.18311	15.6691	80.2947	31.5134	41.3184	14.2737	51.4348	19.9002	127.135	20.7349	8.50611	230.562	16.5984	19.1104	76.287	200.793	28.5954	22.8985	19.7819	258.216	1997.28	15.1431	5.84775	147.964	45.5271	Control
33.6017	7.3433	67.3298	12.8045	1594.47	5.7965	13.9573	15.5308	8.12404	11.7574	56.3556	15.6556	8.18134	22.226	47.4323	35.1942	32.5817	13.4058	56.838	27.947	134.638	15.6171	9.30113	338.563	15.6553	27.776	65.9825	161.025	27.7107	27.1094	29.0304	199.906	1882.35	13.6437	7.02154	135.438	44.4227	Control
35.2808	5.99388	58.9876	10.1608	1506.15	5.67677	11.8619	11.8086	9.59553	11.2952	327.795	16.2766	7.42948	18.2631	61.0695	28.5643	30.4766	12.9913	56.6899	19.2164	138.074	17.1008	9.45557	264.728	13.7862	31.0027	71.9546	179.536	26.4856	24.5399	24.7222	256.491	2041.14	11.8042	6.68231	130.501	37.9781	Control
33.4324	6.29997	52.0677	9.52332	1673.65	6.28828	9.80905	11.3449	11.0837	10.2124	157.489	20.7401	8.47133	22.0237	70.4865	32.9193	30.3116	14.7087	47.0365	17.7695	135.93	14.2574	9.23534	244.38	12.7866	14.889	69.0668	180.438	32.8996	28.5514	23.1155	215.397	1572.32	15.5839	5.55994	139.578	27.0466	Control
36.6397	6.28594	52.1775	11.9687	1098.65	5.75259	14.8664	13.3797	8.07653	13.6144	297.986	20.5375	8.23505	20.0372	55.8788	20.9272	32.8945	10.4304	78.8834	24.3199	179.875	19.5402	9.5364	114.308	19.5728	32.2298	57.8792	153.467	16.2858	33.3608	24.2222	188.015	1246.47	17.9756	6.3434	136.602	43.7737	Control
27.2977	5.89152	54.9282	11.2143	1557.46	6.03416	9.58431	11.6339	7.18531	15.6133	87.4331	21.1275	8.83461	18.9837	65.3824	29.5547	33.8447	11.5731	47.321	21.0432	131.777	18.0999	9.22119	283.447	20.9258	18.4219	72.0961	142.936	27.6041	20.3647	27.6223	241.728	1635.49	15.993	6.56247	122.163	39.6819	Control
37.6973	6.65882	39.3071	10.0231	1517.96	5.61658	9.48336	17.6509	9.45963	16.4318	74.9345	14.3452	8.75206	21.9641	55.4288	22.6226	35.8047	18.3867	85.2841	25.0616	141.925	16.234	8.43008	173.294	15.6291	32.9142	41.5294	85.489	29.7805	27.9006	33.03	139.326	1155.08	17.8719	5.34944	148.673	27.1876	Control
32.1727	5.85349	60.7724	11.3391	1552.7	7.11671	9.56443	11.0099	10.447	13.2002	348.315	24.2442	8.89649	18.7415	66.6424	31.7247	30.2873	14.1417	51.3411	18.761	134.988	16.4276	8.82071	299.695	15.6445	18.4309	66.6424	242.558	35.838	28.8022	26.6176	220.586	2190.02	12.1781	6.65879	129.939	34.028	Control
33.0784	6.89748	56.8657	10.6323	1550.35	5.1399	11.6024	13.6819	8.79186	12.8675	85.9213	24.2855	8.67019	18.2276	46.6513	25.3401	31.7842	15.2599	46.8211	20.6878	139.661	16.234	9.78181	252.556	14.169	22.7524	60.2388	159.786	19.9739	24.5888	29.6353	227.474	1561.75	13.6126	5.94889	154.637	40.1259	Control
39.6725	5.63214	60.7219	10.1111	1315.68	5.40822	10.834	17.3752	9.38522	11.4839	151.008	17.707	8.19485	23.304	49.4102	27.7896	32.1112	14.4249	61.1028	19.4216	161.268	15.4195	9.42644	271.868	15.3421	34.9507	58.4032	179.72	27.8845	23.9908	25.0601	249.497	2433.96	16.3063	6.31434	157.316	42.5278	Control
44.7311	6.62825	38.092	12.9517	1289.26	4.82962	9.26468	17.663	7.4818	13.6363	438.452	18.6489	8.25171	21.2217	54.0503	20.2444	28.7937	15.8209	62.3921	21.5334	154.884	15.6996	8.86684	150.55	15.2775	41.659	59.4588	115.006	23.6856	27.4004	30.074	206.592	1180.94	16.0672	5.86145	134.373	44.6742	Autism
46.2346	7.00722	38.3633	11.6789	984.522	4.94721	9.4841	19.3875	7.08632	13.756	153.87	16.3407	7.5393	20.857	32.7245	22.9674	32.0267	11.8864	72.772	25.8026	156.068	18.0845	9.20958	277.115	17.7068	38.8385	62.5872	198.004	23.4824	34.367	31.9659	275.545	2212.56	22.6877	5.78346	140.61	50.5961	Autism
44.2627	6.65931	41.5793	12.791	1469.6	4.75236	10.508	18.1148	7.36463	15.5836	114.598	20.1233	7.05064	19.4431	54.2032	19.0404	50.5437	12.2423	66.4732	26.2165	155.753	14.5294	7.39932	183.688	16.9534	38.4286	47.895	115.326	22.6517	29.6091	25.3091	168.219	1175.4	16.8754	5.90087	124.533	47.5496	Autism
58.7831	9.05591	37.6853	11.3413	1209.55	4.79748	11.8757	21.8081	5.57767	16.658	152.38	24.6083	10.7261	25.2595	49.8854	25.5393	40.7866	12.2354	74.6693	29.5202	133.101	17.9106	8.90575	197.665	22.5867	28.8587	62.0667	131.021	29.3749	25.8897	28.136	142.902	1288.57	16.5859	6.34126	95.3854	71.7715	Autism
43.0493	6.45277	57.5108	13.2861	1117	5.38414	9.3338	14.3376	6.84613	12.4839	519.203	13.3292	8.76404	22.5817	51.8724	22.4233	28.2681	12.4861	63.8954	20.8794	142.916	14.542	9.10934	209.79	20.8181	33.1361	55.6602	122.968	23.0626	27.8479	28.2417	196.173	1006.2	14.7884	5.80705	195.588	55.8087	Autism
40.5519	7.30337	64.5187	12.7704	1361.3	5.35392	10.6361	17.427	7.3814	21.247	182.575	18.4746	8.52564	20.2471	61.2042	25.8593	37.7188	13.7217	61.0849	26.2917	149.365	16.0615	7.14979	190.332	16.5747	24.4992	67.968	129.777	27.6535	36.4411	34.8979	204.117	1102.17	15.8333	6.92849	139.983	46.4864	Autism
53.7363	7.21832	49.0674	14.5171	1376.76	4.68761	9.60768	16.4714	7.50426	14.7586	241.634	17.7166	7.93255	20.5088	49.6989	23.9076	33.3469	11.4615	60.6797	21.2372	132.169	14.8716	7.26442	223.77	16.1968	42.2028	57.5538	153.108	35.0535	25.5314	23.9295	221.944	1764.18	17.3486	5.95721	141.574	43.8824	Autism
41.365	7.48924	45.8489	10.7597	1837.85	5.61564	14.3718	17.3613	7.52099	15.4868	221.078	12.0449	9.53096	20.871	66.2117	23.3711	32.9595	11.0725	54.4496	30.8974	139.479	17.5639	10.5181	164.036	13.8316	31.6729	36.8585	115.849	23.9823	22.8567	33.2902	109.528	870.481	21.934	6.73	154.747	49.9432	Autism
50.6984	5.75213	34.7702	16.2268	905.238	5.16858	12.164	21.409	7.1894	14.186	124.669	24.149	12.165	20.8098	41.0978	22.6936	34.8802	12.6414	62.5509	20.59	169.404	17.0923	8.55454	173.855	19.886	34.6203	57.8036	85.3995	20.8002	39.0083	25.2259	175.626	866.797	26.4741	6.10975	138.367	54.2223	Autism
47.4429	6.60652	42.9484	10.5392	1402.11	5.46145	9.12794	15.6484	7.56789	15.3026	370.365	18.5436	10.6553	19.8464	62.1869	25.1551	28.541	12.9145	52.9485	22.0608	148.486	19.0201	8.93442	177.027	12.4445	27.4495	68.9541	87.4828	20.1634	28.6756	26.3757	161.471	745.321	13.0617	6.08988	157.322	41.6561	Autism
42.5641	6.00083	44.7905	13.0685	1216.34	5.12183	9.68345	17.7491	7.93042	11.8943	248.845	15.3061	8.40675	20.6565	36.915	18.3227	33.632	11.3594	55.4271	18.0751	130.203	14.4238	9.51721	207.508	17.4235	37.7558	77.0982	95.2715	22.3677	30.4526	30.1892	231.584	1305.62	20.4175	5.13755	144.414	44.4538	Autism
23.1902	6.71527	79.5639	11.5621	1589.82	5.42094	8.4596	11.9555	10.9939	22.8083	131.765	19.0015	8.91138	19.1746	84.9175	31.6218	36.6192	13.7477	62.5562	24.6646	153.562	20.2589	8.4286	405.037	16.8962	16.5644	54.1138	244.102	34.6261	19.0682	32.1612	231.714	2345.13	13.9348	5.92444	132.923	33.8651	Autism
39.4393	7.14979	54.9365	9.10576	1628.78	5.98926	9.55586	18.793	7.18808	11.7947	282.377	26.6153	10.5563	19.838	52.0263	24.4288	36.7766	19.0351	43.217	20.0408	153.73	16.6276	7.93101	274.51	17.0629	36.9858	73.4475	160.263	29.3129	35.7907	23.0719	211.629	1655.17	18.2889	6.52919	164.082	37.3978	Autism
39.814	6.56652	47.6679	11.8488	1781.71	5.67539	12.9309	14.6845	7.94314	13.269	320.869	16.402	8.28391	22.4554	42.754	23.9051	34.5113	9.81077	48.2734	28.2933	136.898	17.4213	8.68852	219.246	16.5153	27.0812	53.1131	221.122	22.2213	28.2369	24.6679	166.706	1942.37	14.0097	6.83848	139.649	40.0427	Autism
63.362	7.63376	36.6792	13.2102	861.735	5.60006	9.12692	20.0743	7.56751	18.9874	106.388	13.3962	10.6729	22.1998	52.5496	16.5032	32.5852	10.5697	91.4554	25.6079	174.78	17.6772	7.77195	157.981	16.8778	37.1803	47.9735	114.447	15.2459	36.323	41.9782	180.869	1371.53	19.303	5.93599	182.752	54.8515	Autism
40.0611	5.51988	57.0717	10.412	1192.96	5.63446	12.7313	13.4783	8.18724	11.8653	185.22	19.113	8.01795	22.5974	41.5896	26.7315	26.16	15.9313	53.6504	22.835	130.012	15.7799	7.93738	274.356	13.6243	31.3277	62.2663	182.758	35.838	29.1312	25.3359	232.028	1590.09	16.4706	5.97695	173.981	43.5603	Autism
39.2082	6.83787	52.2086	14.0121	1371.78	5.08446	10.0698	11.4405	7.32873	19.168	357.937	22.5852	13.2835	20.9029	48.72	25.532	26.7391	10.8246	61.2086	21.293	126.304	15.0623	9.96303	248.342	14.0365	23.8065	64.3113	178.005	36.1455	22.7882	32.6248	233.748	1527.9	16.4494	5.45317	183.322	38.4663	Autism
52.5976	7.19278	43.8633	12.2937	1026.28	5.48993	10.3358	20.1852	6.98294	12.6543	136.062	18.6586	10.1096	21.3927	53.9042	16.4759	40.0383	9.75355	54.5013	32.4024	159.585	19.589	8.51153	135.378	17.6888	36.5121	50.9452	145.335	21.4989	34.0903	22.3874	206.59	1624.35	19.8779	5.76325	147.968	42.7471	Autism
46.4937	6.44227	55.027	11.2345	1121.3	4.94495	8.91291	13.1205	8.94214	12.3586	298.756	21.8968	8.48613	17.3276	41.0669	26.3778	26.2601	14.2454	55.7209	23.154	145.501	18.7646	7.75187	221.505	17.682	33.1815	55.9891	164.78	26.8195	30.7731	29.3647	227.813	1478.81	18.1768	6.1154	106.935	49.2506	Autism
53.1301	6.67766	36.7868	12.8523	1228.97	5.65608	12.8972	23.913	9.89061	16.5008	302.226	16.3112	8.54933	25.1278	60.4957	18.2724	37.9852	13.8235	57.9956	26.3579	107.995	19.9662	7.06978	165.781	16.0979	40.4665	66.7123	72.5163	23.5536	37.7583	24.4765	152.208	1081.22	22.651	5.97535	163.71	74.0791	Autism
47.2083	7.02677	37.3564	16.0832	938.622	5.351	8.73766	18.1743	7.89344	15.8496	198.782	16.7694	8.68925	22.8262	32.2528	17.4138	27.925	11.713	83.0939	21.9043	154.473	22.8997	9.09927	205.837	20.7253	43.5937	57.3907	88.4822	17.779	40.4716	30.138	204.464	1084.82	17.922	6.21647	176.542	57.7938	Autism
31.1329	7.12842	42.6723	10.5348	1614.25	5.38044	10.1521	15.535	7.62359	19.1816	52.7023	16.4936	10.8445	19.2717	44.7552	26.0909	31.8347	12.241	47.5824	26.0261	158.328	15.9606	8.60542	310.981	10.9817	28.9398	47.4409	125.515	21.3834	37.061	37.3254	184.161	1129.26	15.4911	5.6586	137.646	38.4897	Autism
44.9439	8.08601	54.5959	12.2113	1218.81	5.76292	9.51302	16.6979	8.42416	11.3172	615.698	16.0787	7.60911	22.4572	48.9074	17.2562	29.7218	15.3771	51.508	18.783	124.367	16.4478	8.4036	210.647	15.9848	22.7867	63.4073	130.303	22.8666	29.1935	26.1316	214.807	1393.53	16.7864	6.18365	149.603	49.1235	Autism
44.2436	7.82421	48.9281	10.5959	1179.63	5.2775	8.94319	19.0127	8.78542	15.1535	108.818	18.5644	12.7217	25.5891	52.2448	26.046	35.3685	13.0858	74.3027	25.9336	121.694	20.5887	7.49469	184.761	26.9861	45.6434	39.778	107.467	23.9711	36.6985	24.4303	209.866	1399.88	19.4835	5.81598	114.456	48.2826	Autism
32.6602	6.56199	58.3232	14.131	1535.48	6.20473	10.6105	12.9126	6.67796	16.3525	165.481	15.0307	8.03195	24.4362	62.7365	24.9786	29.8495	13.9821	66.6984	24.8785	136.952	21.3851	8.92357	219.263	17.7582	29.8116	51.2627	166.098	31.0709	31.8561	29.3397	152.462	1016.4	11.03	5.21841	157.325	36.3441	Autism
44.6292	7.17016	45.3166	12.6819	1075.97	5.46421	11.1479	19.1622	7.10298	16.6232	74.1054	16.3384	9.81146	22.8687	56.7911	20.5973	34.759	12.1745	93.7388	19.9068	167.909	16.3426	7.35198	207.582	18.5649	50.7691	48.3827	100.371	20.878	30.5175	26.5161	185.388	1615.37	21.8472	5.93293	176.476	56.066	Autism
43.8008	5.81196	41.6815	12.7925	1101.99	4.45804	9.37001	17.6227	6.48982	12.2321	164.018	17.641	10.787	19.8707	39.1615	30.2423	34.7871	12.8183	58.0464	18.7073	158.617	18.4068	7.74518	263.612	15.6581	32.1283	44.361	142.913	17.1388	29.7195	25.1463	192.24	1284.29	17.7907	5.95154	151.706	47.6158	Autism
50.1366	6.75722	57.6804	10.5267	1536.59	4.61521	9.21034	17.708	7.12763	14.6611	97.7546	19.5549	8.70438	17.9476	51.1379	24.0459	34.0728	15.4605	61.6681	20.48	155.564	18.447	7.70012	191.199	16.3195	40.6732	51.2237	149.406	21.2627	27.9299	28.3758	201.441	1651.14	19.4959	5.52449	147.839	46.927	Autism
49.4025	6.424	42.6085	11.1212	1153.4	5.51823	8.92664	14.8054	9.00369	15.7572	282.413	13.8439	8.64953	21.1139	47.1399	21.7063	29.0171	14.5743	49.4914	21.9363	136.45	15.9563	7.68003	211.16	16.2436	37.7878	61.0787	100.932	20.1812	25.8952	33.1092	207.039	1298.31	16.9506	5.20272	134.799	42.864	Autism
41.9238	6.96991	55.4418	8.97956	984.905	5.27916	9.16494	16.1757	6.78994	13.87	193.705	22.8473	9.10497	20.1783	50.4959	31.6284	32.1222	14.9388	53.2822	21.0884	134.792	19.4548	8.68199	218.298	17.6626	32.4334	58.1151	116.505	27.0094	29.881	26.1359	201.247	1460.83	21.3871	6.23479	113.861	48.43	Autism
37.6223	6.58328	45.9947	13.1673	1693.44	5.67398	9.56369	17.2046	6.04208	15.7766	236.427	15.3435	9.63492	19.9927	62.448	27.7363	30.0833	14.2554	52.483	24.1606	142.583	18.1169	7.92506	265.317	16.3596	26.0947	60.4944	128.854	24.3242	30.3951	37.2601	205.334	1372.35	15.7798	5.55244	141.052	30.449	Autism
32.0459	5.73911	70.7917	10.0608	1529.02	5.91463	9.71443	13.1209	7.36963	19.8698	122.717	28.4653	9.54715	19.9973	43.0809	25.9631	33.1099	16.3061	53.4268	22.5073	125.376	17.2258	9.17973	402.366	13.5352	21.5452	164.711	177.742	28.2849	24.3047	30.1457	236.365	1957.95	16.3688	6.71858	139.89	37.8294	Autism
42.1758	8.83508	66.4904	13.2553	1450.76	5.08342	9.93057	17.2116	11.3632	14.9719	176.919	23.455	9.24759	20.0508	59.9166	32.4686	44.549	13.1166	65.4916	30.5822	138.46	19.4164	8.33186	204.509	12.1894	31.0634	64.003	152.914	27.1882	37.9988	30.4971	231.084	2034.78	17.0429	6.9432	63.3228	42.6598	Autism
43.0846	5.74682	42.9615	14.6457	1513.72	5.40738	8.36063	13.7504	8.50546	17.7061	379.44	15.094	9.85335	19.1024	44.7423	24.0387	31.4259	13.3228	65.9316	31.1507	126.703	15.2389	10.7793	271.136	16.449	34.648	55.3817	148.331	28.9276	17.5959	36.6405	174.553	1167.18	14.2719	5.3684	178.905	40.5417	Autism
45.6804	6.77662	48.4943	12.5289	1253.7	5.31384	11.2544	17.9036	8.87039	13.7615	295.774	15.9655	7.78635	22.784	49.533	18.053	26.7452	15.5162	48.7315	24.5182	100.262	15.7134	7.71292	154.612	14.9643	41.9894	59.9967	90.0301	19.3528	33.3908	23.1691	153.457	1145.37	16.072	5.09495	142.254	57.5616	Autism
43.052	6.22805	58.9464	13.4205	1360.85	6.00711	8.32264	16.7005	7.69655	14.9366	259.142	23.5622	9.50309	21.1964	59.3127	28.7941	34.3614	14.048	52.0475	21.8307	153.634	12.5941	9.48567	254.565	14.4873	16.0857	168.334	185.13	27.7211	28.0433	30.7292	205.874	1846.44	13.749	6.92435	191.805	39.3033	Autism
35.9407	6.3902	58.2816	12.5654	1337.9	5.41101	9.37166	12.0626	7.8465	13.368	393.099	15.1449	9.57989	17.9042	60.6935	28.3252	33.2817	12.59	53.8095	21.4578	128.441	19.9597	8.1615	241.238	15.6597	38.9362	71.8562	187.257	15.0115	26.7234	30.8818	236.874	1518.35	19.9938	6.35035	155.359	37.7911	Autism
31.6133	6.20021	86.2959	12.4354	1743.32	6.34998	8.7393	13.8597	7.63127	20.0337	158.408	25.5942	8.24479	19.9876	62.1463	31.2252	30.0062	11.2371	56.279	20.6006	120.258	18.4564	9.96396	320.971	15.3949	34.1277	63.9498	166.775	32.0624	27.986	24.7432	242.097	1271.17	18.195	5.96862	116.346	32.9876	Autism
39.7422	7.36438	52.8461	13.2212	1156.35	4.66107	9.86013	16.1252	7.27933	14.1206	262.502	16.7262	9.66993	21.7751	66.2275	29.2709	32.5804	15.0827	47.4392	19.7608	151.03	16.3157	10.4558	197.172	19.381	26.4299	55.1336	126.783	22.9091	31.7193	25.585	234.778	1680.35	15.9308	5.67311	143.769	39.2257	Autism
32.2025	6.61193	79.99	10.5313	1665.5	5.32537	10.5435	13.5415	8.06262	12.8071	52.7636	19.43	9.26203	19.2255	46.8993	30.3462	37.1746	14.6954	35.7	24.4534	147.867	14.8127	18.2309	251.43	16.9339	20.9672	57.8289	194.7	27.7089	30.287	28.607	207.656	1500.25	18.0338	6.9432	151.179	46.7813	Autism
39.0146	7.31593	47.9936	13.273	1507.7	5.39321	9.93057	16.0691	8.67658	15.3572	212.844	16.9896	9.62333	20.2482	50.3929	28.0258	36.1454	12.953	71.1805	24.9725	153.888	14.505	8.35852	176.058	19.3072	35.8436	44.8803	187.108	19.5709	28.7517	30.8056	185.202	1471.61	17.3453	6.30453	150.983	61.0503	Autism
47.8703	6.93964	64.0188	16.7664	1385.86	5.32082	10.7785	14.8116	10.1103	20.4917	294.07	18.6406	8.87181	23.7316	74.4613	32.2975	31.7312	10.8229	54.7736	23.3112	143.611	16.4735	7.2561	194.564	13.0741	23.6097	68.9804	194.663	25.9039	27.2334	29.0267	209.675	1270.87	17.7978	6.90393	140.142	46.4614	Autism
37.1661	7.48848	35.9989	13.0794	1051.6	5.47929	9.72718	17.94	6.17231	11.4599	528.253	15.345	9.48579	22.6718	45.6328	22.4337	36.4347	14.2385	70.4748	26.2361	160.526	16.6434	8.97402	132.517	14.3141	24.1328	41.1898	114.683	16.136	35.8642	31.044	157.415	1118.13	15.0858	6.42145	148.9	39.8208	Autism
32.9149	8.17225	40.3983	12.1765	1529.53	4.95902	7.00682	12.3591	7.32828	12.0822	102.946	15.4685	10.3334	20.8408	43.5342	26.9227	31.1643	13.3025	58.1321	28.6885	125.723	16.5377	8.85561	257.096	16.1689	29.4625	73.697	140.886	21.306	27.1276	32.4278	193.27	1127.39	15.3658	5.96215	174.855	42.6278	Autism
43.7536	5.86649	54.9486	11.2191	1435.08	4.87533	10.6356	15.0263	8.62642	13.4349	311.667	16.5593	7.4125	18.6267	63.9394	27.2012	22.7274	14.7387	54.2521	22.8139	126.452	16.2021	7.36146	172.803	11.8762	25.4567	70.8034	130.535	36.8665	27.5908	26.3656	208.417	1381.33	16.5944	5.89899	126.243	42.2439	Autism
36.4388	6.16278	66.9587	11.2024	1374	5.03468	10.4288	13.3133	9.10899	12.6538	298.44	18.2413	10.409	20.2347	50.8958	28.5755	32.3633	16.215	47.5807	17.6584	138.626	16.6676	8.3699	217.688	12.4402	21.3922	79.8857	154.798	26.6333	29.2356	27.6226	234.123	1460.64	15.5101	5.56066	146.743	39.7531	Autism
40.1154	6.88776	48.9168	9.74414	1934.05	5.18883	13.1971	15.4901	9.88709	13.7615	79.094	17.0556	9.704	20.0283	78.0836	22.0455	41.0269	15.4823	54.4478	31.7265	124.201	14.5294	8.58157	178.762	17.9789	29.0442	74.7263	175.614	27.8699	27.7846	31.9676	179.938	1582.97	22.571	6.34462	86.8586	42.1984	Autism
46.0302	8.69969	44.4	15.2274	1459.26	5.22583	9.09337	13.8215	8.43864	13.4516	142.865	17.464	10.158	22.4256	71.6554	27.569	32.7936	11.4924	79.7773	29.3324	140.284	25.2407	7.9405	137.425	21.7362	54.0205	50.4287	88.9254	25.2375	36.2631	32.7138	170.253	1444.53	19.6656	6.02109	107.39	57.1022	Autism
27.7694	6.85165	52.926	12.4792	1334.33	5.615	12.7601	15.3701	9.84963	11.945	74.4769	25.5848	10.2839	20.5256	43.6441	28.5705	40.9542	13.2896	52.0038	21.9436	151.458	18.8837	13.6421	228.996	19.3642	22.6528	72.9758	180.809	25.4618	22.6735	27.3197	175.662	1724.28	18.498	7.12538	170.053	43.9948	Autism
43.0977	7.84627	47.5509	13.8024	974.975	5.41513	10.8567	16.3395	5.99279	13.4	207.224	18.1453	7.44014	23.2636	51.0961	22.1239	33.0831	16.785	68.7254	18.2687	165.405	19.9209	10.5464	166.995	15.1618	39.364	54.0935	96.0485	23.7595	23.6412	31.6829	208.209	1305.87	18.3849	5.57785	227.95	39.8852	Autism
46.0151	7.89261	51.1609	11.338	1100.21	5.1453	10.5343	15.4545	8.03065	12.4725	335.104	19.8145	7.72516	24.921	46.5532	27.1961	30.5906	11.1725	57.3459	23.9091	148.982	15.0035	8.37844	201.439	15.1911	32.0692	55.5441	137.709	29.8559	26.0772	22.5179	224.938	1091.03	13.5095	5.96982	185.63	47.2345	Autism
43.2851	6.2946	47.5794	10.2512	1455.03	5.39263	9.59686	16.0526	6.64669	16.1984	97.5211	15.9351	9.13696	21.5766	39.9574	24.5324	35.7555	14.7377	59.9399	23.288	165.711	18.6723	8.52657	170.475	19.0096	30.2274	51.5621	165.962	18.467	29.062	31.1913	213.949	1478.14	21.274	5.76803	145.756	46.1164	Autism
46.6141	8.45494	41.7531	16.2505	1323.33	5.25014	10.5317	17.7528	8.32642	16.9885	148.621	16.9698	11.9242	27.8896	42.8347	23.3598	34.3752	9.68011	72.8917	23.8848	173.796	19.8736	8.66978	120.152	20.0735	38.5566	41.4654	81.2347	18.4356	34.5069	26.708	135.206	765.671	17.7552	6.22782	159.677	53.1052	Autism
42.1095	6.5682	41.8428	15.9117	876.368	5.10372	8.39515	16.9756	7.04138	20.9291	170.581	17.2802	8.25742	26.7626	45.6297	21.5707	36.4747	11.1744	74.9206	25.5354	175.864	17.358	7.35739	206.977	24.9366	44.8666	64.3893	88.1824	16.3016	30.3195	31.5159	220.306	1412.72	18.1259	6.7571	219.319	44.7265	Autism
33.8927	8.24135	43.9751	10.6912	1765.45	6.1815	10.8813	13.6587	11.7947	15.7712	312.976	13.6032	8.76579	18.3437	61.5765	24.4958	26.6859	11.013	49.4516	29.6597	146.355	17.1739	9.0658	164.044	14.0976	26.6128	49.1305	87.325	27.4525	29.8169	24.8841	176.048	874.547	21.4134	7.25103	174.023	42.615	Autism
44.4952	7.92519	44.1664	10.6395	1121.77	5.45024	11.1793	18.3683	8.06166	18.4848	195.061	19.2669	8.29509	19.3876	37.8577	24.7348	33.2894	11.6038	79.6924	28.5382	148.985	20.456	7.53414	196.182	17.173	36.4081	40.3345	149.343	15.9539	30.3951	42.9072	238.088	1857.03	19.4847	6.21823	117.831	50.4813	Autism
40.082	6.11238	49.203	12.8446	2149.92	5.46462	11.2534	16.3508	8.29065	15.039	182.493	18.5369	8.57874	18.5821	63.7792	22.1475	38.4005	12.5873	66.2758	19.6716	115.535	24.7575	7.2402	228.688	21.3477	35.8696	59.2659	107.831	41.418	30.198	27.4113	244.669	940.621	23.1726	6.70353	123.033	45.3729	Autism
39.7926	6.39953	48.1845	10.1744	1509.82	5.48992	12.9784	13.8687	9.11982	10.7392	285.477	16.9632	8.33624	23.3984	39.1436	22.0645	26.728	15.0816	57.34	20.2141	133.708	19.6821	7.97597	175.692	16.5113	32.0748	49.7825	128.111	25.3013	29.0288	29.478	156.182	1284.89	17.5509	5.5396	124.34	45.8785	Autism
47.4078	7.57887	39.904	12.9348	1496.63	5.28369	9.52538	15.8192	7.60352	13.4347	105.777	13.5435	9.47174	19.0166	49.5836	26.2865	33.4933	10.4735	71.9306	25.6031	151.685	17.2161	7.39879	155.626	17.1048	37.7087	58.3543	113.233	20.0593	32.6495	34.3148	175.068	1213.15	18.8334	6.00481	153.695	51.4337	Autism
43.5213	6.4961	37.758	13.5381	1122.12	5.44303	9.56261	19.4658	7.4937	14.3989	168.615	15.1383	7.16404	20.2402	54.2638	19.1325	27.9869	13.86	76.2816	20.4977	135.93	18.7645	8.43467	122.961	18.3933	29.5182	66.6082	76.2889	25.5864	29.8682	24.3164	176.018	1032.39	18.0583	5.55433	177.764	47.5072	Autism
42.9013	6.57523	52.661	13.9898	1333.29	5.48475	12.8972	16.1945	12.4404	13.4126	270.532	20.7593	9.65553	24.4251	75.0293	28.8815	32.8918	8.83315	67.7981	24.8275	152.14	18.8335	9.09332	193.648	18.841	38.4012	52.9544	142.905	20.8483	27.9262	28.8412	217.148	1380.28	16.1451	6.34439	129.03	48.6455	Autism
42.9615	5.67703	50.5053	14.1962	1841.07	5.00356	9.6522	15.2068	8.16098	35.3202	157.527	16.241	8.74147	18.0074	43.7291	26.1026	26.4982	15.1912	75.7905	26.7425	124.757	17.6184	8.91487	200.13	15.2102	28.4007	47.5198	123.304	18.9189	28.622	32.8615	190.007	1075.53	14.3017	5.63822	197.35	41.2984	Autism
29.8088	6.1844	47.3516	10.2979	1581.01	4.69011	8.8233	13.4563	7.46863	11.3207	233.877	17.8347	7.88612	19.8999	54.9635	23.5826	40.86	16.5375	46.8685	23.6876	137.04	20.0146	9.25499	227.751	9.57445	29.1452	52.5325	123.109	20.2937	22.3593	33.6088	196.895	1008.34	18.1099	6.1844	170.285	29.5045	Autism
40.8497	10.6452	52.0433	13.575	1379.63	5.85515	10.5658	11.525	8.455	24.9968	315.179	12.6997	9.0191	16.5192	41.3626	23.2252	36.3642	12.4836	72.5472	21.1784	130.239	16.4509	7.46481	209.148	19.5094	41.8512	60.0933	162.098	32.6975	26.4167	42.1037	214.982	1387.39	16.912	6.04755	181.404	36.3297	Autism
45.1807	7.11243	55.1281	12.9741	1361.9	5.01987	10.0511	17.0885	7.73414	16.4998	52.5057	18.1523	7.73111	21.3142	50.4303	22.5897	34.8517	12.9133	72.0374	19.7536	161.279	18.6229	7.63941	234.599	17.3394	41.5221	56.9865	128.809	31.1213	26.967	31.7457	212.856	2046.82	18.269	5.59805	145.651	47.7544	Autism
