# Supplementary material for: Selection and classification of gene expression in autism disorder: Use of a combination of statistical filters and a GBPSO-SVM algorithm
Source: PLoS One. 2017 Nov 2;12(11):e0187371. doi: 10.1371/journal.pone.0187371 (PMC5667738; doi:10.1371/journal.pone.0187371)
Supplement: S8 Dataset — The merged set was generated by fusing the three datasets selected by GBPSO-SVM. It contains 124 observations and 101 genes. (CSV) [file pone.0187371.s008.csv]

1553235_at	1553640_at	1554154_at	1555687_a_at	1555888_at	1555962_at	1556228_a_at	1557322_at	1560303_at	1561631_at	1561928_s_at	1564876_s_at	1565306_a_at	1567237_at	1567590_at	1569362_at	201056_at	201489_at	202063_s_at	203080_s_at	203769_s_at	204055_s_at	204648_at	206329_at	206827_s_at	207004_at	207084_at	208819_at	209001_s_at	209475_at	209811_at	210387_at	210956_at	211171_s_at	211445_x_at	212848_s_at	212864_at	213222_at	214857_at	215507_x_at	215636_at	216794_at	216888_at	217142_at	218729_at	219292_at	219495_s_at	220778_x_at	221840_at	221954_at
28.8621	15.2539	27.4846	25.4022	457.741	46.1897	233.745	35.878	8.54819	5.47869	34.9955	30.9984	11.2684	15.0292	14.4981	9.23907	119.126	1338.55	30.1057	872.005	63.3968	57.9672	76.0285	18.7013	42.4344	69.6451	13.6415	1427.25	1248.42	578.161	69.5346	104.696	14.3727	11.2321	1410.37	42.6295	506.202	110.447	162.24	43.3207	12.0299	18.302	39.033	140.517	290.121	151.041	74.6122	58.5058	1664.87	264.451
29.1975	15.7989	34.0017	23.4107	213.115	56.2728	246.625	27.0411	10.3252	7.27907	29.5095	35.7717	17.0812	14.6736	12.2587	7.46314	72.1101	978.982	28.1409	493.28	57.6296	17.0268	119.861	20.7987	53.4256	136.107	16.1012	2060.82	1314.46	681.857	71.8229	132.404	16.4238	14.3552	798.436	53.3666	569.494	87.6987	122.439	38.0649	12.6911	26.0344	68.88	130.399	187.162	142.213	55.2679	103.778	1354.37	327.923
22.3124	15.1073	44.5615	15.4808	227.904	43.7753	209.867	18.3376	8.38616	6.4506	34.5665	34.5546	14.7212	10.8699	15.2262	8.19566	119.598	1180.04	29.1797	487.717	48.5166	24.2018	89.0935	22.0099	56.17	92.9328	17.4885	1983.29	1239.37	327.372	66.5343	166.542	15.6881	10.8289	962.254	57.0492	510.222	58.0344	169.02	38.5716	12.7565	24.6149	53.5636	121.453	275.248	140.194	71.7377	92.9429	1288.91	283.551
28.3179	18.9906	34.0849	15.1993	411.153	38.8038	184.402	17.5381	8.51423	5.81212	26.9925	35.1397	16.8156	11.7055	14.1333	7.8559	104.625	926.399	26.3619	757.979	42.6328	46.9295	83.6447	20.7619	50.7627	80.9094	13.0104	1398.65	1496.96	504.772	89.8758	148.885	13.2249	11.8082	1249.11	50.7624	366.32	85.581	147.473	57.8587	10.926	21.7893	42.1098	127.854	254.451	158.894	79.4614	60.161	1258.54	237.032
22.7958	15.8499	29.5607	15.2341	326.111	45.1731	224.383	21.6313	7.39522	5.67381	29.2805	33.2655	13.5381	16.8163	10.7841	7.09755	121.863	961.282	25.8556	905.389	85.4717	27.9595	95.0113	19.903	61.9333	92.5636	19.201	1470.98	1710.24	530.827	52.8988	86.6823	15.6087	12.5018	1121.42	43.5145	501.677	134.184	161.026	49.4055	12.5272	19.7247	62.4504	129.746	235.341	149.996	75.2276	82.6733	1436.2	365.968
26.1923	17.4809	44.9662	16.1538	221.242	61.9449	184.999	17.4988	8.85229	7.37014	31.7456	33.0118	16.5215	13.1252	13.1096	8.19351	87.2699	862.955	27.8569	390.639	55.0236	13.719	93.9736	23.6386	51.9412	92.3994	16.3288	1186.31	1181.15	285.348	57.2671	239.267	15.5518	16.2236	908.467	60.1564	396.427	70.0745	151.178	43.6827	13.6189	21.0323	61.2176	143.408	222.485	148.428	67.6031	74.9503	927.57	263.129
25.7379	18.0242	31.4924	24.3427	350.397	56.0905	178.557	22.8087	9.42549	7.69717	32.8866	37.2117	17.9833	15.8603	12.782	12.3295	127.462	853.098	25.6216	675.67	45.3617	55.4436	90.1467	19.7843	59.9031	104.673	16.4322	1472.3	1441.32	543.624	48.3535	63.4138	16.716	13.0811	1258.1	50.1598	487.61	88.6366	139.331	45.2754	12.1144	24.4957	49.3413	150.14	249.207	139.675	65.0223	88.6339	1420.89	281.343
28.978	17.5117	34.0352	13.3386	675.616	50.0793	245.355	32.6616	7.51177	6.70136	34.3644	36.5486	17.6677	15.0899	11.929	9.01274	96.712	885.621	30.9583	654.915	66.385	27.8258	100.977	20.5433	49.3519	119.021	14.5307	808.592	1452.43	795.975	46.1337	94.8908	17.6763	11.2434	1201.72	59.6713	426.001	186.454	99.5986	44.2435	11.5638	18.8953	54.6301	109.271	258.431	185.398	86.7749	86.7916	1288.51	325.445
27.5188	19.086	34.7602	14.2767	308.654	49.4326	170.68	17.9894	6.9993	5.55157	28.4314	39.1113	14.5967	13.6401	12.5456	10.5805	98.895	1088.22	31.8618	529.214	53.1663	31.8197	118.991	22.191	76.5335	100.475	17.9681	1280.35	1735.59	476.781	69.405	224.487	19.7925	13.9604	1065.05	45.0459	509.322	105.534	131.859	54.4496	9.78234	19.201	66.759	143.844	167.42	177.133	74.8696	87.9138	1297.91	306.483
26.6039	17.4799	35.9434	13.0895	460.195	51.5784	193.837	24.3931	8.90182	6.04011	31.0139	30.7237	13.9948	14.6584	10.9956	8.13218	138.684	972.426	25.4288	935.481	55.4682	79.2553	88.7594	18.3931	48.1779	87.7872	15.0814	1562.75	1349.61	534.191	52.9787	194.528	13.4182	11.0822	1184.6	53.9324	286.961	118.315	174.439	40.0067	9.89391	18.0594	39.5055	149.203	238.863	128.427	75.5047	61.8935	1506.81	278.043
25.9337	16.0501	26.6223	19.3693	348.389	46.9066	208.287	17.3572	9.46351	5.87575	26.66	30.8496	16.666	14.4447	11.5939	9.10328	124.593	1172.12	26.1066	759.907	45.3096	79.3267	75.6841	20.4793	42.8929	89.928	12.1092	1030.19	1192.5	424.507	62.1404	349.439	14.1594	14.0963	1235.33	50.0412	455.873	84.0705	154.889	47.6118	13.6728	24.0776	57.3035	149.115	188.405	97.1076	55.5407	71.998	1615.39	204.201
24.2271	12.9676	29.6124	13.6605	501.399	46.3405	192.36	19.9448	7.32349	6.2181	28.7146	33.6092	14.9023	13.0701	13.0509	8.77178	126.315	913.64	29.1874	1094.11	64.6915	56.5253	97.5138	19.834	56.0367	92.0459	15.1538	1463.4	1376.23	667.978	106.721	340.012	15.8387	12.5176	1248.85	58.1301	444.132	141.464	143.939	45.4128	10.6959	20.6273	50.1428	129.43	251.008	188.788	72.1153	76.7012	1633.87	317.962
28.9735	18.8055	24.9042	14.1966	310.09	60.0941	205.395	22.4248	8.27557	6.40569	28.0789	43.2321	20.2939	14.1828	12.172	6.00516	122.438	994.43	25.1211	569.077	63.6181	16.2768	112.117	16.9142	64.2969	119.463	17.7407	1516.45	1350.95	530.877	78.2333	162.068	15.502	16.3672	1366.37	64.0732	481.599	100.556	129.873	47.5661	12.6345	19.7844	75.122	130.317	251.954	156.568	53.6383	94.9021	1393.85	287.485
30.3344	14.2047	33.7904	14.1938	373.651	36.4747	236.199	20.301	8.16792	5.21151	26.5141	32.758	10.4104	13.5193	12.6743	9.53096	116.651	973.943	26.2096	760.534	57.4726	20.6518	91.0788	15.81	50.963	65.7971	13.7506	1564.8	1224.09	463.816	77.9275	103.035	13.242	11.3674	1150.07	48.831	450.413	99.2915	171.111	39.8503	10.7274	26.8667	51.303	116.889	222.378	145.016	72.3751	66.9538	1489.54	351.704
28.802	17.8638	31.5652	21.8394	304.145	51.4123	211.236	27.365	7.90362	6.41135	27.5891	41.0874	19.2007	14.9246	12.365	7.83947	106.902	1029.25	25.5913	688.492	43.3083	24.7562	107.491	25.4474	70.2073	99.3729	16.7586	1275.37	1472.97	466.101	84.2597	58.6348	16.9936	12.8995	1181.23	58.8008	545.663	114.745	115.17	46.5423	12.1541	20.8827	59.6822	143.945	247.84	176.892	63.9557	93.1845	1419.41	342.441
21.3118	16.2411	49.31	22.1713	466.529	50.1137	252.67	29.1471	7.1301	7.10665	32.6792	27.2277	10.2919	12.8727	9.8299	9.25578	96.446	918.904	32.8116	831.786	59.0385	96.6739	76.7924	19.9221	45.9564	75.7034	11.1386	1474.77	1391.29	700.28	101.04	294.4	11.4328	11.742	1325.4	51.8551	511.94	118.407	128.334	46.7105	15.4759	16.3165	42.0572	111.802	262.036	119.325	79.88	56.5961	1642.39	277.006
30.4723	14.3226	39.8567	16.7122	319.598	64.2635	209.504	20.8785	8.453	5.49948	27.356	28.0552	11.7593	12.9695	11.2943	10.605	124.671	828.104	23.7901	537.98	63.0662	18.7555	93.7525	17.6286	64.4942	82.4769	13.7468	1540.99	1193.74	381.515	84.3829	588.894	12.0572	13.6654	1057.21	64.2494	476.551	99.6788	147.046	38.2634	11.7696	21.9255	54.2307	100.906	256.831	156.944	71.2165	59.8374	1429.96	293.368
30.5941	19.6807	28.8816	13.5271	363.095	53.29	148.019	16.2741	7.7118	7.19346	36.3781	47.4846	16.8021	19.5096	13.7226	7.78472	107.523	711.08	21.7928	508.782	46.3988	21.4883	114.912	27.7859	58.7005	108.15	14.8857	1312.26	986.306	454.437	68.762	282.752	16.267	15.1868	1293.22	65.2255	382.459	58.1176	119.633	62.5467	13.1339	25.5969	83.5175	145.866	199.304	85.5746	53.4541	95.6808	933.394	255.219
24.8441	15.4172	28.4735	20.4073	396.705	61.8476	162.608	18.7645	8.18905	5.7392	27.6229	33.9704	21.8603	15.5563	13.0479	8.34158	105.987	971.74	23.8528	696.367	46.8749	28.8981	99.5967	17.9286	57.1266	91.9574	14.1313	1470.93	1156.34	494.934	82.3402	424.925	16.6753	12.5228	1262.64	52.4687	429.199	74.6842	169.152	55.5471	12.3001	18.0605	70.4996	165.939	197.992	155.232	69.8076	87.4901	1536.13	316.183
30.3924	20.0207	28.0069	15.5378	258.864	64.5474	156.893	24.4755	8.04628	6.31725	30.0268	48.2144	19.0775	22.8399	16.449	6.88469	96.2579	890.29	23.1701	509.713	49.7556	15.744	125.249	25.7857	53.5751	109.371	16.5471	1211.68	1443.47	389.556	55.2164	149.775	18.6464	12.8148	1291.97	59.2869	405.272	42.9713	133.771	50.6899	12.3395	27.2587	68.4762	140.29	210.078	150.61	50.243	108.953	932.258	277.944
29.2022	11.8192	40.979	14.7469	340.529	49.7631	274.486	22.2895	9.01573	8.38253	35.1586	38.2361	12.1904	14.0178	15.4986	11.5146	134.232	1172.96	28.2027	738.144	80.6491	30.6235	93.3372	20.684	54.6821	102.914	24.1217	1933.38	1189.52	354.378	61.3748	124.328	24.8795	12.4243	1073.29	54.0994	620.677	111.832	109.285	52.8545	8.73623	25.6983	45.1768	92.7907	218.673	110.333	71.8951	71.4431	1729.46	409.475
24.8904	13.3046	30.198	15.3375	264.382	66.0951	159.951	18.7826	7.1932	6.58751	29.006	43.111	14.7116	13.4995	14.9205	6.90784	127.127	856.005	20.8698	594.02	52.2562	37.4443	114.695	20.3314	59.2153	99.6917	17.0805	1510.87	1127.2	452.571	71.2828	145.855	16.4511	13.8539	1378.11	66.1131	310.915	54.6591	151.244	46.8034	10.7774	25.8968	51.6816	130.695	205.173	123.255	53.991	86.2798	1250.79	257.09
23.9321	22.0642	45.1169	11.5863	463.752	41.2579	199.279	19.5743	8.03558	6.14435	24.3382	30.1785	18.9957	9.04651	11.8307	8.38091	106.393	843.526	32.2067	767.775	53.9623	42.9866	79.9829	20.9873	59.3046	59.5998	15.5873	1728.46	1167.42	587.241	94.4932	119.209	16.3744	14.3601	931.019	56.4798	516.544	124.381	116.491	44.6016	13.6706	21.5192	44.8086	111.925	197.977	153.026	70.0539	63.8583	1606.94	303.776
26.335	14.874	46.6285	9.74645	579.259	46.1958	255.336	44.9281	8.53234	5.94262	25.9639	27.4209	12.6158	11.5693	8.5417	8.93239	127.258	1212.73	35.6342	1098.24	66.085	72.259	67.0041	19.52	39.5754	87.9255	12.7925	1579.63	1598.29	692.922	136.947	112.156	15.8915	9.15142	1142.26	39.9711	639.536	73.6121	119.646	45.2499	12.6389	25.0716	49.6103	113.744	328.531	140.701	90.9387	68.7204	1882.93	335.367
25.3753	22.4429	43.1337	13.1797	256.78	48.0016	199.844	24.624	7.7067	6.71321	20.92	33.2123	21.4825	18.2281	13.8844	9.16395	102.476	776.06	32.0893	594.079	55.4214	51.6542	97.9601	17.8808	50.9671	79.8093	16.5619	1104.45	1327.26	501.917	74.948	115.919	16.658	11.5041	1147.71	45.8354	342.823	105.16	182.398	47.8647	11.4043	26.7326	46.5453	110.588	228.672	180.762	107.776	61.6006	1239.03	359.052
27.7135	17.5854	34.0469	12.4066	563.092	49.2459	322.014	32.873	7.34801	6.31443	36.7013	34.3703	12.697	11.7983	11.4126	7.82444	135.243	1096.24	29.369	1265.73	87.7434	49.0596	96.7161	18.4493	54.3922	111.462	17.4333	1918.89	1490.26	739.471	107.725	144.366	16.8039	9.92081	1213.36	57.6602	531.042	88.5411	106.664	48.4753	11.408	19.783	58.5203	103.603	287.911	174.307	67.3259	78.4747	1891.65	395.303
35.0897	16.7374	33.1528	22.3673	288.369	53.5528	198.215	21.4512	7.99731	6.55049	22.1929	30.6328	12.7834	13.1906	12.4089	7.09301	105.528	1049.68	26.8682	664.756	58.9654	24.3361	118.255	18.4707	64.4651	92.9322	15.9397	1345.34	1483.41	514.173	92.8026	65.0006	18.6314	11.2506	1161.28	52.1001	573.443	111.804	136.447	41.2758	12.4406	19.3277	52.5839	124.187	271.226	179.683	60.1577	89.8997	1461.26	370.913
23.9637	15.5301	44.2159	13.8754	324.679	45.2578	183.07	30.8379	9.21621	5.68783	31.4411	28.9281	9.19461	11.3463	10.5632	9.5733	106.25	1028.2	32.6911	647.621	63.0935	24.5609	101.491	16.7529	49.1498	78.0878	14.8666	1586.97	1307.68	403.001	92.1251	77.53	14.6931	10.9272	947.801	41.721	447.908	126.596	120.396	41.9691	9.98983	24.1681	46.7938	120.832	217.856	159.878	75.1367	71.2887	1435.39	361.442
28.4987	20.3123	39.6743	14.9023	437.447	43.7043	260.452	18.1476	10.2009	6.33088	27.6732	34.9554	10.4151	14.7892	12.9035	8.60925	105.509	968.971	30.0174	731.6	50.4502	60.5065	80.2885	23.9277	42.1158	79.5857	12.1368	1701.92	1257.02	471.547	94.9614	33.9096	12.8605	12.1086	964.694	45.068	478.449	118.875	106.521	50.4708	13.6061	22.6541	49.7464	133.083	180.989	142.528	76.6388	50.6597	1520.69	331.59
28.9011	16.1124	41.368	18.3128	386.606	38.5462	226.756	26.842	9.65386	7.22602	31.2901	32.8021	13.0583	13.9662	16.9771	8.79201	111.909	1300	37.5497	731.657	66.3323	28.9203	90.5606	25.0556	69.9561	84.1095	17.5102	1564.21	1425.54	447.041	57.1045	60.1962	13.5686	12.5697	1021.34	54.9634	563.192	116.163	118.069	45.9929	10.0107	22.5553	40.8255	127.564	295.761	134.225	79.639	69.7695	1359.36	363.828
28.7832	16.1677	43.8598	22.3304	375.989	43.8478	206.239	20.7174	8.54375	6.31359	32.0351	30.3388	16.9202	11.9131	12.3017	11.0307	89.1891	1070.46	28.8645	767.478	54.4961	35.541	95.5895	19.5934	58.6042	83.6698	14.2362	1402.07	1443.26	529.335	60.6876	70.873	15.4189	10.1037	1154.51	40.2985	327.806	130.191	131.156	39.8967	12.5556	21.722	47.0743	132.586	284.444	195.769	90.113	67.7202	1373.51	364.87
28.0983	17.9077	35.6988	16.2352	406.913	40.5796	201.832	21.1174	8.77895	6.69699	29.92	38.3137	14.2654	15.8313	10.9487	7.94467	101.05	984.041	22.9667	698.026	56.6618	29.4765	116.264	21.1796	59.4602	94.3632	18.6084	1658.45	1571.12	639.955	85.6709	114.221	19.3763	13.1077	1255.39	53.4772	455.603	102.178	138.851	39.8625	12.9952	24.3795	60.146	124.896	290.539	152.87	59.4721	93.9708	1517.44	418.664
31.931	14.7428	45.7968	21.1287	460.388	44.1168	308.971	32.805	8.38717	5.47587	33.6949	34.4347	9.79172	12.4053	12.1461	9.42634	121.152	1133.92	29.6571	785.144	79.5384	43.1108	84.0719	17.0068	54.1322	76.8564	13.8343	1848.76	1328.57	656.944	58.3261	121.745	13.9825	12.1123	1093.73	59.5676	522.885	113.886	114.738	36.264	12.3474	21.6101	54.0851	107.857	305.025	224.182	81.6449	65.8254	1636.01	312.659
23.595	17.6704	43.8876	17.3335	455.152	57.6338	191.924	20.301	8.64598	6.09319	32.1329	36.6733	13.4653	15.3525	10.2362	7.36374	112.693	1022.78	31.9953	763.054	74.3786	33.6644	96.9632	21.2252	45.0293	80.5265	14.1922	1653.35	1596.48	506.572	77.608	46.921	16.764	11.6474	1068.49	56.0314	350.258	166.688	112.251	51.818	9.89216	22.4429	43.0304	154.945	220.696	138.272	87.5751	71.6362	1468.36	327.295
29.4885	15.8452	40.0696	15.3335	186.552	39.562	304.412	14.056	8.08499	6.46466	27.0963	27.9886	15.0661	12.4624	17.0401	8.9576	94.087	1420.08	25.497	333.869	66.7583	26.5295	126.229	25.8867	64.0308	101.756	15.0113	1523.7	1200.39	317.939	60.9863	45.0547	16.3633	11.5272	983.578	44.7819	545.114	140.454	100.615	41.8592	14.6969	20.7567	43.9336	99.7815	195.153	128.408	52.296	83.0429	1536.99	389.335
22.4688	12.6497	37.0548	33.6078	366.034	54.1784	205.914	19.2534	8.33381	6.20582	30.1128	31.6178	13.7833	12.7756	13.8428	9.01212	137.702	1102.31	31.3625	584.157	73.2142	25.0545	77.2138	19.6614	39.8077	75.7143	16.0121	1430.98	1368.79	408.403	57.9683	67.7436	13.9958	14.1263	1027.85	49.319	435.49	98.4574	137.933	50.1508	9.3746	23.23	36.2779	128.899	284.694	162.071	69.9527	69.8376	1321.87	327.51
30.3803	14.9119	21.3018	16.3956	341.782	34.3805	168.168	13.7393	8.04329	6.38769	25.1854	33.2041	16.8498	12.5405	14.6407	8.20642	123.403	1319.7	23.9069	590.693	58.759	17.938	99.758	29.6413	55.9681	114.109	18.0965	1861.41	1161.24	481.498	39.397	177.354	16.3684	16.4329	1119.24	36.5571	548.907	56.61	119.952	59.5097	18.9393	23.5654	52.5925	179.184	210.095	112.823	41.6844	90.9752	1736.3	315.302
22.5812	20.2627	31.9348	12.8582	355.993	49.5018	189.169	15.0599	8.28787	7.11942	26.702	46.1369	12.9321	12.9695	18.9308	8.52377	144.673	997.698	24.0282	380.899	67.1684	17.865	106.975	23.8564	55.6709	85.6795	12.0655	1683.79	1229.71	332.443	51.0377	47.9503	14.9417	12.193	1098.23	37.3202	477.878	105.211	140.603	61.421	12.6707	24.2027	52.5017	130.23	274.347	120.529	55.6546	73.345	1087.21	340.685
27.27	18.5949	27.7646	20.2923	311.695	88.6673	107.846	12.8089	8.377	6.09073	28.6944	31.9056	12.1844	9.42575	16.6182	8.53454	98.0898	1135.84	22.5808	405.121	37.7653	18.9946	119.495	21.3851	55.7619	80.3753	16.5131	1798.22	786.171	265.972	58.1937	77.3296	15.0857	13.1614	1005.86	51.1593	367.711	42.6567	127.234	49.2515	11.3727	18.6632	56.8242	146.348	234.418	84.6422	48.2144	75.2489	1219.72	296.533
25.4175	16.6659	29.7138	21.9783	369.806	41.4227	190.221	20.726	8.54249	6.19277	26.9591	29.7882	13.9499	12.646	10.3764	7.54886	109.226	1085.49	28.707	756.843	57.0335	34.8971	97.7428	20.9763	54.3612	75.3572	14.8099	1658.15	1171.21	470.579	58.2074	292.038	14.5161	10.6064	1118.18	54.4427	446.466	82.7188	129.385	46.5943	13.7678	20.1994	43.4181	150.051	191.043	164.951	68.2119	71.3862	1498.48	351.142
27.3169	14.2723	26.1475	22.7861	257.232	60.2698	174.939	16.7981	8.69347	6.34258	26.606	39.7112	14.8073	12.6422	9.81079	7.60194	109.707	710.769	22.8591	557.373	53.9539	22.7837	87.2917	21.1674	61.7835	89.3407	14.9159	1382.63	1299.71	407.931	111.442	309.855	16.5256	14.9501	1206.32	59.7727	430.33	89.0571	169.342	40.4393	10.4293	20.5413	53.4409	149.997	215.441	189.959	83.5683	87.9114	1149.96	246.531
27.8265	17.74	24.2509	13.2345	342.309	60.6712	234.85	15.5319	10.5153	7.42716	24.9499	39.0687	12.1023	14.8751	19.7844	7.89574	111.363	1364.06	27.8958	538.901	70.0811	23.425	81.8152	24.7563	46.3518	81.6326	18.005	1770.51	1252.11	414.83	64.3107	108.088	21.0885	13.9321	1088.25	60.8018	527.574	88.6106	140.53	53.3842	12.1023	19.3252	63.7329	135.696	232.686	129.434	35.4742	82.1362	1525.19	259.588
31.7889	15.7973	41.3502	20.2593	335.349	33.9322	226.897	18.4073	7.79943	8.09456	27.3273	42.5123	15.4728	13.6765	18.2564	10.1966	89.6351	1514.25	28.8929	652.709	61.3454	17.7042	134.469	29.5685	53.5568	113.368	20.7724	1437.98	1420.1	389.312	45.1545	42.8139	15.752	12.8127	1068.66	43.6849	802.327	91.888	109.296	53.8279	15.4894	24.9672	59.3979	118.542	218.842	132.677	53.9221	109.864	1817.27	316.341
27.2226	14.7943	39.0749	18.4465	277.367	40.0209	342.947	18.4511	8.18341	5.42691	33.0052	36.2519	10.3498	11.0842	14.5186	10.1886	97.0723	891.686	29.9142	628.415	64.3071	20.3807	85.077	19.9873	50.7972	84.9499	14.938	2053.64	1539.81	596.609	69.9561	47.2402	18.2374	12.3973	914.495	51.2087	606.598	95.0411	149.413	45.6576	13.5171	20.4388	42.1614	134.465	268.616	144.067	76.6501	64.3071	1123.43	263.878
18.4393	15.4979	33.9432	14.5603	220.58	36.8761	215.673	20.7311	8.64673	6.51117	30.7501	32.7377	14.1933	13.8314	15.338	6.76155	91.065	998.59	26.1432	444.255	62.6984	20.4875	121.208	31.7419	62.5444	114.402	17.2745	1426.22	1282.2	387.883	61.4789	58.4065	18.3707	12.4326	1191.14	46.0288	644.164	101.99	126.98	44.5415	10.7363	17.9119	58.3095	132.995	218.391	153.532	59.331	80.6937	1289.33	388.259
23.7611	16.3275	31.6526	16.0381	210.729	48.9279	215.19	24.6465	8.77224	6.49484	32.1727	36.3924	12.2642	12.457	12.4049	7.51841	102.261	1034.91	22.4409	545.865	57.1083	36.6303	91.0496	18.5107	49.248	103.658	13.9599	1732.75	1169.37	390.396	95.8555	116.815	15.1904	12.6425	1086.32	53.7307	425.854	93.393	140.509	42.7723	11.505	19.6494	51.7996	120.648	299.2	167.273	62.9425	73.8125	1067.8	215.242
33.7155	17.3258	32.1662	17.6179	241.274	56.4279	256.508	20.3261	8.7569	7.80123	30.3322	46.1955	16.0341	20.4967	14.9967	9.22033	97.0045	680.801	22.4824	475.002	70.8253	15.549	101.677	24.9662	62.3199	128.193	14.0131	1635.23	1278.14	693.115	45.4107	27.657	18.1998	18.7379	1175.64	60.5179	559.074	82.153	88.7848	51.5802	12.0694	26.8544	67.5251	113.27	155.261	113.86	51.4153	111.165	799.577	315.722
24.2344	15.1313	28.2594	15.5138	448.165	42.9878	157.309	17.0868	7.64821	6.65072	30.242	36.4096	16.0988	14.2024	11.8334	6.85737	127.369	686.995	24.0569	616.875	32.6898	40.0067	97.976	28.3881	53.9625	84.8699	17.2635	1458.94	1157.66	471.863	53.4887	287.966	16.682	13.8755	1251.66	57.5348	306.918	91.9986	92.9043	46.8837	13.5937	20.7533	60.3115	105.465	159.306	148.661	56.5854	91.2048	1394.16	230.354
28.3121	13.4148	33.8926	14.5162	281.41	41.6048	203.856	13.2225	8.17454	6.6273	40.3585	45.4068	12.9191	15.8233	15.7579	7.96235	103.04	1369.97	24.2559	525.129	51.7658	16.9131	102.188	28.2722	50.9947	108.303	16.8941	1792.39	1078.4	397.746	55.8135	60.6519	17.0027	14.1591	1096.24	41.1608	387.104	106.411	117.266	43.7725	13.2027	18.3499	52.2903	151.787	187.367	126.062	44.8941	65.8339	1361.21	262.659
22.8985	14.4527	33.4824	12.7093	466.502	43.9469	286.999	31.0146	8.18311	5.96719	41.3184	33.8953	14.5963	14.3794	13.4585	9.96855	140.166	1110.7	31.5134	887.312	80.2947	52.0457	78.1397	19.9002	45.2604	74.4361	11.9	1607.76	1488.64	655.774	72.1518	78.7861	20.7349	11.7459	1102.06	50.9986	737.877	126.258	147.964	42.8121	11.3072	20.227	51.4348	127.135	230.562	169.953	74.0634	76.1328	1599.07	436.693
27.1094	14.0223	31.6703	17.1972	441.398	68.1971	219.683	15.6556	8.18134	6.27775	32.5817	33.9386	12.2071	13.3584	11.7574	7.39232	124.064	1135.3	35.1942	582.489	47.4323	23.5368	90.777	27.947	63.5579	83.4544	16.674	1594.47	1471.55	423.266	51.8119	56.3556	15.6171	13.9594	1049.23	54.4166	477.588	82.0517	135.438	46.0917	13.3343	23.7364	56.838	134.638	338.563	146.395	70.7857	69.0866	1119.14	353.138
24.5399	14.2106	33.7379	14.7339	476.817	55.6639	236.303	16.2766	7.42948	5.67677	30.4766	35.8805	16.8569	11.2541	11.2952	8.21703	128.378	980.048	28.5643	991.173	61.0695	65.4843	106.664	19.2164	62.7925	89.0894	17.5541	1506.15	1351.13	694.082	94.189	327.795	17.1008	13.2277	1129.42	56.2259	478.498	131.722	130.501	48.9424	8.76952	19.6825	56.6899	138.074	264.728	174.704	70.2487	72.1517	1636.57	350.754
28.5514	16.536	36.29	21.214	318.594	30.2577	187.46	20.7401	8.47133	7.21514	30.3116	27.9865	14.1997	12.2686	10.2124	8.88734	116.362	1048.65	32.9193	857.137	70.4865	61.4417	91.3001	17.7695	53.3804	81.4609	11.8304	1673.65	1257.64	552.685	82.6631	157.489	14.2574	11.8297	1092.9	35.9361	500.419	126.601	139.578	49.0547	11.2896	24.1286	47.0365	135.93	244.38	179.164	90.7161	62.5556	1535.27	321.354
33.3608	19.7475	29.1624	18.1133	359.889	39.1923	163.88	20.5375	8.23505	6.19356	32.8945	36.3601	16.0933	17.2178	13.6144	7.41957	111.054	835.845	20.9272	848.601	55.8788	58.2363	101.951	24.3199	57.5867	134.75	17.1524	1098.65	1377.27	537.387	61.6716	297.986	19.5402	14.9753	1143.43	60.3898	319.222	54.8413	136.602	57.9844	15.6138	34.5777	78.8834	179.875	114.308	105.054	52.2561	114.374	1705.28	233.084
20.3647	17.4092	38.9368	23.7163	283.017	45.1555	217.798	21.1275	8.83461	6.55402	33.8447	23.9564	12.998	12.9561	15.6133	7.4515	126.204	1272.52	29.5547	603.016	65.3824	21.8031	100.721	21.0432	60.5503	99.7707	17.3214	1557.46	1384.64	360.242	71.6995	87.4331	18.0999	11.7229	1113.13	62.66	602.912	120.064	122.163	61.9007	10.8486	31.2761	47.321	131.777	283.447	173.445	80.5456	81.2411	1356.66	385.057
27.9006	18.9596	29.8095	14.572	225.697	46.289	138.467	14.3452	8.75206	6.3593	35.8047	41.3573	16.5384	14.0357	16.4318	8.48698	104.557	1041.34	22.6226	370.126	55.4288	9.37316	125.513	25.0616	49.9402	86.4124	21.4934	1517.96	1057.48	313.632	33.8643	74.9345	16.234	14.5922	1154.11	36.7707	405.978	52.9325	148.673	56.8763	15.9204	32.7239	85.2841	141.925	173.294	118.354	25.2422	85.4244	1391.96	207.827
28.8022	16.8743	39.0337	14.5871	421.665	46.285	223.672	24.2442	8.89649	5.29385	30.2873	28.2487	10.1643	10.8311	13.2002	8.25563	143.214	1361.5	31.7247	903.315	66.6424	29.4956	81.619	18.761	50.2786	82.9434	14.097	1552.7	1380.08	508.118	74.8866	348.315	16.4276	9.99194	939.497	60.8923	662.805	82.9711	129.939	45.9624	9.59031	32.1329	51.3411	134.988	299.695	149.347	90.5303	58.5634	1935.49	466.29
24.5888	14.3134	32.5501	29.5642	405.045	37.3286	193.793	24.2855	8.67019	5.91327	31.7842	28.6932	12.9609	13.1569	12.8675	8.37737	81.9566	1114.58	25.3401	729.165	46.6513	37.7545	89.9763	20.6878	58.8581	86.4469	13.5588	1550.35	1472.26	494.964	75.2638	85.9213	16.234	11.8194	1135.31	42.4424	519.518	107.616	154.637	43.7421	10.2617	22.8277	46.8211	139.661	252.556	165.546	73.7178	67.4014	1333.25	329.05
23.9908	17.5053	29.5791	21.5471	436.515	48.9628	220.173	17.707	8.19485	6.88363	32.1112	30.9913	19.5673	15.7044	11.4839	7.38675	125.012	1157.55	27.7896	1081.1	49.4102	33.5825	104.378	19.4216	50.1574	95.4878	15.4218	1315.68	1332.06	512.88	61.4991	151.008	15.4195	13.4176	1228.52	63.3334	523.948	140.738	157.316	45.5977	10.6783	22.4828	61.1028	161.268	271.868	158.148	61.8184	85.8006	1324.6	328.653
27.4004	19.0885	30.2254	12.8964	214.156	65.5587	177.111	18.6489	8.25171	7.06606	28.7937	44.3505	22.3295	17.4697	13.6363	6.60973	100.116	741.719	20.2444	667.386	54.0503	19.0328	114.915	21.5334	60.9	100.181	18.95	1289.26	977.107	336.648	68.1608	438.452	15.6996	12.6791	1288.43	52.483	385.715	95.1194	134.373	43.9489	11.7007	30.0936	62.3921	154.884	150.55	131.848	57.1067	85.8561	1362.83	243.57
34.367	22.2331	20.4669	16.6896	469.755	67.6043	147.211	16.3407	7.5393	6.48372	32.0267	48.3979	17.3008	22.6812	13.756	7.64491	92.954	1051.89	22.9674	810.276	32.7245	21.7548	115.395	25.8026	66.0682	116.561	16.6972	984.522	1302.08	534.926	49.4684	153.87	18.0845	17.0353	1212.55	58.134	331.775	72.1601	140.61	48.1434	12.9642	31.7598	72.772	156.068	277.115	150.14	46.7391	113.26	1357.44	355.308
29.6091	17.0704	32.2512	10.8107	250.597	55.6126	190.027	20.1233	7.05064	7.19483	50.5437	40.0113	16.6124	19.2358	15.5836	8.46269	83.6086	1198.29	19.0404	495.217	54.2032	16.6631	141.156	26.2165	73.7103	138.298	21.6077	1469.6	1310.3	512.044	56.0675	114.598	14.5294	15.6145	1082.8	51.4006	364.172	95.8788	124.533	50.9548	13.6469	26.894	66.4732	155.753	183.688	138.967	53.569	86.5594	1188.73	226.826
25.8897	21.9677	27.8265	14.9245	346.899	59.6958	164.211	24.6083	10.7261	7.88895	40.7866	38.3075	25.4999	16.658	16.658	7.44635	80.8691	848.918	25.5393	365.237	49.8854	12.177	186.868	29.5202	63.2158	179.471	17.0669	1209.55	1312.43	408.467	72.7617	152.38	17.9106	17.637	1131.53	53.3892	572.278	69.4519	95.3854	55.7863	12.6813	30.1891	74.6693	133.101	197.665	105.743	43.7345	98.8563	937.548	287.536
27.8479	21.6387	28.2389	17.1094	290.384	47.9234	178.472	13.3292	8.76404	6.79517	28.2681	36.3591	23.3174	19.0754	12.4839	7.46744	106.274	608.88	22.4233	379.755	51.8724	21.6725	105.708	20.8794	55.5148	105.453	15.4711	1117	1054.5	532.865	59.636	519.203	14.542	11.8036	1211.59	58.655	295.337	102.943	195.588	63.6652	17.0889	18.5122	63.8954	142.916	209.79	118.632	58.1595	111.98	939.129	188.011
36.4411	18.0401	36.3378	14.4695	267.548	55.3707	245.687	18.4746	8.52564	7.37252	37.7188	38.6172	16.0962	12.0614	21.247	7.92727	123.723	1019.14	25.8593	385.437	61.2042	43.8006	99.4274	26.2917	59.888	107.636	20.6371	1361.3	1211.4	341.167	44.7355	182.575	16.0615	13.9648	1112.96	52.7514	465.219	62.9478	139.983	62.4732	12.6342	23.0047	61.0849	149.365	190.332	106.145	44.7355	104.295	1441.73	350.792
25.5314	16.7785	31.3287	19.3706	338.396	46.9135	200.397	17.7166	7.93255	7.46044	33.3469	33.5759	18.4877	13.3199	14.7586	7.5341	105.437	1077.75	23.9076	829.022	49.6989	35.7634	105.87	21.2372	52.0634	92.5376	19.1751	1376.76	1184.14	436.261	59.0675	241.634	14.8716	13.7283	1098.84	65.5435	537.833	82.6869	141.574	50.6536	13.5108	25.5314	60.6797	132.169	223.77	140.216	55.5231	98.3018	1342.69	312.529
22.8567	22.9275	33.0155	11.3977	146.631	65.7144	148.806	12.0449	9.53096	7.03611	32.9595	39.5484	16.0184	15.6318	15.4868	9.27593	99.9628	1047.82	23.3711	276.998	66.2117	16.1516	139.957	30.8974	81.9192	92.6768	14.8941	1837.85	692.058	205.473	44.9684	221.078	17.5639	16.9897	972.884	54.5884	358.71	27.2396	154.747	49.8044	13.4872	22.9947	54.4496	139.479	164.036	71.5269	43.5631	112.115	518.368	315.397
39.0083	23.8862	24.7388	12.9829	256.6	43.9817	184.424	24.149	12.165	7.26063	34.8802	47.2428	24.5755	20.9709	14.186	8.02454	86.3245	615.777	22.6936	398.514	41.0978	22.7775	112.82	20.59	67.7348	114.269	15.8204	905.238	1285.4	373.795	44.8751	124.669	17.0923	16.3675	1514.37	67.1506	429.722	69.9086	138.367	48.7963	11.9481	42.5434	62.5509	169.404	173.855	137.942	51.2893	128.411	877.642	226.271
28.6756	14.081	29.5863	15.9014	136.519	60.2282	185.498	18.5436	10.6553	5.82582	28.541	32.3466	15.8496	13.7555	15.3026	7.84199	91.4391	545.844	25.1551	310.484	62.1869	17.8636	93.2351	22.0608	56.0972	93.4764	16.2163	1402.11	1198.26	335.167	52.2879	370.365	19.0201	11.3761	1269.72	64.2494	302.723	151.486	157.322	47.869	15.0326	25.0963	52.9485	148.486	177.027	136.791	61.8468	75.3686	772.936	184.941
30.4526	15.2098	33.5338	14.8071	256.953	45.3306	151.415	15.3061	8.40675	6.51506	33.632	35.2492	13.4108	14.075	11.8943	6.98884	110.662	635.749	18.3227	536.945	36.915	38.924	118.583	18.0751	60.3922	99.9668	19.6745	1216.34	1486.17	435.016	62.825	248.845	14.4238	14.2375	1284.63	51.89	312.921	52.8219	144.414	54.617	12.9431	23.7003	55.4271	130.203	207.508	148.339	65.3557	86.324	1171.95	257.891
19.0682	18.7138	25.9223	11.4459	406.602	58.2352	251.805	19.0015	8.91138	6.70288	36.6192	35.6589	10.5399	16.119	22.8083	8.61025	101.442	1347.93	31.6218	605.043	84.9175	23.0919	82.7436	24.6646	52.9392	93.4476	19.1525	1589.82	1449.61	504.911	74.4311	131.765	20.2589	16.2105	1256.27	62.5933	645.149	121.924	132.923	48.7324	14.6953	20.0553	62.5562	153.562	405.037	180.895	77.6802	61.5048	1725.08	389.148
35.7907	16.8228	34.9063	16.1869	306.177	51.517	212.706	26.6153	10.5563	6.58069	36.7766	37.0473	17.1079	10.5357	11.7947	7.18099	115.058	875.923	24.4288	814.16	52.0263	19.149	76.4343	20.0408	51.4344	92.4332	15.1627	1628.78	1363.75	491.053	22.7202	282.377	16.6276	14.4721	1227.29	62.4229	387.844	145.54	164.082	44.8617	9.94844	22.5613	43.217	153.73	274.51	190.467	68.552	67.8929	1743.6	319.578
28.2369	14.7354	28.9777	15.0058	429.441	40.724	149.175	16.402	8.28391	8.05544	34.5113	35.2277	9.91106	11.8393	13.269	7.22101	115.199	1164.94	23.9051	671.964	42.754	42.4997	107.218	28.2933	69.3161	81.0781	17.0062	1781.71	1081.76	324.645	58.089	320.869	17.4213	11.9565	1139.18	45.5945	391.09	47.0454	139.649	44.3525	17.7413	24.0695	48.2734	136.898	219.246	127.821	54.8655	75.3462	1565.36	289.478
36.323	14.8454	26.2697	13.6898	301.241	51.0391	151.851	13.3962	10.6729	6.49548	32.5852	51.1535	15.4871	19.2475	18.9874	6.75411	138.342	852.768	16.5032	625.536	52.5496	26.3718	115.24	25.6079	73.1985	177.924	18.7428	861.735	1107.28	410.447	34.2959	106.388	17.6772	15.3988	1180.58	62.9425	314.202	49.9127	182.752	57.0228	12.7906	33.5038	91.4554	174.78	157.981	99.7217	48.6439	144.513	1359.68	217.879
29.1312	20.3024	29.7363	16.51	427.682	55.1449	219.236	19.113	8.01795	5.88392	26.16	38.8963	17.1217	12.7753	11.8653	7.40034	119.299	948.724	26.7315	1020.76	41.5896	38.2857	108.074	22.835	63.2266	101.375	16.5811	1192.96	1090.53	579.934	77.8346	185.22	15.7799	13.9784	1294.2	57.9254	416.835	87.2753	173.981	52.326	13.5104	20.8312	53.6504	130.012	274.356	146.355	66.5898	69.0078	1196.35	318.368
22.7882	19.3693	25.0231	18.1577	328.856	45.355	215.258	22.5852	13.2835	7.13368	26.7391	30.4149	11.8021	14.4036	19.168	8.72008	119.799	1096.54	25.532	680.238	48.72	28.0698	77.3571	21.293	61.7629	60.2989	18.3312	1371.78	1095.98	480.835	60.9171	357.937	15.0623	16.0324	1212.49	56.7193	538.967	92.3202	183.322	57.8078	12.9718	20.3389	61.2086	126.304	248.342	132.623	65.1089	70.884	1644.76	348.3
34.0903	20.1491	32.5046	13.915	372.67	47.3313	151.377	18.6586	10.1096	8.00162	40.0383	51.106	22.0376	20.2457	12.6543	7.2442	74.3183	850.237	16.4759	579.301	53.9042	24.9979	139.804	32.4024	65.8769	115.81	16.7565	1026.28	1264.34	546.045	60.7149	136.062	19.589	17.2095	1379.95	59.9334	433.952	87.3762	147.968	59.4099	13.8594	31.4036	54.5013	159.585	135.378	93.8808	34.3769	112.881	1293.6	256.294
30.7731	14.6771	33.3041	13.2622	406.157	48.2747	170.389	21.8968	8.48613	6.81415	26.2601	30.8933	18.6399	15.0231	12.3586	9.15034	97.3027	915.419	26.3778	689.487	41.0669	24.2987	104.48	23.154	53.3358	88.2766	15.4252	1121.3	1172.3	511.608	72.1352	298.756	18.7646	12.0791	1199.67	55.1999	389.334	128.094	106.935	45.6335	13.1887	24.3997	55.7209	145.501	221.505	145.616	64.7734	76.6513	1770.3	330.543
37.7583	17.9575	29.0269	11.7125	233.201	84.7854	141.668	16.3112	8.54933	8.16797	37.9852	50.3714	18.7713	12.4996	16.5008	7.39304	98.695	506.536	18.2724	291.837	60.4957	15.4542	110.045	26.3579	72.6947	112.937	18.4793	1228.97	979.181	433.308	53.6016	302.226	19.9662	15.8737	1637.14	43.3668	349.194	56.9372	163.71	57.3559	12.5153	26.1684	57.9956	107.995	165.781	157.271	51.7752	103.228	1131.27	237.933
40.4716	20.4396	25.3445	19.2713	212.276	55.6003	131.197	16.7694	8.68925	6.49735	27.925	48.7693	18.6289	27.0548	15.8496	6.72785	70.9025	673.863	17.4138	353.108	32.2528	20.1842	100.01	21.9043	47.4384	117.279	17.4627	938.622	1348.18	347.917	56.6764	198.782	22.8997	16.0582	1470.84	71.2979	202.614	57.5433	176.542	46.3637	13.7787	26.9873	83.0939	154.473	205.837	140.968	42.1433	102.703	826.654	252.392
37.061	20.7897	33.0581	13.188	279.576	46.1524	168.588	16.4936	10.8445	8.2394	31.8347	29.1026	9.55529	17.567	19.1816	8.59474	100.191	1195.32	26.0909	457.289	44.7552	13.2413	111.763	26.0261	58.9952	92.7908	15.3095	1614.25	1374.52	456.279	55.5898	52.7023	15.9606	12.3591	1075.55	65.189	391.7	72.1034	137.646	39.1915	12.025	25.2851	47.5824	158.328	310.981	114.362	50.5639	66.1729	1234.39	341.911
29.1935	16.7864	34.7879	14.2674	348.037	84.4936	175.387	16.0787	7.60911	6.72022	29.7218	37.4146	15.3247	14.178	11.3172	7.01728	107.806	795.746	17.2562	593.403	48.9074	18.7962	99.7409	18.783	54.0567	97.9412	16.6972	1218.81	1241.72	452.597	64.1703	615.698	16.4478	13.1763	1277.99	79.3967	432.303	94.2082	149.603	49.3564	11.5158	26.8077	51.508	124.367	210.647	157.33	63.6016	86.9579	1425.66	301.644
36.6985	25.9877	29.759	15.3502	265.032	52.3769	120.82	18.5644	12.7217	7.07872	35.3685	42.7924	25.5934	20.0111	15.1535	7.19232	73.9812	716.652	26.046	432.913	52.2448	17.4436	116.391	25.9336	59.2189	122.79	16.3472	1179.63	1151.43	433.103	59.7081	108.818	20.5887	20.275	1197.91	59.9745	278.678	46.8974	114.456	49.7177	11.8957	29.3214	74.3027	121.694	184.761	129.137	48.486	126.606	1061.48	210.141
31.8561	18.9677	29.2493	14.735	285.426	49.6598	202.271	15.0307	8.03195	7.80863	29.8495	40.2298	15.2828	14.9545	16.3525	8.03318	91.6918	1114.13	24.9786	385.833	62.7365	23.2662	97.7214	24.8785	61.1256	120.874	20.1304	1535.48	1055.18	427.389	49.9632	165.481	21.3851	14.9096	1245.43	50.5935	351.463	79.2577	157.325	53.3622	12.8066	15.8791	66.6984	136.952	219.263	86.5598	39.4405	83.1371	1172.79	328.739
30.5175	19.5006	28.0176	14.6776	257.13	57.2541	161.938	16.3384	9.81146	7.04635	34.759	47.0052	22.0483	23.7686	16.6232	8.48973	121.161	1017.9	20.5973	604.588	56.7911	17.8323	104.364	19.9068	73.1379	150.214	18.4349	1075.97	1134.6	412.878	31.4738	74.1054	16.3426	15.638	1187.52	62.6807	354.967	65.3141	176.476	52.704	14.6321	25.7056	93.7388	167.909	207.582	119.102	55.1874	104.938	1178.07	251.666
29.7195	14.6237	28.0982	18.7239	328.524	60.8661	143.562	17.641	10.787	5.98626	34.7871	47.0535	18.5308	16.7041	12.2321	7.66924	79.1939	929.447	30.2423	477.668	39.1615	13.3194	105.471	18.7073	44.954	89.9862	15.8794	1101.99	1330.79	371.768	58.5992	164.018	18.4068	12.8131	1288.16	58.7485	342.052	56.7376	151.706	47.5709	12.3386	23.361	58.0464	158.617	263.612	157.364	69.3028	87.3842	967.295	265.935
27.9299	16.253	35.3218	12.9192	295.661	61.5034	188.366	19.5549	8.70438	7.19234	34.0728	37.2132	19.5649	12.7764	14.6611	6.40902	115.849	1074.37	24.0459	677.602	51.1379	24.9193	93.0232	20.48	59.9623	108.106	17.0984	1536.59	1495.79	431.356	48.4636	97.7546	18.447	11.6505	1236.67	63.6435	348.145	121.087	147.839	43.9503	11.4814	24.1166	61.6681	155.564	191.199	153.77	70.532	80.377	1259.68	324.453
25.8952	16.778	27.7776	15.5445	280.003	45.5622	157.365	13.8439	8.64953	6.69414	29.0171	36.0488	14.8434	16.4587	15.7572	7.55912	112.973	647.168	21.7063	499.667	47.1399	38.7476	104.988	21.9363	57.7975	98.6278	17.2392	1153.4	1468.33	442.011	89.4187	282.413	15.9563	13.1454	1254.41	60.3438	328.911	60.386	134.799	51.4018	13.0412	24.1215	49.4914	136.45	211.16	149.112	62.4135	89.5736	1185.75	246.79
29.881	16.169	37.7702	18.2558	370.55	58.1097	245.048	22.8473	9.10497	6.54518	32.1222	38.9152	15.0369	13.6047	13.87	8.51104	88.4658	678.177	31.6284	821.933	50.4959	41.0589	100.986	21.0884	63.2693	103.802	15.5604	984.905	1106.76	436.007	70.2542	193.705	19.4548	12.8879	1384.34	50.0647	556.072	84.2377	113.861	48.7418	11.5418	26.3288	53.2822	134.792	218.298	159.427	65.9222	85.2326	1311.77	269.702
30.3951	14.7534	35.7013	14.8561	303.563	48.3193	167.862	15.3435	9.63492	6.82726	30.0833	34.137	12.8903	12.5512	15.7766	7.1059	120.335	1033.73	27.7363	546.279	62.448	26.1822	104.815	24.1606	68.7761	91.8311	14.5987	1693.44	1254.1	445.827	70.4965	236.427	18.1169	9.02194	1050.86	53.8879	502.296	88.293	141.052	50.1034	11.4645	21.3566	52.483	142.583	265.317	143.158	62.4387	79.3808	1550.23	301.622
24.3047	16.5218	41.6927	16.8663	366.811	51.2381	200.205	28.4653	9.54715	6.04269	33.1099	34.4317	13.6151	15.7338	19.8698	10.1525	123.82	1296.09	25.9631	640.708	43.0809	19.4807	103.251	22.5073	41.5149	92.748	18.5202	1529.02	1318.38	432.289	66.8105	122.717	17.2258	12.3494	978.305	34.6488	497.791	97.049	139.89	59.0898	17.305	27.6264	53.4268	125.376	402.366	159.496	71.8057	74.1502	1587.63	355.383
37.9988	14.0146	47.1727	12.6442	402.444	77.5518	232.13	23.455	9.24759	7.22069	44.549	41.3154	15.2445	18.1442	14.9719	9.02277	89.2822	856.933	32.4686	769.299	59.9166	19.0056	91.9958	30.5822	59.0701	114.58	15.2688	1450.76	1465.32	399.23	50.0681	176.919	19.4164	20.7136	1343.61	66.1284	617.573	144.614	63.3228	64.069	15.0208	25.3052	65.4916	138.46	204.509	138.929	49.4264	93.6023	1763.68	256.428
17.5959	17.0062	42.1018	13.9362	279.686	60.814	202.285	15.094	9.85335	6.52541	31.4259	36.2108	16.0369	12.3715	17.7061	7.68715	103.123	1139.95	24.0387	486.411	44.7423	24.3336	100.818	31.1507	78.367	76.2329	20.479	1513.72	1047.38	329.907	45.6452	379.44	15.2389	11.6912	1088.94	68.7643	445.14	54.5906	178.905	57.8446	12.9403	29.6959	65.9316	126.703	271.136	140.293	73.0559	78.2298	1224.75	310.149
33.3908	14.3959	27.4643	10.8918	272.002	59.2024	156.03	15.9655	7.78635	5.83421	26.7452	36.2509	13.7787	12.3903	13.7615	7.15704	94.9189	449.885	18.053	385.245	49.533	22.9207	126.105	24.5182	64.7398	121.346	18.709	1253.7	977.145	420.682	51.0122	295.774	15.7134	11.7826	1233.48	62.8772	329.844	59.3053	142.254	60.5772	15.1007	33.7702	48.7315	100.262	154.612	171.105	67.1849	80.7081	1206.58	223.975
28.0433	18.5404	29.3338	11.1158	399.364	34.2376	183.214	23.5622	9.50309	6.17346	34.3614	29.1384	13.3385	13.6794	14.9366	8.79976	91.302	1185.52	28.7941	643.892	59.3127	53.3771	93.5834	21.8307	45.1228	74.311	11.0117	1360.85	1508.14	523.904	94.0748	259.142	12.5941	13.836	1118.23	52.1775	457.267	102.251	191.805	49.0808	11.827	27.9858	52.0475	153.634	254.565	153.108	71.3117	71.661	1265.69	359.385
26.7234	14.8991	26.6446	21.3429	304.09	63.2403	182.279	15.1449	9.57989	6.34023	33.2817	23.6922	14.0625	11.0011	13.368	8.11765	93.3834	981.854	28.3252	502.385	60.6935	23.7827	92.9075	21.4578	57.5397	91.9717	16.4767	1337.9	1375.59	453.344	67.0804	393.099	19.9597	9.99693	913.296	51.0207	538.548	87.1229	155.359	53.2168	13.7874	21.2363	53.8095	128.441	241.238	149.562	67.4386	70.7776	1200.01	323.097
27.986	22.4679	24.223	16.8975	238.68	53.3922	244.426	25.5942	8.24479	7.23564	30.0062	33.0351	18.2998	13.848	20.0337	7.39602	77.8826	899.29	31.2252	499.905	62.1463	17.1355	101.951	20.6006	47.6624	111.791	20.6125	1743.32	1375.77	373.138	73.2327	158.408	18.4564	13.4809	1013.18	55.462	569.623	63.405	116.346	44.6038	12.5734	22.5672	56.279	120.258	320.971	166.41	65.3259	70.7175	1056.81	274.122
31.7193	19.5354	22.0729	22.5373	268.168	46.4624	221.74	16.7262	9.66993	5.99956	32.5804	30.3128	11.7157	18.6892	14.1206	8.66623	114.466	861.437	29.2709	551.992	66.2275	44.2701	88.1326	19.7608	51.517	84.6551	13.9839	1156.35	1435.21	396.804	66.1013	262.502	16.3157	13.8429	1294	55.7772	413.946	102.132	143.769	41.1445	14.4859	24.2888	47.4392	151.03	197.172	140.756	69.5364	81.7332	1128.27	246.098
30.287	13.7005	33.7115	17.8666	479.619	58.5806	159.053	19.43	9.26203	5.94262	37.1746	32.0892	13.3982	12.1761	12.8071	8.27861	108.919	1055.12	30.3462	507.147	46.8993	32.8678	83.2967	24.4534	48.0049	85.409	12.6827	1665.5	1168.4	487.106	98.6663	52.7636	14.8127	16.658	1258.51	69.8325	489.653	62.0686	151.179	38.4115	14.5992	27.8146	35.7	147.867	251.43	164.306	85.165	61.3007	1655.51	310.061
28.7517	15.7497	30.6927	11.8052	340.275	47.8541	171.794	16.9896	9.62333	6.14435	36.1454	36.8588	16.3313	13.7411	15.3572	7.31343	78.5562	1151.49	28.0258	606.363	50.3929	27.8972	130.287	24.9725	60.5275	114.082	23.5544	1507.7	1045.13	509.43	71.9647	212.844	14.505	14.9467	1312.48	54.9188	442.862	71.3048	150.983	53.1683	12.8393	26.9324	71.1805	153.888	176.058	127.574	50.9462	110.397	1361.44	315.213
27.2334	13.328	32.4469	11.5064	379.199	38.6682	283.613	18.6406	8.87181	7.5487	31.7312	34.6984	12.2512	11.3331	20.4917	7.03198	97.454	941.651	32.2975	652.941	74.4613	26.1767	109.361	23.3112	49.4195	98.4541	15.2162	1385.86	1269.21	632.223	63.4514	294.07	16.4735	9.71604	1051.06	59.7315	504.685	107.586	140.142	43.6827	12.9838	19.9359	54.7736	143.611	194.564	106.783	59.5547	83.2027	1649.12	345.353
35.8642	19.2266	24.6869	17.3398	190.023	75.831	142.974	15.345	9.48579	6.43178	36.4347	40.4928	13.0139	17.9683	11.4599	7.96787	70.183	681.525	22.4337	385.277	45.6328	13.0776	119.582	26.2361	64.71	88.3148	17.4627	1051.6	1141.39	428.231	68.8994	528.253	16.6434	16.7357	1413.11	56.2934	415.507	65.5663	148.9	58.5011	13.3085	27.2626	70.4748	160.526	132.517	99.3831	52.9932	90.9682	874.626	189.883
27.1276	17.5996	25.2467	13.2704	219.305	71.9983	203.852	15.4685	10.3334	7.2679	31.1643	33.3727	19.2697	13.3179	12.0822	8.13693	85.5319	1173	26.9227	542.956	43.5342	19.6204	117.747	28.6885	60.9	79.0077	22.0072	1529.53	1179.84	363.772	71.1028	102.946	16.5377	15.6665	1019.88	47.7842	571.486	79.4092	174.855	42.4429	13.5863	19.8972	58.1321	125.723	257.096	143.461	57.7827	71.4455	1092.77	341.643
27.5908	16.7704	29.7545	14.4754	298.574	74.3842	202.646	16.5593	7.4125	6.71662	22.7274	35.6969	14.6882	12.8969	13.4349	7.63988	138.204	795.004	27.2012	781.838	63.9394	55.6524	83.2031	22.8139	58.814	90.4268	16.3778	1435.08	1090.06	417.16	68.7918	311.667	16.2021	12.712	1293.07	75.9677	345.766	140.738	126.243	46.2372	12.7477	18.8683	54.2521	126.452	172.803	137.571	67.3207	77.1365	1618.07	231.101
29.2356	16.4105	35.864	22.684	342.644	57.3807	173.246	18.2413	10.409	6.37527	32.3633	29.7809	13.016	12.3584	12.6538	8.41737	96.3966	798.676	28.5755	620.816	50.8958	37.8019	82.6097	17.6584	48.8321	88.4947	15.4573	1374	1377.9	488.826	79.8052	298.44	16.6676	13.983	1178.99	41.5785	503.475	96.7691	146.743	48.3028	11.4051	25.4382	47.5807	138.626	217.688	149.593	76.8336	75.3917	1192.8	274.344
27.7846	20.419	23.9239	14.6361	320.515	42.7306	248.686	17.0556	9.704	6.84335	41.0269	39.3385	12.6913	14.7445	13.7615	7.37407	115.027	833.832	22.0455	683.15	78.0836	30.7246	122.911	31.7265	70.4151	88.163	11.5543	1934.05	1306.68	534.299	41.7066	79.094	14.5294	14.3384	1122.56	47.5759	668.344	96.2952	86.8586	46.0508	10.7391	25.8862	54.4478	124.201	178.762	117.315	54.2178	98.7884	1526.1	278.523
36.2631	21.511	32.873	14.0478	222.916	99.6044	168.557	17.464	10.158	8.05615	32.7936	43.3623	20.4112	23.0478	13.4516	7.47618	106.562	901.146	27.569	501.641	71.6554	14.7287	137.823	29.3324	75.6387	151.395	19.4905	1459.26	1095.41	477.486	53.6644	142.865	25.2407	15.6038	1191.62	74.4571	365.372	143.558	107.39	52.1141	13.6846	25.2227	79.7773	140.284	137.425	114.226	47.8589	123.98	1097.18	250.192
22.6735	19.9114	31.1498	14.7469	488.643	42.6137	232.166	25.5848	10.2839	6.17649	40.9542	33.1875	17.1217	17.0593	11.945	9.16676	100.02	1213.54	28.5705	716.54	43.6441	20.465	91.074	21.9436	48.9675	88.473	15.8715	1334.33	1606.09	467.946	57.8021	74.4769	18.8837	12.5136	1386.98	56.91	391.261	59.5719	170.053	71.1528	12.2441	23.2852	52.0038	151.458	228.996	178.047	77.8745	84.7649	1351.7	308.152
23.6412	17.8453	18.9701	14.5025	242.454	59.1077	176.272	18.1453	7.44014	6.5432	33.0831	51.8758	20.2662	17.4697	13.4	6.62921	131.094	757.999	22.1239	533.564	51.0961	27.1209	104.495	18.2687	77.4108	104.621	15.2377	974.975	1196.33	405.101	43.8492	207.224	19.9209	12.0976	1354.66	61.7351	317.075	57.2096	227.95	50.2861	13.8901	19.8941	68.7254	165.405	166.995	126.948	70.1333	73.4857	1092.62	267.295
26.0772	17.4572	27.9286	11.747	225.749	48.6845	191.158	19.8145	7.72516	6.9579	30.5906	35.6969	18.0922	15.8192	12.4725	7.2786	95.9235	719.16	27.1961	594.049	46.5532	28.0315	111.336	23.9091	53.5145	95.3475	15.4223	1100.21	1141.11	460.521	59.308	335.104	15.0035	13.0647	1251.19	65.5593	350.45	96.4142	185.63	55.1371	10.7864	24.0359	57.3459	148.982	201.439	138.011	85.072	76.8111	1054.8	249.548
29.062	19.4212	25.7839	13.4039	326.137	69.3954	185.001	15.9351	9.13696	6.43353	35.7555	44.242	16.5538	17.5079	16.1984	7.95793	82.9014	990.859	24.5324	611.19	39.9574	28.4098	102.615	23.288	48.3057	89.3656	16.5573	1455.03	1247.96	378.276	67.4089	97.5211	18.6723	14.5726	1144.6	56.0062	289.663	82.1559	145.756	48.8304	13.6189	24.0525	59.9399	165.711	170.475	120.973	51.8891	69.1006	1217.03	262.405
34.5069	22.141	24.7164	15.3664	139.989	51.7076	126.359	16.9698	11.9242	6.35869	34.3752	48.9819	18.0609	23.6699	16.9885	7.02263	100.312	529.078	23.3598	298.014	42.8347	24.4972	143.473	23.8848	68.1754	159.903	16.7307	1323.33	1009.25	299.89	42.789	148.621	19.8736	18.6727	1325.93	56.4501	239.092	57.6873	159.677	54.2585	12.0167	34.5023	72.8917	173.796	120.152	74.9345	36.0831	110.181	831.559	222.537
30.3195	20.3342	30.4259	15.0315	314.235	63.2827	173.341	17.2802	8.25742	6.50313	36.4747	52.398	25.0991	21.3851	20.9291	6.81863	115.209	777.223	21.5707	683.542	45.6297	13.6109	108.433	25.5354	62.0496	152.437	18.1459	876.368	1223.09	363.036	29.5832	170.581	17.358	14.937	1188.08	61.2717	354.283	33.5965	219.319	41.8428	12.9344	24.6618	74.9206	175.864	206.977	103.848	45.8643	117.409	1333.54	274.658
29.8169	21.046	37.4568	16.9236	282.426	45.1527	185.426	13.6032	8.76579	6.61473	26.6859	41.0986	18.265	16.2934	15.7712	7.83777	112.952	1004.39	24.4958	426.104	61.5765	34.3974	89.8537	29.6597	73.6362	78.5369	16.5055	1765.45	1094.99	419.153	47.26	312.976	17.1739	13.6661	1134.96	61.2685	447.522	81.0039	174.023	47.1058	13.0971	21.4587	49.4516	146.355	164.044	109.555	56.9632	71.1071	1134.22	218.299
30.3951	22.1762	30.6428	17.8897	383.847	55.53	196.814	19.2669	8.29509	7.64499	33.2894	36.7089	16.5272	18.3914	18.4848	6.72345	73.464	1014.2	24.7348	734.552	37.8577	21.0958	138.054	28.5382	69.4954	144.961	20.3515	1121.77	1317.32	410.715	73.3002	195.061	20.456	14.9586	1106.84	62.8661	448.487	72.2536	117.831	64.6489	13.5729	22.1762	79.6924	148.985	196.182	117.181	46.942	106.783	1235.9	265.042
30.198	17.3873	30.9797	16.5756	300.335	67.4662	266.091	18.5369	8.57874	6.31611	38.4005	50.2217	21.2367	22.333	15.039	7.09644	125.185	865.735	22.1475	906.313	63.7792	29.1238	96.8805	19.6716	59.094	100.31	17.532	2149.92	1172.84	432.393	45.9206	182.493	24.7575	14.8944	1222.68	57.2795	426.743	57.8655	123.033	46.9403	10.6216	18.5674	66.2758	115.535	228.688	117.858	52.9629	97.3681	1405.51	266
29.0288	17.4528	32.1096	15.5171	425.842	49.3055	146.97	16.9632	8.33624	6.20501	26.728	38.1829	11.4429	12.9726	10.7392	8.77307	123.895	750.385	22.0645	617.177	39.1436	37.9702	108.894	20.2141	63.1362	97.3848	18.9562	1509.82	1129.77	470.795	62.0285	285.477	19.6821	11.0015	1375.58	72.7669	349.62	101.023	124.34	58.7148	13.5149	18.4778	57.34	133.708	175.692	150.601	54.5578	80.0974	1427.71	226.355
32.6495	18.0435	32.6615	16.2029	161.573	41.2447	166.9	13.5435	9.47174	7.37977	33.4933	51.7271	23.3866	24.9634	13.4347	6.99322	95.5761	947.477	26.2865	432.397	49.5836	11.4841	148.779	25.6031	66.3368	161.228	22.2618	1496.63	1197.27	420.436	53.0299	105.777	17.2161	20.8427	1164.64	73.7112	374.756	86.1675	153.695	53.4695	10.8013	30.5904	71.9306	151.685	155.626	135.082	58.5562	119.261	1271.71	252.217
29.8682	15.4776	24.4245	16.9031	270.057	51.0663	218.387	15.1383	7.16404	7.68622	27.9869	39.8663	20.0994	15.8161	14.3989	8.8231	138.899	844.153	19.1325	709.387	54.2638	28.1563	101.335	20.4977	68.7655	111.51	16.8366	1122.12	1020.77	420.776	33.4684	168.615	18.7645	11.9133	1370.83	70.1676	299.419	85.2098	177.764	60.1323	13.5495	25.7578	76.2816	135.93	122.961	89.8222	43.2312	96.8239	1443.08	223.893
27.9262	22.7379	38.0291	19.0035	333.309	53.491	203.916	20.7593	9.65553	7.78727	32.8918	34.835	16.9935	18.0353	13.4126	7.16119	82.7312	1019.31	28.8815	759.078	75.0293	38.6373	125.257	24.8275	70.1394	114.318	17.5615	1333.29	1322.69	592.515	86.2966	270.532	18.8335	17.6748	1025.97	43.3125	592.316	106.411	129.03	57.2351	17.462	36.6333	67.7981	152.14	193.648	80.9039	40.6805	102.707	1589.99	312.698
28.622	18.1358	20.4482	11.8815	247.152	67.7586	227.981	16.241	8.74147	6.85272	26.4982	31.3917	14.6225	11.6642	35.3202	8.82177	99.2672	844.092	26.1026	493.202	43.7291	17.4358	110.703	26.7425	46.7242	93.8665	33.854	1841.07	1263.04	333.259	54.5574	157.527	17.6184	10.9337	961.02	43.6828	508.249	89.7233	197.35	63.3278	17.5909	26.6254	75.7905	124.757	200.13	115.224	35.7377	86.4921	1096.8	301.926
22.3593	18.7612	30.2559	14.2817	246.963	62.9869	171.134	17.8347	7.88612	5.7741	40.86	36.4868	13.2246	12.6823	11.3207	8.22039	115.798	704.38	23.5826	377.504	54.9635	24.6882	93.0635	23.6876	64.9108	76.2329	19.6745	1581.01	1051.69	326.534	67.8817	233.877	20.0146	12.6078	1156.7	45.2152	394.238	69.1316	170.285	51.8274	13.6361	25.2448	46.8685	137.04	227.751	140.464	75.1093	62.3199	1215.52	276.574
26.4167	16.4463	25.8463	14.535	300.241	49.3799	201.023	12.6997	9.0191	5.95518	36.3642	34.1771	14.4305	13.9552	24.9968	7.50582	81.5815	1143.41	23.2252	581.803	41.3626	21.1018	105.919	21.1784	59.7784	116.314	18.5741	1379.63	1188.57	406.771	62.6708	315.179	16.4509	16.4509	1142.13	53.8759	427.218	77.2893	181.404	53.2984	16.4117	25.3006	72.5472	130.239	209.148	136.08	63.673	62.4999	1173.89	303.546
26.967	16.7678	28.4681	14.0166	311.755	67.3434	180.652	18.1523	7.73111	7.33775	34.8517	44.9658	15.9664	22.2863	16.4998	7.74636	112.925	991.673	22.5897	739.674	50.4303	16.6682	116.188	19.7536	62.6022	165.912	16.7978	1361.9	1432.71	390.162	45.1632	52.5057	18.6229	16.8745	1373.81	51.4487	453.356	52.3	145.651	45.5801	12.1628	26.1499	72.0374	161.279	234.599	133.535	62.4731	111.921	1153.83	340.727
[truncated: 52 more columns]
